# Supplementary material for: Multi-state data storage in a two-dimensional stripy antiferromagnet implemented by magnetoelectric effect
Source: Nat Commun. 2023 Jun 3;14:3221. doi: 10.1038/s41467-023-39004-4 (PMC10239514; doi:10.1038/s41467-023-39004-4)
Supplement: Supplementary file 3 — Source Data [file 41467_2023_39004_MOESM3_ESM.zip]

Archive with 5 entries (4 files):
- Source Data/
- Source Data/Figure1.xlsx
- Source Data/Figure2.xlsx
- Source Data/Figure3.xlsx
- Source Data/Source Data Guide.docx
