# Supplementary material for: Multi-state data storage in a two-dimensional stripy antiferromagnet implemented by magnetoelectric effect
Source: Nat Commun. 2023 Jun 3;14:3221. doi: 10.1038/s41467-023-39004-4 (PMC10239514; doi:10.1038/s41467-023-39004-4)
Supplement: Supplementary file 3 — Source Data [file 41467_2023_39004_MOESM3_ESM.zip › Source Data/Figure1.xlsx]

## Sheet: Sheet1
T (K)	M (emu)		H (Oe)	M (emu)		T (K)	εr		H (Oe)	εr
4.29251	6.22627e-05		0.160826	-1.47515e-06		2.13453	3.07165		0.86711	3.05912
4.54893	6.23178e-05		30.8353	6.82422e-06		2.13568	3.07114		0.9755	3.0591
4.78791	6.22147e-05		111.34	5.29701e-06		2.16505	3.0714		30.6742	3.05923
5.01693	6.22343e-05		211.137	1.52957e-05		2.2144	3.07169		47.4745	3.05938
5.24949	6.24403e-05		316.007	2.21197e-05		2.30378	3.07142		80.9668	3.05949
5.51931	6.27735e-05		416.062	2.93331e-05		2.36751	3.07145		111.966	3.05954
5.78208	6.29484e-05		511.034	3.69236e-05		2.43718	3.07166		144.158	3.05958
6.01716	6.32921e-05		610.88	4.42528e-05		2.51484	3.07128		177.542	3.05946
6.26082	6.3706e-05		710.813	5.17164e-05		2.57667	3.07123		192.391	3.05933
6.5165	6.39824e-05		815.647	5.85492e-05		2.63589	3.07141		242.142	3.05933
6.76685	6.43748e-05		915.548	6.56393e-05		2.69103	3.07151		258.075	3.05908
7.01784	6.48709e-05		1015.48	7.29042e-05		2.77925	3.07167		290.483	3.0594
7.27068	6.54582e-05		1115.29	7.94457e-05		2.84373	3.07166		322.783	3.0593
7.50881	6.6189e-05		1215.13	8.69293e-05		2.89806	3.07171		354.758	3.05937
7.76662	6.6863e-05		1315.05	9.40039e-05		2.98188	3.07149		387.384	3.05953
8.01833	6.72578e-05		1409.96	0.00010068		3.0427	3.0714		404.184	3.05914
8.24247	6.79099e-05		1510	0.00010772		3.11025	3.07128		451.983	3.05916
8.49802	6.87546e-05		1615.11	0.000114702		3.16471	3.07144		468.459	3.05956
8.75597	6.96501e-05		1715.02	0.000121554		3.24677	3.07151		500.65	3.05901
8.99405	7.02756e-05		1809.85	0.00012833		3.31083	3.0716		532.625	3.05944
9.25108	7.11938e-05		1909.81	0.000135314		3.3729	3.0717		565.142	3.05953
9.50625	7.22006e-05		2009.77	0.000141948		3.46326	3.07159		597.334	3.05958
9.75102	7.3163e-05		2109.56	0.000148884		3.52082	3.07168		613.267	3.05905
9.98741	7.40717e-05		2209.42	0.00015543		3.58393	3.07125		661.825	3.05927
10.2403	7.52088e-05		2309.38	0.000161884		3.63582	3.07114		677.433	3.0594
10.4964	7.65672e-05		2409.25	0.000168499		3.72275	3.07128		711.142	3.05959
10.7353	7.77685e-05		2509.07	0.00017506		3.78372	3.07114		726.534	3.05915
10.9794	7.90655e-05		2608.92	0.000181509		3.83608	3.07117		775.526	3.05951
11.2342	8.04704e-05		2708.82	0.000188462		3.92446	3.07121		807.175	3.05924
11.4815	8.19314e-05		2808.81	0.000194883		3.98398	3.07181		823.325	3.05908
11.7216	8.35919e-05		2908.74	0.000200887		4.04577	3.07156		872.101	3.05892
11.9839	8.53229e-05		3013.55	0.00020735		4.09895	3.07158		889.118	3.05954
12.237	8.71896e-05		3113.61	0.000213874		4.18875	3.07165		920.334	3.05896
12.4696	8.94156e-05		3208.78	0.000220505		4.24208	3.07149		937.026	3.0589
12.7208	9.20415e-05		3313.67	0.00022687		4.30626	3.07167		985.693	3.05955
12.9723	9.51223e-05		3413.53	0.000232441		4.38795	3.07156		1000.87	3.05938
13.2243	9.94663e-05		3508.5	0.000239243		4.4571	3.07162		1033.82	3.05895
13.4727	0.000106148		3608.42	0.00024571		4.5038	3.0714		1081.73	3.0593
13.7105	0.000117859		3713.26	0.000251697		4.56263	3.07165		1098.74	3.05958
13.9509	0.000129735		3813.14	0.000257976		4.6518	3.07171		1130.5	3.0596
14.1986	0.000138105		3907.97	0.000264052		4.70911	3.07156		1146.87	3.05891
14.4516	0.00014331		4007.82	0.000270297		4.77339	3.07164		1196.29	3.05916
14.6928	0.000146796		4112.75	0.000276371		4.85937	3.07162		1211.25	3.05915
14.9479	0.000148887		4212.7	0.000282196		4.91933	3.07158		1243.66	3.05931
15.197	0.000150278		4307.56	0.00028822		4.97555	3.07151		1277.04	3.05941
15.445	0.000150935		4407.44	0.000294753		5.03212	3.07167		1308.15	3.05885
15.6995	0.000151289		4507.35	0.000300194		5.12677	3.07162		1340.34	3.05909
15.9373	0.000151115		4607.27	0.000306199		5.17883	3.07173		1357.36	3.05932
16.191	0.000150519		4707.31	0.00031193		5.23721	3.0715		1405.27	3.05903
16.4375	0.000149825		4807.41	0.000317739		5.32517	3.07145		1421.96	3.05897
16.6779	0.000148965		4907.29	0.00032392		5.38267	3.07179		1453.83	3.05952
16.9283	0.000147755		5007.17	0.000329358		5.44373	3.0716		1486.13	3.05917
17.1904	0.00014664		5107.15	0.000334463		5.504	3.07169		1519.18	3.05916
17.4511	0.000145563		5212.03	0.000339881		5.59099	3.07187		1550.84	3.05951
17.6807	0.000144311		5311.93	0.000345717		5.64368	3.07167		1566.88	3.05882
17.9266	0.000143179		5406.86	0.000350387		5.70387	3.07145		1616.19	3.05918
18.1812	0.000142089		5506.8	0.000355726		5.78871	3.07208		1631.8	3.05913
18.4171	0.000141189		5606.76	0.000361098		5.85231	3.07172		1664.75	3.05927
18.6663	0.000140092		5706.68	0.000365076		5.9118	3.07184		1696.51	3.05967
18.918	0.00013913		5806.6	0.000369152		5.96156	3.0721		1729.57	3.05913
19.1527	0.000138374		5906.55	0.000374124		6.05881	3.0716		1761.33	3.05926
19.4072	0.000137436		6006.56	0.000377727		6.1166	3.07153		1777.04	3.05922
19.6616	0.000136841		6106.58	0.000380614		6.17027	3.07154		1826.04	3.05959
19.9122	0.000135856		6206.71	0.000384559		6.25815	3.07179		1842.84	3.05889
20.1587	0.00013506		6306.97	0.000388343		6.31662	3.07201		1873.84	3.05934
20.4034	0.000134404		6407.03	0.000391562		6.37105	3.07208		1906.89	3.05944
20.6561	0.00013381		6507.02	0.000395195		6.43227	3.07199		1938.43	3.05894
20.8932	0.000133366		6607.1	0.000397832		6.52193	3.0722		1970.84	3.05902
21.1427	0.000132815		6707.12	0.000400884		6.57246	3.07223		1987.64	3.05941
21.3956	0.000132375		6807.09	0.000404373		6.641	3.0722		2035.55	3.05893
21.6342	0.000131734		6907.13	0.000407996		6.72453	3.07215		2052.24	3.05895
21.8831	0.000131365		7007.15	0.000409867		6.77703	3.07209		2084.87	3.05953
22.1333	0.00013099		7107.08	0.000413552		6.844	3.07202		2117.28	3.05912
22.3836	0.000130914		7207.06	0.000416342		6.90472	3.07208		2149.47	3.059
22.6305	0.000130255		7307.09	0.000418898		6.98444	3.07231		2182.74	3.05912
22.8639	0.000129976		7407.2	0.000421741		7.04498	3.07168		2197.16	3.05931
23.1136	0.000129664		7507.31	0.000425273		7.10883	3.07192		2246.37	3.05901
23.3628	0.000129378		7607.33	0.000427337		7.19025	3.07214		2262.95	3.05893
23.6123	0.000129126		7707.35	0.000430403		7.25002	3.07207		2294.06	3.0591
23.8602	0.000129051		7807.53	0.000433548		7.31641	3.07197		2327.66	3.05906
24.0874	0.000128772		7907.65	0.000435106		7.36464	3.07214		2358.88	3.05892
24.3343	0.000128621		8007.65	0.000438087		7.46147	3.07183		2375.24	3.05924
24.5887	0.000128421		8107.68	0.000441339		7.51238	3.07177		2408.41	3.05952
24.8367	0.000128208		8207.79	0.000442765		7.57216	3.07177		2456.43	3.05901
25.0802	0.000128222		8307.73	0.000445092		7.6547	3.07176		2472.47	3.05893
25.3269	0.000128235		8407.71	0.000449819		7.71349	3.07181		2505.85	3.05931
25.5775	0.000128064		8507.83	0.000451733		7.77732	3.07188		2537.83	3.05933
25.8308	0.000128002		8607.81	0.000453743		7.84088	3.07196		2571.43	3.05914
26.0767	0.000127972		8707.77	0.000455512		7.91466	3.07236		2587.36	3.05944
26.3186	0.000128039		8807.89	0.000459598		7.97707	3.07228		2619.34	3.05927
26.567	0.000127996		8907.99	0.000462122		8.04129	3.07223		2651.96	3.05916
26.8006	0.000127993		9007.99	0.000464261		8.12646	3.07227		2682.96	3.05949
27.0499	0.00012798		9107.97	0.00046757		8.18158	3.07237		2716.99	3.05908
27.2995	0.000128168		9207.99	0.000469566		8.24007	3.07195		2749.73	3.05932
27.5487	0.000128215		9308.14	0.00047146		8.30199	3.07192		2780.84	3.05956
27.7927	0.000128388		9408.39	0.000474435		8.38369	3.07254		2797.75	3.05956
28.0406	0.000128413		9508.6	0.000476869		8.44747	3.07201		2830.37	3.05931
28.2883	0.000128382		9603.59	0.000479361		8.50236	3.07212		2862.35	3.05886
28.5187	0.000128749		9703.63	0.000481866		8.59059	3.07207		2894.43	3.0591
28.7739	0.000128774		9808.69	0.000484295		8.65508	3.07205		2926.73	3.05922
29.0286	0.000128641		9908.61	0.000486473		8.70725	3.07199		2959.14	3.0591
29.2649	0.000128645		10008.7	0.000488349		8.76174	3.07256		2992.2	3.0589
29.5154	0.000128511		10108.9	0.000492258		8.84981	3.07224		3007.8	3.05954
29.7665	0.000128252		10208.9	0.000493162		8.91351	3.07237		3040	3.05967
30.015	0.000128254		10308.8	0.00049656		8.97519	3.07247		3072.95	3.05924
			10408.8	0.000497322		9.05541	3.07262		3103.95	3.05918
			10508.8	0.000501367		9.11442	3.07257		3137.44	3.05928
			10608.8	0.000503506		9.17768	3.07248		3170.06	3.05885
			10708.9	0.000505387		9.22935	3.07249		3202.15	3.05965
			10808.9	0.000508239		9.31902	3.0721		3217.86	3.05953
			10909	0.000510739		9.38141	3.07259		3250.6	3.05929
			11009.2	0.00051223		9.4467	3.07229		3282.68	3.05909
			11109.3	0.000515938		9.51339	3.07241		3314.65	3.05938
			11209.5	0.000517326		9.58724	3.0725		3348.36	3.05932
			11309.5	0.000519679		9.65167	3.07227		3379.04	3.0591
			11409.4	0.000522454		9.70102	3.07242		3411.88	3.05938
			11509.4	0.00052407		9.78684	3.07249		3428.46	3.05968
			11609.5	0.000526029		9.85024	3.07255		3459.68	3.05942
			11709.7	0.000528785		9.91183	3.07233		3492.52	3.0594
			11809.9	0.000530884		9.98923	3.07271		3525.26	3.05963
			11909.9	0.000532772		10.05	3.07241		3540.97	3.05899
			12004.9	0.000535138		10.1113	3.07245		3589.96	3.05931
			12105.1	0.000538207		10.1599	3.07267		3622.05	3.05919
			12210.2	0.000539216		10.2645	3.07275		3638.41	3.05938
			12310.3	0.000542836		10.3119	3.07274		3670.61	3.05922
			12405.4	0.000544339		10.3699	3.0724		3702.47	3.05885
			12500.6	0.000546916		10.459	3.07236		3734.77	3.05903
			12605.8	0.000548048		10.5161	3.0726		3750.92	3.05953
			12710.9	0.000551564		10.579	3.07273		3799.59	3.05942
			12810.9	0.00055297		10.6344	3.07259		3815.85	3.05908
			12911.1	0.000553866		10.7275	3.07285		3848.36	3.05939
			13011.1	0.000557757		10.7909	3.07295		3880.88	3.05918
			13106.3	0.000560091		10.8415	3.07227		3912.31	3.05884
			13206.6	0.000562204		10.9349	3.0724		3945.37	3.05936
			13311.7	0.000563942		10.9845	3.07246		3961.52	3.0596
			13406.7	0.000566813		11.0443	3.07296		4010.08	3.05898
			13506.7	0.000568324		11.1055	3.07253		4025.47	3.05902
			13611.8	0.000571821		11.1847	3.07266		4058.2	3.05887
			13712	0.00057311		11.2463	3.07295		4089.96	3.05934
			13807.2	0.00057497		11.3054	3.0725		4122.91	3.059
			13907.3	0.000576944		11.3928	3.07256		4155.54	3.05911
			14012.4	0.000578724		11.4512	3.07286		4170.93	3.0594
			14112.6	0.000580818		11.5126	3.07298		4219.7	3.0592
			14207.8	0.000582734		11.56	3.07286		4236.29	3.05933
			14302.8	0.000585858		11.6596	3.07264		4268.26	3.05941
			14402.9	0.000587603		11.7145	3.07262		4300.56	3.05914
			14503.1	0.000589925		11.7816	3.07289		4332.86	3.05897
			14603.3	0.000591806		11.8604	3.07237		4365.16	3.05963
			14708.5	0.00059472		11.9164	3.07209		4381.31	3.05938
			14808.6	0.000594838		11.9724	3.07288		4430.52	3.05885
			14903.6	0.000598155		12.0268	3.07267		4445.26	3.05934
			15008.7	0.00059997		12.1272	3.07245		4478.86	3.05925
			15108.8	0.000602381		12.1798	3.07232		4510.62	3.05904
			15203.9	0.000605107		12.2355	3.07234		4542.7	3.05933
			15309	0.000606708		12.331	3.07262		4575.22	3.05907
			15414.1	0.000607789		12.3829	3.07229		4591.7	3.05938
			15509.2	0.000609459		12.4462	3.07195		4640.47	3.05928
			15609.5	0.000612392		12.5066	3.07206		4656.08	3.05884
			15709.9	0.000614079		12.5852	3.07178		4689.25	3.05965
			15805.1	0.00061588		12.6352	3.07228		4720.57	3.05911
			15905.2	0.000618164		12.7011	3.07179		4753.63	3.05966
			16010.4	0.000620388		12.7962	3.07135		4785.93	3.05915
			16110.4	0.000622113		12.8509	3.07156		4802.19	3.05916
			16210.5	0.000624581		12.9132	3.07172		4850.42	3.05895
			16310.7	0.000627035		12.9627	3.07121		4867.55	3.05885
			16405.8	0.000627573		13.0564	3.07105		4899.09	3.0594
			16505.9	0.000630655		13.1108	3.07082		4914.91	3.05918
			16611	0.000632239		13.1753	3.07046		4964.23	3.05962
			16711	0.000634828		13.2593	3.06979		4995.01	3.05903
			16811.2	0.000636178		13.309	3.06924		5011.81	3.0595
			16911.4	0.00063921		13.3784	3.06863		5060.81	3.05941
			17006.5	0.000640377		13.44	3.06727		5076.96	3.05903
			17111.6	0.000641245		13.5255	3.06594		5110.12	3.05938
			17216.8	0.000644561		13.5768	3.06491		5127.03	3.05961
			17312.1	0.000645876		13.6342	3.0631		5174.83	3.05954
			17407.3	0.000648981		13.719	3.06169		5191.74	3.05911
			17507.3	0.000650691		13.7809	3.06173		5223.28	3.05959
			17607.4	0.000652759		13.8519	3.06112		5271.73	3.05897
			17712.5	0.000653644		13.8988	3.0608		5288.64	3.05901
			17812.6	0.000655972		13.984	3.0613		5319.75	3.05962
			17907.8	0.000658082		14.0538	3.0616		5336.33	3.05933
			18007.9	0.000658818		14.1164	3.06179		5385	3.05884
			18108	0.00066199		14.1838	3.06207		5401.26	3.05932
			18208	0.000663071		14.2441	3.06291		5433.23	3.05884
			18308.1	0.000665711		14.3141	3.06305		5466.29	3.05884
			18413.4	0.000667816		14.3706	3.0633		5497.94	3.05931
			18518.6	0.000670777		14.4548	3.06324		5531.87	3.05962
			18613.6	0.000673168		14.5105	3.06321		5546.5	3.0594
			18708.7	0.000674369		14.5683	3.06369		5595.93	3.05916
			18814.1	0.000675186		14.6607	3.06351		5611.97	3.05915
			18914.4	0.000678245		14.7249	3.06406		5643.62	3.05889
			19009.5	0.000679973		14.7815	3.0639		5676.57	3.05921
			19109.6	0.000681829		14.8329	3.06403		5708.43	3.05965
			19209.7	0.000684253		14.9173	3.06429		5741.49	3.05964
			19309.9	0.000686468		14.9756	3.06427		5757.64	3.05901
			19410	0.000687078		15.0412	3.0644		5805.12	3.05899
			19510.1	0.000690596		15.1	3.06432		5821.59	3.05938
			19610.2	0.000692377		15.1853	3.0646		5854.76	3.05964
			19710.3	0.000693845		15.244	3.06463		5885.97	3.05967
			19810.4	0.000697537		15.2961	3.06468		5919.36	3.05938
			19910.5	0.000697599		15.3866	3.06461		5950.79	3.05912
			20010.5	0.000701232		15.4475	3.06477		5967.38	3.05916
			20110.8	0.000703		15.5008	3.06455		6016.48	3.05928
			20215.9	0.000703615		15.5678	3.06497		6032.19	3.05963
			20316	0.000707283		15.6521	3.06482		6064.06	3.05905
			20411.3	0.000708678		15.7132	3.06466		6097.88	3.05935
			20511.5	0.000711929		15.7642	3.06516		6129.09	3.05884
			20611.7	0.00071365		15.853	3.06505		6161.39	3.05894
			20711.8	0.000715768		15.9117	3.06531		6178.3	3.05939
			20812	0.000718073		15.9742	3.06542		6226.21	3.05914
			20912.1	0.00071977		16.0298	3.06514		6242.79	3.05888
			21012.2	0.00072115		16.1119	3.06492		6273.9	3.05938
			21117.2	0.000725927		16.1802	3.06528		6307.39	3.05963
			21217.3	0.00072518		16.2344	3.06508		6339.8	3.05941
			21312.5	0.000728215		16.3201	3.06559		6372.1	3.05956
			21412.6	0.00073014		16.3762	3.06517		6387.17	3.05902
			21512.7	0.000733518		16.4464	3.06525		6436.05	3.0596
			21612.8	0.000736567		16.4969	3.06527		6451.66	3.05895
			21717.9	0.00073769		16.5857	3.06536		6485.37	3.05899
			21818.1	0.000740208		16.6488	3.06542		6517.13	3.05884
			21913.3	0.000742892		16.6969	3.06568		6548.45	3.05941
			22013.7	0.000744452		16.7826	3.06554		6565.25	3.05913
			22113.8	0.000746735		16.8406	3.06562		6597.88	3.05929
			22214	0.000749619		16.9147	3.06553		6646.65	3.05884
			22314.1	0.000751408		16.9683	3.06626		6662.37	3.05928
			22414.2	0.000752727		17.0547	3.06612		6694.56	3.05962
			22514.3	0.000757526		17.1129	3.06594		6726.75	3.0588
			22614.5	0.000757172		17.1658	3.0657		6759.59	3.05928
			22714.5	0.000761956		17.2521	3.06662		6774.77	3.05913
			22814.7	0.000764998		17.3133	3.06642		6808.26	3.05933
			22914.8	0.000765585		17.3718	3.06642		6840.56	3.05914
			23019.9	0.000768576		17.4276	3.0665		6872.53	3.05895
			23120.2	0.000771545		17.5121	3.06695		6905.81	3.05944
			23215.5	0.000774494		17.5803	3.06675		6936.48	3.05905
			23315.7	0.000777667		17.6336	3.06706		6970.52	3.05937
			23421	0.000778518		17.7158	3.06715		6986.34	3.05914
			23521.5	0.000782927		17.7823	3.06696		7017.88	3.05931
			23616.9	0.000785841		17.8381	3.06701		7050.29	3.05958
			23717.2	0.000786414		17.9021	3.06671		7082.38	3.05933
			23817.5	0.000790214		17.9807	3.06755		7114.78	3.05929
			23917.8	0.00079297		18.0469	3.06708		7147.95	3.05913
			24018.1	0.000795416		18.1011	3.06745		7179.6	3.05951
			24118.4	0.000799521		18.1828	3.06731		7195.75	3.05941
			24223.6	0.000802331		18.2419	3.06698		7229.24	3.05904
			24323.9	0.00080541		18.2973	3.06737		7260.24	3.05885
			24419.2	0.000808754		18.36	3.06787		7293.52	3.05956
			24519.4	0.00081054		18.4533	3.06808		7325.49	3.05949
			24619.7	0.000814125		18.518	3.06798		7357.79	3.0588
			24720	0.000817092		18.5727	3.06816		7390.85	3.05885
			24820.2	0.000821276		18.6538	3.06792		7406.35	3.05884
			24920.5	0.000822269		18.7061	3.06828		7438.65	3.05885
			25020.9	0.000828085		18.7617	3.06836		7471.93	3.05888
			25121.2	0.00083133		18.8221	3.06784		7503.58	3.05911
			25221.5	0.000836221		18.9228	3.06837		7536.31	3.05894
			25321.6	0.000837854		18.9848	3.06834		7567.2	3.05917
			25421.9	0.000842069		19.0362	3.06845		7601.13	3.05883
			25522.4	0.00084593		19.1221	3.06856		7618.14	3.05884
			25617.6	0.000849294		19.1775	3.06863		7649.36	3.05914
			25717.8	0.000853846		19.2435	3.06879		7682.31	3.05952
			25823.1	0.000857772		19.2938	3.06878		7715.48	3.05888
			25923.3	0.000860789		19.3852	3.06911		7746.8	3.05922
			26023.6	0.000865719		19.443	3.06924		7780.19	3.05916
			26123.8	0.00087014		19.4963	3.06917		7811.08	3.05889
			26224.1	0.000875575		19.5838	3.06919		7827.99	3.05959
			26324.5	0.000879567		19.6521	3.06923		7860.4	3.05915
			26424.8	0.000886128		19.7086	3.06929		7891.39	3.05912
			26524.9	0.000890452		19.7673	3.06938		7924.99	3.05945
			26625.3	0.000896717		19.8454	3.06961		7941.8	3.05956
			26725.8	0.000900814		19.9034	3.06963		7989.7	3.05892
			26826.1	0.000906891		19.9608	3.06976		8005.64	3.05895
			26926.4	0.000911223		20.0189	3.07002		8037.83	3.05893
			27026.7	0.000916501		20.1602	3.07002		8070.24	3.05953
			27127	0.000924297		20.2161	3.07051		8103.08	3.05955
			27227.3	0.000929278		20.2804	3.07015		8134.08	3.05945
			27327.5	0.00093633		20.3725	3.06993		8150.66	3.05917
			27427.7	0.000944767		20.4381	3.07015		8199.22	3.05917
			27528	0.000950988		20.4934	3.07045		8214.94	3.0591
			27623.3	0.000958875		20.5775	3.0706		8248.75	3.05938
			27723.5	0.000967341		20.6381	3.07098		8280.84	3.05916
			27828.8	0.000974024		20.6936	3.07106		8312.49	3.05931
			27924.1	0.000984511		20.7483	3.07094		8345.44	3.05911
			28019.4	0.000991794		20.8332	3.07105		8361.15	3.05931
			28124.6	0.00100048		20.8949	3.07144		8410.8	3.05949
			28225.1	0.00100976		20.9447	3.07107		8426.4	3.05901
			28320.6	0.00102138		21.0372	3.0716		8457.94	3.0591
			28420.9	0.00103307		21.0921	3.07141		8491.65	3.05898
			28526.2	0.00104311		21.1513	3.07115		8523.3	3.05906
			28631.5	0.00105488		21.2087	3.07156		8555.17	3.05895
			28726.8	0.00106798		21.2923	3.07157		8571.75	3.05938
			28822.1	0.00108219		21.3549	3.07167		8620.09	3.05966
			28927.4	0.0010945		21.4055	3.07217		8636.35	3.05922
			29032.6	0.00110885		21.4983	3.07219		8668.22	3.05915
			29127.9	0.00112641		21.5554	3.07249		8700.74	3.05946
			29223.1	0.00114287		21.6221	3.07237		8733.8	3.05954
			29323.4	0.00115909		21.6712	3.07229		8766.2	3.05895
			29428.7	0.00118089		21.7564	3.0726		8781.05	3.05913
			29534	0.00120008		21.8204	3.07231		8830.05	3.0593
			29634.3	0.00122264		21.8736	3.07269		8846.95	3.05889
			29729.6	0.00124538		21.9597	3.07284		8879.04	3.05934
			29825	0.0012732		22.0198	3.07301		8911.01	3.05942
			29925.3	0.00129923		22.0779	3.0728		8942.12	3.05934
			30025.6	0.0013285		22.138	3.07305		8975.83	3.05918
			30125.9	0.00136361		22.2242	3.07325		8991.11	3.05938
			30231.2	0.00139952		22.2863	3.07363		9040	3.05918
			30336.5	0.00143974		22.3389	3.07328		9056.04	3.05917
			30431.8	0.0014861		22.4262	3.07365		9090.29	3.05933
			30532	0.00153585		22.4872	3.07358		9105.03	3.05944
			30637.3	0.00159411		22.5477	3.07338		9155.75	3.05903
			30737.6	0.00166175		22.6111	3.07374		9172.12	3.05898
			30837.8	0.00174033		22.6916	3.07386		9205.29	3.05949
			30933.1	0.00182962		22.7563	3.07373		9238.02	3.05952
			31028.4	0.00193818		22.8104	3.07406		9270.54	3.05893
			31133.7	0.00207091		22.8953	3.07467		9303.82	3.05903
			31233.9	0.00224121		22.9545	3.07455		9320.07	3.05894
			31329.3	0.0024484		23.0098	3.07461		9354.11	3.05898
			31429.9	0.00267285		23.0725	3.0742		9386.3	3.0591
			31530.3	0.00288453		23.1591	3.07432		9419.9	3.05925
			31630.5	0.00306726		23.2252	3.0748		9452.09	3.0594
			31730.8	0.00321319		23.2784	3.07496		9485.91	3.05914
			31831.1	0.00332846		23.3669	3.07495		9502.82	3.0593
			31931.4	0.00342484		23.4215	3.0749		9535.01	3.05942
			32031.7	0.00350872		23.4805	3.07524		9568.61	3.0591
			32131.9	0.00358129		23.5361	3.0752		9602.1	3.05934
			32232.1	0.00364308		23.6229	3.07545		9617.49	3.05919
			32337.4	0.0037012		23.686	3.07602		9666.81	3.05914
			32442.7	0.00375129		23.7417	3.07599		9682.53	3.05923
			32538	0.00379744		23.8296	3.07601		9715.8	3.05937
			32633.3	0.00384071		23.8843	3.07625		9748.21	3.05922
			32738.6	0.00388166		23.9529	3.07611		9779.64	3.05921
			32838.8	0.00391869		24.0041	3.07598		9811.84	3.05944
			32934.2	0.00395592		24.0917	3.07623		9828.2	3.05937
			33034.7	0.00398754		24.1546	3.07609		9877.3	3.0591
			33135	0.00402009		24.211	3.07671		9892.8	3.05964
			33235.2	0.00404825		24.2942	3.07693		9925.1	3.05925
			33335.5	0.00407542		24.3531	3.07685		9957.94	3.05932
			33435.9	0.00410591		24.4111	3.07732		9990.25	3.05938
			33536.1	0.00413115		24.4715	3.07702		10022.6	3.05919
			33636.3	0.00415575		24.5608	3.07766		10038.7	3.0596
			33741.6	0.00418042		24.6231	3.07757		10086.6	3.05899
			33841.9	0.0042052		24.6756	3.07785		10104	3.05944
			33937.1	0.00422765		24.7638	3.07769		10136.2	3.05928
			34037.4	0.00424947		24.8224	3.07774		10152.4	3.05894
			34137.7	0.00427155		24.8781	3.07774		10201.7	3.0593
			34238	0.00429403		24.9376	3.07804		10233.9	3.05917
			34338.3	0.00431481		25.0236	3.0782		10249.3	3.05903
			34438.6	0.00433525		25.0872	3.07841		10298.9	3.05918
			34539.2	0.00435436		25.1401	3.07874		10315	3.05889
			34639.6	0.00437415		25.2259	3.07897		10347.1	3.05918
			34739.8	0.00439228		25.284	3.07924		10362.9	3.05928
			34840.1	0.00441263		25.3414	3.0792		10410.7	3.05918
			34940.4	0.00442942		25.4037	3.07964		10427.4	3.05933
			35045.7	0.00445179		25.4886	3.07977		10460.1	3.05919
			35146	0.00446814		25.553	3.07953		10508.4	3.05937
			35241.2	0.00448587		25.6065	3.07985		10525	3.05923
			35346.5	0.00450389		25.6933	3.08019		10557.7	3.05936
			35446.8	0.00452121		25.7551	3.08048		10572.7	3.0594
			35542.1	0.00453831		25.8229	3.08028		10620.4	3.05958
			35642.4	0.00455707		25.8725	3.08022		10637.9	3.05919
			35742.6	0.00457431		25.9581	3.08057		10669.3	3.0596
			35842.8	0.00459111		26.02	3.08102		10702.6	3.05918
			35943	0.00460569		26.0728	3.08072		10734	3.0592
			36043.5	0.0046236		26.1631	3.08078		10766.3	3.05927
			36149	0.00464159		26.2219	3.08108		10782.9	3.05956
			36249.2	0.00465688		26.2892	3.08109		10831.4	3.05961
			36344.4	0.00467327		26.3389	3.08126		10846.6	3.05893
			36444.7	0.00468985		26.4267	3.08148		10880	3.05918
			36545.1	0.00470736		26.4865	3.08156		10912.1	3.05936
			36645.4	0.00472173		26.5389	3.08151		10944	3.05918
			36745.6	0.00474053		26.6251	3.08202		10977.6	3.05917
			36845.9	0.00475764		26.6853	3.08233		10992.9	3.0595
			36946.1	0.00477207		26.7418	3.08224		11041.8	3.05912
			37046.4	0.00478957		26.8026	3.08235		11057.5	3.0591
			37146.7	0.00480694		26.8916	3.08284		11090.7	3.05927
			37246.9	0.0048208		26.9512	3.08272		11122.7	3.0589
			37347.2	0.00484055		27.0055	3.08252		11155.9	3.05929
			37447.5	0.00485584		27.0976	3.08328		11187.8	3.0592
			37547.8	0.00487156		27.1585	3.08307		11204.5	3.05933
			37648.2	0.0048904		27.214	3.08277		11252.3	3.0594
			37753.4	0.00490471		27.2753	3.08342		11268.6	3.05931
			37853.8	0.00492158		27.3587	3.08322		11300	3.05936
			37949.1	0.00494011		27.4224	3.08356		11332.8	3.05905
			38049.4	0.00495634		27.4756	3.08397		11365.8	3.05934
			38149.6	0.00497463		27.5571	3.08407		11398.3	3.05921
			38249.9	0.0049889		27.6143	3.08377		11415.2	3.05914
			38350.1	0.00500709		27.6708	3.0842		11463.7	3.05954
			38450.4	0.00502464		27.7313	3.08451		11480.6	3.05929
			38550.5	0.00504047		27.8179	3.08461		11512.8	3.05934
			38650.8	0.00505831		27.8825	3.08519		11546.2	3.05955
			38751.1	0.00507687		27.9351	3.08506		11579.6	3.05947
			38851.4	0.00509183		28.0236	3.08492		11596.1	3.05935
			38951.8	0.00511127		28.0912	3.08549		11629	3.05908
			39052	0.00512906		28.151	3.08564		11661.9	3.05927
			39152.4	0.0051494		28.2136	3.08555		11694.7	3.05929
			39252.7	0.00516528		28.3001	3.08533		11719.8	3.05889
			39353	0.00518488		28.3636	3.08539		11760.6	3.0589
			39453.3	0.00520327		28.4146	3.08614		11777.5	3.0596
			39553.5	0.0052228		28.5018	3.08607		11809.7	3.05922
			39653.8	0.00524276		28.5556	3.08582		11843.2	3.05935
			39754.1	0.00526251		28.6197	3.08646		11875.6	3.05928
			39854.3	0.00528179		28.6683	3.08618		11908.8	3.0595
			39954.7	0.0053028		28.7545	3.08661		11926	3.05927
			40055	0.00532346		28.8168	3.08669		11958.4	3.05912
			40155.3	0.00534358		28.8727	3.08697		11992	3.05911
			40255.4	0.00536447		28.9574	3.08705		12024.1	3.0592
			40355.7	0.00538822		29.0158	3.08728		12041	3.05966
			40456.1	0.00540977		29.0722	3.08707		12090.1	3.05908
			40556.4	0.00543191		29.1333	3.08718		12106.7	3.05929
			40656.6	0.0054575		29.2242	3.08764		12140.1	3.05949
			40756.9	0.00548305		29.2856	3.08781		12173	3.05905
			40857.4	0.00550768		29.3391	3.0879		12206.5	3.05897
			40957.9	0.00553384		29.4251	3.08802		12222.3	3.05944
			41058.1	0.00555912		29.4852	3.08828		12255.6	3.05888
			41158.4	0.00558796		29.5453	3.08866		12288.4	3.05942
			41258.7	0.00561801		29.6084	3.08825		12321.2	3.05894
			41359	0.00565115		29.6958	3.08853		12345.9	3.05885
			41454.2	0.00568054		29.7571	3.08847		12387.1	3.05947
			41554.4	0.00571521		29.8098	3.08927		12404.5	3.05954
			41659.7	0.00575271		29.8983	3.08942		12437.5	3.0595
			41760.1	0.00579244		29.9571	3.08889		12470.4	3.05935
			41860.2	0.0058293		29.9999	3.08965		12503	3.05935
			41960.5	0.0058744		30.0616	3.08981		12536	3.05926
			42060.8	0.00591929					12552.6	3.05915
			42161.1	0.00597093					12601.7	3.05941
			42261.4	0.00602343					12618.2	3.05894
			42356.7	0.0060842					12651.5	3.0589
			42457.2	0.00615117					12668.5	3.05944
			42557.5	0.00622345					12717.8	3.05911
			42657.7	0.00630688					12734	3.05898
			42763	0.00640404					12766.1	3.05945
			42863.3	0.00652492					12798.7	3.05947
			42963.6	0.0066592					12831.2	3.05952
			43063.8	0.00678457					12863.2	3.05895
			43164.2	0.00690708					12879.8	3.05942
			43264.5	0.00702615					12927.7	3.05911
			43364.8	0.00713657					12944.5	3.05896
			43464.9	0.00722684					12976.5	3.05898
			43565.3	0.00731309					13006.6	3.05898
			43665.5	0.007398					13038.6	3.05936
			43760.7	0.00748189					13071.4	3.05926
			43856.1	0.0075644					13094.4	3.05914
			43961.6	0.00764395					13136.4	3.05918
			44067	0.00772194					13160.5	3.05949
			44162.2	0.00778737					13184.8	3.0589
			44257.4	0.00785288					13225.2	3.05918
			44357.7	0.00791293					13248.5	3.05888
			44458.1	0.00797128					13281	3.05899
			44563.5	0.00803297					13306.7	3.05891
			44663.7	0.00808643					13346.5	3.05889
			44758.9	0.00814121					13370.5	3.05947
			44859.1	0.00819493					13395.3	3.05951
			44964.5	0.00824846					13434.9	3.05894
			45064.8	0.00829731					13460.2	3.0591
			45160.1	0.00834449					13491.4	3.05925
			45260.4	0.00839155					13508.5	3.05953
			45365.6	0.00843685					13556.4	3.05932
			45470.9	0.00848122					13572	3.05911
			45566.4	0.00852213					13605.2	3.0593
			45661.7	0.00856657					13644.8	3.05927
			45761.9	0.00860266					13669.3	3.05915
			45862.2	0.00864576					13702	3.05911
			45962.5	0.0086868					13717.4	3.0592
			46068	0.00872103					13767.3	3.05898
			46173.6	0.00875667					13783.5	3.05911
			46269.1	0.00879087					13816.3	3.0592
			46364.8	0.00882374					13849	3.05932
			46470.4	0.00885807					13882.3	3.05944
			46571	0.0088894					13898.9	3.05952
			46666.6	0.00891829					13932.1	3.05894
			46772.2	0.00894791					13964.8	3.05955
			46872.8	0.00897441					13997.3	3.05889
			46973.6	0.0090014					14030.1	3.05894
			47074.4	0.00903108					14063	3.05935
			47170	0.00905802					14096.1	3.05924
			47275.6	0.00908315					14112.8	3.0591
			47376.3	0.00910732					14145.1	3.05955
			47471.8	0.00913137					14179.8	3.05894
			47572.4	0.00915753					14212.8	3.05917
			47678.2	0.00917873					14228.6	3.05906
			47778.7	0.00920349					14278.5	3.05895
			47874.3	0.00922523					14294.7	3.0589
			47974.9	0.00924902					14328.2	3.05888
			48075.4	0.0092684					14344.5	3.05889
			48181	0.00928971					14393.8	3.0589
			48281.7	0.00931096					14409.9	3.05947
			48377.4	0.00933233					14443.8	3.05919
			48482.9	0.00935002					14475.5	3.05903
			48588.6	0.00937023					14509.3	3.05928
			48684.3	0.00938888					14533.2	3.05937
			49046.5	0.00944301					14558.5	3.05895
			49096.7	0.00946049					14591.6	3.05949
			49187.4	0.00947613					14624.5	3.05951
			49283	0.00949242					14657.3	3.05905
			49383.5	0.00950801					14690.2	3.05903
			49484.1	0.00952402					14723.1	3.05894
			49584.8	0.00953734					14739.3	3.05903
			49685.4	0.00955479					14772.8	3.05884
			49785.9	0.00957027					14805.5	3.05947
			49891.6	0.0095822					14838.5	3.05889
			49992.3	0.00959798					14855.3	3.05887
			50087.9	0.00961101					14904.5	3.05906
			50188.5	0.00962484					14921	3.0592
			50289.1	0.00963689					14953.6	3.05932
			50389.6	0.00965103					14970.3	3.05903
			50490.3	0.00966166					15019.1	3.05888
			50590.9	0.00967469					15036.1	3.05891
			50691.5	0.00968608					15069.1	3.05899
			50797.2	0.00970154					15101.8	3.05945
			50897.7	0.00971078					15134.6	3.05887
			50993.2	0.00972262					15160.3	3.05921
			51093.8	0.00973479					15185.2	3.05947
			51194.4	0.00974191					15219	3.0595
			51295	0.00975562					15251.6	3.05913
			51395.7	0.00976762					15286	3.05947
			51496.3	0.00977479					15317.6	3.05905
			51596.8	0.00978585					15351.1	3.05915
			51697.5	0.00979777					15365.9	3.05915
			51798.3	0.00980461					15398.4	3.05942
			51898.9	0.00981745					15431.8	3.05885
			51999.5	0.00982361					15463.5	3.05889
			52100.1	0.00983428					15496	3.05947
			52205.8	0.00984198					15527.5	3.05888
			52306.4	0.00985115					15560.5	3.05892
			52401.9	0.00985912					15576.4	3.05889
			52502.5	0.00986664					15608.8	3.05912
			52603	0.00987616					15641.2	3.05949
			52703.6	0.00988414					15674.2	3.05949
			52804.2	0.00989634					15706.7	3.05949
			52904.8	0.00990296					15738.8	3.0592
			53005.4	0.00991102					15770.8	3.05947
			53106	0.00991809					15787.2	3.05888
			53206.5	0.00992739					15819.3	3.05885
			53307.3	0.00993235					15849.8	3.05942
			53408.2	0.00994063					15882.5	3.05936
			53508.8	0.00994639					15912.9	3.05905
			53609.4	0.00995606					15946.4	3.05913
			53710	0.00995885					15978.6	3.05942
			53810.7	0.009969					15995	3.0589
			53911.3	0.00997496					16026.8	3.05936
			54011.8	0.0099827					16067.3	3.05887
			54112.4	0.00998734					16092.1	3.05888
			54213.1	0.00999391					16123.6	3.05896
			54313.6	0.00999832					16156.4	3.05949
			54414.2	0.0100053					16188.5	3.05896
			54514.8	0.0100099					16205.1	3.05924
			54615.4	0.0100186					16236.5	3.05913
			54716	0.0100261					16270.3	3.05937
			54816.5	0.0100299					16302.3	3.05885
			54917.3	0.0100345					16318.8	3.05944
			55018.1	0.0100414					16366.8	3.05894
			55113.6	0.0100444					16399	3.05946
			55214.2	0.0100505					16415.5	3.05919
			55319.9	0.0100556					16448	3.0593
			55420.4	0.0100616					16479.7	3.05906
			55521	0.0100679					16513.1	3.05917
			55621.6	0.0100697					16528.1	3.05906
			55722.2	0.0100771					16576.5	3.05887
			55822.9	0.0100803					16592.6	3.05897
			55923.4	0.010086					16625.6	3.0595
			56019	0.0100925					16657.7	3.0595
			56119.6	0.0100955					16689.2	3.05937
			56225.3	0.0100987					16723.1	3.05905
			56325.9	0.0101052					16738.3	3.05952
			56426.6	0.0101101					16787.2	3.05925
			56527.3	0.0101127					16802.7	3.0592
			56628	0.0101177					16836.5	3.05911
			56728.7	0.0101228					16869.3	3.05908
			56829.3	0.0101267					16902.2	3.05908
			56929.9	0.0101309					16935.4	3.05935
			57030.4	0.0101341					16951.2	3.05895
			57131	0.0101353					17001.2	3.05933
			57226.5	0.0101415					17017.2	3.05884
			57322.1	0.0101467					17050.8	3.05884
			57427.8	0.0101482					17067.5	3.0594
			57533.4	0.0101527					17117	3.05898
			57629	0.0101565					17134	3.05941
			57729.6	0.0101572					17166.2	3.05937
			57830.2	0.010164					17199.4	3.05911
			57930.8	0.010168					17231.8	3.05898
			58036.6	0.0101708					17248.7	3.05889
			58137.3	0.0101747					17281.2	3.05949
			58238	0.0101805					17314.3	3.0588
			58333.4	0.0101816					17347.1	3.05929
			58434	0.0101856					17372.2	3.05932
			58534.7	0.0101864					17413.2	3.05919
			58635.3	0.0101915					17445.9	3.05915
			58740.9	0.0101987					17462.8	3.05921
			58836.5	0.0102001					17495.7	3.05906
			58937	0.0102013					17528.3	3.05906
			59037.6	0.0102079					17560.8	3.05925
			59133.2	0.0102107					17577.7	3.05924
			59238.8	0.0102134					17627.6	3.05877
			59344.5	0.010217					17644.3	3.05913
			59440	0.0102204					17676.1	3.05928
			59535.7	0.010221					17692.8	3.05903
			59636.6	0.0102241					17741.6	3.05897
			59737.2	0.0102273					17774.5	3.05934
			59842.8	0.0102299					17790.5	3.0594
			59943.5	0.0102354					17839	3.05915
			60039	0.0102387					17855.7	3.05877
			60139.6	0.0102405					17887.2	3.05911
			60245.2	0.0102452					17904	3.05875
			60345.8	0.0102443					17952.8	3.05879
			60441.4	0.0102478					17968.2	3.05896
			60547	0.010251					18001.2	3.05932
			60647.6	0.0102527					18049.3	3.05955
			60748.2	0.0102534					18065.4	3.05909
			60848.8	0.0102585					18098.7	3.05956
			60944.5	0.0102601					18114.1	3.05901
			61050.2	0.0102628					18162.8	3.05932
			61155.8	0.0102644					18179.8	3.05875
			61251.5	0.0102687					18210.8	3.05927
			61347.2	0.0102709					18243.8	3.05885
			61447.8	0.0102711					18276	3.05875
			61553.3	0.0102736					18308.4	3.05919
			61658.9	0.0102764					18324.8	3.0591
			61754.5	0.0102771					18372.6	3.05925
			61850.1	0.0102783					18389	3.05903
			61955.6	0.0102799					18422.2	3.05923
			62061.3	0.0102834					18453.2	3.05918
			62156.9	0.0102835					18486	3.05877
			62252.5	0.0102844					18518.9	3.05904
			62353.2	0.0102883					18533.9	3.05923
			62453.8	0.0102913					18582.8	3.05872
			62554.2	0.0102924					18598.8	3.05919
			62654.8	0.0102901					18632.1	3.05913
			62760.6	0.0102945					18663.2	3.05911
			62866.3	0.0102961					18695.3	3.05916
			62961.8	0.0103003					18729.1	3.05922
			63057.3	0.0103006					18744.2	3.05923
			63158	0.0102994					18793.6	3.05905
			63258.6	0.0103026					18809.7	3.05915
			63359.2	0.0103043					18842.1	3.05878
			63464.7	0.0103046					18874.3	3.05879
			63570.1	0.0103066					18906.6	3.05906
			63665.8	0.0103097					18938.3	3.05902
			63761.5	0.0103058					18954.9	3.05924
			63867.1	0.0103122					19003.7	3.05901
			63967.6	0.010312					19019.7	3.05883
			64063.3	0.0103151					19051.6	3.05904
			64163.9	0.0103167					19084.1	3.05901
			64264.6	0.0103161					19116.1	3.05903
			64365.4	0.0103172					19132.1	3.05916
			64465.9	0.0103212					19164.5	3.05945
			64571.5	0.0103213					19212.3	3.05919
			64672.1	0.0103241					19229.1	3.0592
			64767.8	0.0103236					19261.7	3.0592
			64868.5	0.0103261					19293.7	3.0591
			64973.8	0.0103241					19327.2	3.05877
			65074.3	0.0103266					19342.7	3.0588
			65170	0.0103276					19374.9	3.05933
			65275.7	0.0103313					19407.8	3.05912
			65376.2	0.0103309					19440.3	3.059
			65471.7	0.0103328					19472.5	3.05925
			65572.6	0.0103337					19504.2	3.05888
			65673.2	0.0103335					19537.2	3.05901
			65773.5	0.0103357					19552.9	3.0593
			65879.4	0.0103367					19586.2	3.05888
			65980.3	0.0103329					19618	3.05918
			66075.9	0.0103383					19650.4	3.0593
			66176.4	0.0103374					19682.5	3.05885
			66277	0.0103393					19714.5	3.05924
			66377.7	0.0103404					19747.8	3.05897
			66478.3	0.0103422					19763.3	3.05934
			66578.9	0.0103419					19795.5	3.05933
			66679.4	0.0103442					19827.8	3.05892
			66780	0.0103456					19860.7	3.05944
			66885.6	0.0103467					19893.7	3.05907
			66986.2	0.0103468					19926.4	3.05915
			67081.6	0.0103481					19959.6	3.05922
			67182.3	0.0103476					19975.9	3.05899
			67283	0.0103498					20008.6	3.05949
			67383.8	0.0103485					20041.2	3.05911
			67484.5	0.010349					20073.4	3.05941
			67585.1	0.0103511					20097.9	3.05925
			67690.7	0.0103508					20138.1	3.05917
			67791.3	0.0103518					20162.2	3.05902
			67886.9	0.0103548					20186.7	3.05907
			67987.5	0.010356					20218.4	3.05902
			68088	0.0103582					20252.4	3.05928
			68188.5	0.0103559					20283.9	3.05889
			68289.2	0.0103553					20308.4	3.05933
			68389.7	0.0103558					20349.7	3.05925
			68490.3	0.0103565					20373	3.05908
			68591	0.0103589					20398.1	3.05893
			68691.6	0.0103614					20431	3.05922
			68792.2	0.010361					20464.1	3.05922
			68892.8	0.0103642					20496.2	3.05891
			68993.6	0.0103616					20512	3.05915
			69094.5	0.0103625					20560.8	3.05911
			69195.1	0.0103676					20577.2	3.05941
			69295.7	0.010368					20609.5	3.05919
			69396.2	0.0103664					20641.9	3.05878
			69496.8	0.0103671					20673.3	3.05888
			69597.5	0.0103696					20707	3.05876
			69698.1	0.0103663					20722.6	3.05938
			69798.7	0.010369					20770.8	3.0594
			69899.2	0.0103666					20787	3.05893
			69988.3	0.0103653					20819.3	3.05895
			70000.2	0.010369					20835.2	3.05919
									20885	3.05892
									20917.3	3.05914
									20932.8	3.05906
									20981.7	3.05921
									20997.8	3.0591
									21030.2	3.05905
									21046.8	3.05949
									21094.6	3.05874
									21110.1	3.05887
									21143.5	3.05902
									21191.7	3.05873
									21208.8	3.05888
									21240.4	3.05922
									21256.5	3.05932
									21305.1	3.05928
									21321.3	3.05896
									21353.5	3.05875
									21385.5	3.05877
									21418.4	3.05942
									21450.6	3.059
									21466.8	3.05899
									21515.3	3.05916
									21532.3	3.05894
									21563.8	3.05919
									21596.5	3.05931
									21628.3	3.05938
									21660.1	3.05913
									21676.7	3.05898
									21724.9	3.05938
									21741.3	3.05874
									21774.3	3.05914
									21806.6	3.05866
									21838.1	3.05932
									21871.5	3.05891
									21886.6	3.05869
									21935.6	3.05949
									21952	3.05921
									21984.2	3.05947
									22016.5	3.05905
									22048.2	3.05932
									22080.5	3.05915
									22097.9	3.05924
									22145.7	3.05928
									22161.4	3.05893
									22194.9	3.05896
									22226.3	3.05953
									22259.5	3.05933
									22291.2	3.05927
									22307.5	3.05905
									22356.5	3.05931
									22372.5	3.05894
									22404.5	3.05925
									22437.3	3.05919
									22469.1	3.05868
									22485.4	3.05923
									22518.3	3.05919
									22549.1	3.0592
									22582.7	3.05914
									22614.8	3.05869
									22646.8	3.05911
									22679	3.05916
									22695.6	3.05907
									22728.7	3.05903
									22759.9	3.05877
									22792.5	3.05899
									22825.3	3.05906
									22858	3.05918
									22891.1	3.05919
									22906.9	3.05871
									22939.4	3.05911
									22970.8	3.05916
									23003.1	3.05944
									23035.7	3.05921
									23068.3	3.05904
									23101	3.05929
									23117.1	3.05885
									23148.8	3.05868
									23182.3	3.05897
									23214	3.05943
									23245.7	3.05924
									23278.3	3.05877
									23310.3	3.05896
									23327	3.05871
									23359.2	3.05899
									23391.7	3.05889
									23424.2	3.05911
									23456.8	3.05889
									23489	3.05923
									23520.9	3.05892
									23537.3	3.05949
									23569.8	3.05902
									23601.6	3.05897
									23633.3	3.05949
									23650.3	3.05895
									23698.3	3.05865
									23731.4	3.05871
									23747.8	3.05893
									23779	3.05865
									23811.8	3.05903
									23844.9	3.05894
									23860.5	3.05946
									23908.6	3.05885
									23925.5	3.05873
									23958	3.05938
									23989.7	3.05916
									24022	3.05869
									24055.2	3.05863
									24070.7	3.05864
									24119.7	3.05885
									24135.7	3.05931
									24167.6	3.05866
									24199.1	3.0592
									24231.4	3.05918
									24264.4	3.05894
									24280.5	3.05867
									24328.4	3.05929
									24344.6	3.05932
									24378.5	3.05943
									24409.8	3.05888
									24442.2	3.05899
									24475.3	3.05931
									24491.4	3.05863
									24539.9	3.05919
									24556.2	3.05937
									24587.7	3.05875
									24620.8	3.0586
									24652.4	3.05894
									24684.8	3.05944
									24701.3	3.05937
									24749.2	3.05919
									24766	3.0594
									24797.6	3.05895
									24830.7	3.05911
									24862.9	3.0591
									24893.9	3.05905
									24910.7	3.05899
									24959.3	3.05911
									24975.5	3.05866
									25008.2	3.0591
									25024.6	3.05889
									25072.5	3.05928
									25106.1	3.05907
									25121.5	3.05868
									25170.1	3.05897
									25186.7	3.05875
									25217.9	3.05895
									25234.7	3.05906
									25283.2	3.05867
									25298.6	3.05868
									25332	3.05937
									25364.4	3.05866
									25396.3	3.05866
									25430.5	3.05899
									25446.6	3.05895
									25494.5	3.05932
									25511.6	3.05868
									25543	3.05892
									25575.4	3.05912
									25608.2	3.05901
									25640.4	3.05904
									25656.7	3.05894
									25704.5	3.05925
									25721.1	3.05864
									25753	3.05895
									25785.2	3.05905
									25818.7	3.05884
									25849.9	3.05933
									25866.5	3.05864
									25914.7	3.0593
									25931.3	3.05924
									25963.4	3.05863
									25996.1	3.05894
									26028.1	3.05909
									26060.4	3.05929
									26076.2	3.05868
									26124.7	3.05926
									26140.7	3.05928
									26173.8	3.05871
									26206.4	3.05896
									26237.9	3.05912
									26271	3.05899
									26286.6	3.05873
									26334.8	3.05905
									26351.5	3.05881
									26383.3	3.05918
									26399.7	3.05919
									26448.4	3.0586
									26480.7	3.05924
									26496.5	3.05864
									26544.8	3.05869
									26561.3	3.05906
									26594.4	3.05903
									26610.2	3.05893
									26658.2	3.05883
									26675.2	3.059
									26706.5	3.05901
									26755.7	3.05872
									26771.4	3.05933
									26803.4	3.05887
									26818.8	3.05859
									26868.2	3.05907
									26883.6	3.05929
									26917.2	3.05881
									26948.7	3.05921
									26980.7	3.05884
									27014.3	3.05913
									27029.6	3.05906
									27078.8	3.05921
									27094.6	3.05859
									27127	3.05868
									27159.4	3.05893
									27191.6	3.05893
									27224	3.0588
									27240.3	3.05856
									27288.3	3.05872
									27305.1	3.05869
									27336.9	3.05924
									27369.3	3.05856
									27401.8	3.05905
									27433.6	3.05888
									27449.8	3.05857
									27498.5	3.05861
									27515.1	3.0592
									27547	3.05877
									27580.2	3.05877
									27611.6	3.05859
									27645.7	3.05854
									27660	3.05859
									27708.4	3.05895
									27725.9	3.05869
									27758.2	3.05877
									27790.6	3.05912
									27822.2	3.05857
									27839	3.05855
									27870.2	3.05856
									27921.5	3.05883
									27937.2	3.05895
									27970.8	3.05875
									28003.9	3.05877
									28036.6	3.05889
									28053.7	3.05858
									28085.5	3.05914
									28118.2	3.05882
									28150.8	3.05894
									28166.8	3.05903
									28216	3.05854
									28247.9	3.05917
									28264.4	3.05864
									28296.8	3.05873
									28329.1	3.05908
									28361.5	3.05856
									28377.5	3.05852
									28426.2	3.05912
									28441.8	3.05905
									28474	3.05895
									28506.7	3.05874
									28538.6	3.05872
									28571.3	3.05862
									28587.2	3.05856
									28634.9	3.05856
									28652	3.05901
									28684.3	3.05893
									28716.1	3.0588
									28749.7	3.05898
									28781.7	3.05907
									28797.5	3.05884
									28846.1	3.05857
									28863.1	3.05867
									28894.5	3.05864
									28927	3.05866
									28959.3	3.05908
									28992.1	3.05911
									29007.6	3.05854
									29056.2	3.0585
									29072.8	3.05846
									29105.2	3.05847
									29137.2	3.05855
									29169.4	3.05852
									29202	3.05898
									29218.1	3.05888
									29265.5	3.05884
									29281.9	3.0588
									29314.9	3.05906
									29346.5	3.05847
									29379	3.05847
									29411.9	3.05898
									29426.6	3.05905
									29476.2	3.05908
									29492	3.05908
									29524.8	3.05895
									29540.8	3.05891
									29589.5	3.05876
									29621.5	3.05903
									29637.7	3.05903
									29686.7	3.05841
									29703.2	3.05885
									29735	3.05894
									29750.9	3.0585
									29799.3	3.05905
									29815.4	3.05906
									29848.2	3.05901
									29896.2	3.05842
									29912.5	3.0588
									29945.2	3.05894
									29961.3	3.05899
									30010.3	3.05896
									30026.1	3.05853
									30057.8	3.05862
									30091.3	3.05837
									30123.2	3.0584
									30155.1	3.05846
									30171.9	3.05886
									30219.6	3.05855
									30236.1	3.05846
									30269	3.05838
									30302.8	3.05881
									30335.5	3.05883
									30368.8	3.05895
									30385	3.05894
									30417.7	3.05867
									30450.7	3.0585
									30484.2	3.05886
									30517.5	3.05871
									30550.6	3.05889
									30567.4	3.05841
									30600	3.05853
									30633.4	3.05856
									30665.3	3.05852
									30682.5	3.05839
									30731.3	3.05872
									30748.1	3.05885
									30781.3	3.05875
									30805.5	3.05865
									30847.4	3.05877
									30863.2	3.05877
									30896.9	3.0584
									30945.9	3.05876
									30962.8	3.05842
									30995	3.05855
									31011.9	3.05899
									31062.1	3.05832
									31078.2	3.05827
									31111.9	3.05863
									31144	3.05832
									31177.3	3.05866
									31193.6	3.05893
									31225.9	3.05893
									31258.3	3.05875
									31290.4	3.05854
									31323	3.05837
									31356.6	3.05853
									31387.6	3.0587
									31404.5	3.05856
									31436.7	3.05871
									31468.2	3.05894
									31501.3	3.05881
									31532.4	3.05849
									31566.2	3.0584
									31598.4	3.05832
									31613.8	3.05888
									31646.4	3.05894
									31679.8	3.0586
									31711	3.05859
									31744	3.05856
									31775.4	3.05889
									31807.9	3.05842
									31824.1	3.05897
									31855.7	3.05837
									31888.4	3.05888
									31919.8	3.05837
									31951.8	3.05864
									31982.8	3.05867
									32015.4	3.05843
									32032.3	3.05851
									32063.4	3.0586
									32097	3.05901
									32128.4	3.05875
									32160.6	3.05862
									32192.8	3.05907
									32225.8	3.05843
									32242	3.0591
									32273.7	3.05875
									32306.5	3.05846
									32338.7	3.05853
									32354.4	3.05902
									32403.9	3.05886
									32435.5	3.05883
									32452.2	3.05895
									32484.8	3.05853
									32515.7	3.05877
									32549.2	3.0591
									32565.7	3.05881
									32613.6	3.05862
									32630.1	3.05915
									32663.5	3.05906
									32696.5	3.05893
									32729.2	3.0586
									32761.8	3.05928
									32778.3	3.05917
									32828	3.05926
									32845	3.05868
									32877.3	3.05933
									32894.2	3.05923
									32942.4	3.05919
									32960.1	3.05864
									32992.9	3.05927
									33025.2	3.05928
									33060.2	3.05862
									33092.6	3.05933
									33109.3	3.05873
									33158.6	3.05858
									33175.4	3.05915
									33207.6	3.05925
									33240.7	3.05869
									33273.2	3.05891
									33290.3	3.05903
									33323.7	3.05916
									33356.1	3.05931
									33389.7	3.05885
									33405.2	3.05899
									33455.3	3.0591
									33471.4	3.05919
									33504.3	3.05894
									33537.3	3.0593
									33570.2	3.05924
									33603.1	3.05891
									33619.9	3.05902
									33652.7	3.05905
									33687	3.05924
									33719.7	3.05914
									33736.6	3.05872
									33785.7	3.05932
									33802.4	3.05923
									33835.2	3.05871
									33868.2	3.05871
									33901.5	3.05901
									33918.1	3.05888
									33950.4	3.05914
									33983.6	3.05868
									34016.3	3.05892
									34041	3.05888
									34082.1	3.05897
									34098.6	3.059
									34131.7	3.05908
									34164.8	3.05898
									34197.6	3.05882
									34230.4	3.05925
									34247.2	3.05881
									34287.6	3.05933
									34312.2	3.05865
									34343.9	3.0588
									34367.9	3.05873
									34408.7	3.05928
									34433.1	3.05895
									34457.2	3.05915
									34497.5	3.05938
									34522.5	3.05893
									34554.3	3.05877
									34578.3	3.05933
									34618.7	3.05873
									34643.6	3.05897
									34667.3	3.05912
									34708.2	3.0591
									34732.3	3.05935
									34765	3.05933
									34780.3	3.05942
									34829.7	3.05933
									34852.7	3.05896
									34877.5	3.05911
									34918.2	3.0594
									34943	3.05894
									34974.3	3.05929
									34991	3.05895
									35038.7	3.05922
									35054.7	3.05902
									35088.2	3.05942
									35120.3	3.05919
									35152.6	3.0593
									35184.9	3.05934
									35202	3.05889
									35249.4	3.0591
									35266.8	3.05899
									35298.2	3.05944
									35331.9	3.05928
									35364.1	3.05915
									35380.6	3.05907
									35412.3	3.05892
									35462.6	3.05922
									35477.9	3.0591
									35512	3.05947
									35545.2	3.05926
									35579.1	3.05905
									35596.1	3.05911
									35628	3.05914
									35662.3	3.05954
									35694.3	3.05915
									35710.9	3.05871
									35760	3.05923
									35777.3	3.05956
									35809.9	3.05914
									35826.2	3.05903
									35875.7	3.05936
									35908.6	3.05944
									35925.4	3.05886
									35966.8	3.05942
									35991.6	3.05912
									36024.1	3.05907
									36040.4	3.05913
									36090.3	3.05876
									36106.2	3.05926
									36139.1	3.05927
									36172.3	3.05876
									36205.7	3.05929
									36222.2	3.05955
									36254.6	3.0591
									36288.3	3.05923
									36320.2	3.05921
									36353.8	3.05894
									36386.7	3.05955
									36403.5	3.05946
									36437	3.05956
									36469.2	3.05942
									36502.6	3.05902
									36534.6	3.0591
									36551.8	3.05893
									36593.5	3.05901
									36617.6	3.05916
									36650.7	3.05903
									36666.8	3.05894
									36714.6	3.05893
									36731.6	3.05892
									36763.5	3.05933
									36796.1	3.05941
									36828.3	3.05928
									36861.2	3.05937
									36876.4	3.0594
									36925	3.05932
									36941.5	3.05953
									36972.5	3.0592
									37006.2	3.05932
									37037.8	3.05895
									37070	3.05917
									37086.2	3.05894
									37134.8	3.05896
									37150.8	3.05893
									37183.2	3.05945
									37215.9	3.05922
									37248.2	3.05901
									37280.5	3.0592
									37296.9	3.0596
									37345.7	3.05903
									37360.9	3.05958
									37393.8	3.05915
									37425.8	3.05924
									37458.3	3.05937
									37474.3	3.05949
									37507.8	3.05958
									37555.6	3.059
									37572.2	3.05907
									37604.8	3.05916
									37635.9	3.05916
									37669.6	3.05927
									37684.4	3.05959
									37717.7	3.05958
									37749.9	3.05896
									37782.2	3.05902
									37814.8	3.05958
									37847.2	3.05914
									37879.2	3.0596
									37896.5	3.05957
									37928	3.05955
									37959.7	3.05927
									37993.4	3.05938
									38025	3.05949
									38057.8	3.05897
									38089.8	3.05958
									38106.4	3.05905
									38138.6	3.05891
									38171.3	3.05893
									38204.6	3.05895
									38235.6	3.05953
									38268.6	3.05895
									38301.1	3.05894
									38316.7	3.05899
									38350	3.05903
									38381.8	3.05914
									38414.2	3.0596
									38447.2	3.05938
									38479.4	3.05901
									38512	3.05903
									38528.1	3.05897
									38560.6	3.05956
									38593.8	3.05931
									38626.9	3.05885
									38643.6	3.05928
									38692.5	3.05961
									38709.5	3.05952
									38742.4	3.05892
									38775	3.05958
									38807.9	3.05952
									38832.4	3.05903
									38857.5	3.05893
									38889.9	3.05933
									38923.6	3.05925
									38955.8	3.05958
									38972.5	3.05883
									39021.5	3.05892
									39038.3	3.05902
									39071.3	3.05954
									39104.4	3.05931
									39135.2	3.05915
									39160.4	3.05938
									39185.1	3.05897
									39218	3.0596
									39249.3	3.0593
									39282.6	3.0588
									39314.9	3.05917
									39347.2	3.05896
									39362.7	3.05938
									39396.2	3.05958
									39426.9	3.05876
									39460.7	3.05919
									39491.3	3.05875
									39523.9	3.05951
									39557.3	3.05929
									39571.9	3.05873
									39605.1	3.0592
									39637.9	3.05913
									39670.5	3.05912
									39702.5	3.05915
									39736.3	3.05934
									39767.8	3.05903
									39783.9	3.05904
									39816.2	3.05906
									39848	3.05916
									39881.2	3.0595
									39898.3	3.05925
									39945.5	3.05912
									39962.2	3.05882
									39993.9	3.0594
									40026.2	3.05873
									40058.8	3.05881
									40090.7	3.05938
									40107.2	3.05917
									40155.4	3.05919
									40172.1	3.05872
									40204.5	3.05915
									40236.1	3.05895
									40268.9	3.05901
									40302	3.05933
									40316.4	3.05911
									40366.7	3.05873
									40382.5	3.05907
									40414.5	3.05914
									40446.9	3.05916
									40480.3	3.05894
									40512.6	3.05897
									40528.2	3.0591
									40576.2	3.0591
									40593.2	3.05892
									40625.6	3.05888
									40657.6	3.05862
									40691.1	3.05907
									40723.7	3.05899
									40739.8	3.05893
									40788	3.05862
									40804.7	3.05933
									40836.8	3.05889
									40868.2	3.05922
									40901.3	3.05869
									40933	3.05929
									40949.7	3.0586
									40998.3	3.05866
									41014.4	3.05919
									41046.6	3.0591
									41063.4	3.05894
									41111.6	3.05905
									41144.4	3.05879
									41160.1	3.05912
									41208.4	3.05914
									41225.1	3.05921
									41256.9	3.05921
									41273.1	3.05871
									41321.4	3.05922
									41338.2	3.05922
									41369.8	3.0588
									41418.4	3.05864
									41434.5	3.05898
									41467.7	3.05908
									41483.2	3.05889
									41531.7	3.05899
									41548.2	3.05866
									41580.5	3.05901
									41612.8	3.05849
									41644.6	3.05894
									41676.9	3.059
									41693.7	3.05921
									41743.3	3.05891
									41757.9	3.0591
									41791.3	3.05877
									41822.8	3.05886
									41855.8	3.05892
									41888	3.05847
									41904.4	3.05911
									41952.4	3.05918
									41969.1	3.05887
									42000.2	3.05918
									42033.4	3.05871
									42065.2	3.05843
									42098	3.05879
									42114	3.05874
									42162	3.05885
									42178.7	3.05875
									42210.3	3.05903
									42242.5	3.05868
									42275.7	3.05901
									42308	3.05871
									42323.5	3.05887
									42372.2	3.0585
									42388.8	3.05842
									42421.6	3.05889
									42453.8	3.05853
									42486.1	3.05894
									42518.3	3.05903
									42534.7	3.0591
									42582.8	3.05887
									42599.4	3.05866
									42631.7	3.05894
									42663.4	3.05885
									42696	3.05893
									42712.2	3.05858
									42744.4	3.05876
									42793.1	3.05903
									42809.3	3.0588
									42841.5	3.05863
									42873.7	3.05863
									42906.3	3.05872
									42923.5	3.059
									42954.8	3.05899
									42988.1	3.05877
									43020.2	3.05857
									43053.1	3.05856
									43085.2	3.05831
									43116.5	3.05837
									43133.6	3.05844
									43165.4	3.0583
									43198.2	3.05831
									43230.7	3.05834
									43263.7	3.0583
									43295.7	3.05876
									43328.3	3.05816
									43343.6	3.05875
									43377.2	3.05843
									43408.5	3.05803
									43441.8	3.05864
									43473	3.05813
									43505.3	3.05818
									43537.2	3.05793
									43553.3	3.05813
									43586.6	3.05808
									43619.2	3.05838
									43650.8	3.05779
									43684.1	3.05789
									43715.3	3.05782
									43748.4	3.05825
									43764.6	3.05788
									43796.3	3.05772
									43829.3	3.05773
									43860.8	3.05749
									43893.2	3.05718
									43926.6	3.05744
									43957.8	3.05747
									43974.5	3.05756
									44007.6	3.05695
									44039	3.05725
									44071.7	3.05712
									44088.3	3.05705
									44135.8	3.05653
									44168.8	3.0569
									44183.9	3.05704
									44216.8	3.05628
									44249.9	3.05692
									44280.9	3.0564
									44297.5	3.05649
									44345.9	3.05625
									44362.6	3.05614
									44394.8	3.05654
									44427.3	3.05609
									44459.2	3.05566
									44492.1	3.05566
									44507.2	3.05571
									44555.8	3.05554
									44573.1	3.05553
									44603.7	3.05547
									44637.4	3.05533
									44668.7	3.05508
									44702.4	3.05491
									44717.5	3.05434
									44765.6	3.05464
									44782.6	3.05455
									44815.7	3.05431
									44846.8	3.05413
									44880	3.05403
									44912.4	3.05393
									44928.1	3.0541
									44978	3.05324
									44993.3	3.05311
									45025.7	3.05328
									45058.8	3.05347
									45089.8	3.05277
									45122.6	3.05245
									45139.5	3.05256
									45187.2	3.05228
									45203.4	3.05211
									45235.6	3.05201
									45251.5	3.05192
									45300.9	3.05156
									45333.1	3.0516
									45348.9	3.05171
									45397.4	3.05116
									45413.5	3.05119
									45446.5	3.05116
									45463	3.05066
									45510.7	3.05066
									45526.9	3.05084
									45560.4	3.05063
									45608.6	3.05082
									45624.8	3.05018
									45657.1	3.05004
									45672.8	3.05019
									45722.6	3.05007
									45737.9	3.05021
									45771.2	3.04993
									45803.4	3.0498
									45835.8	3.05
									45867.8	3.04994
									45884.7	3.05006
									45932.9	3.04973
									45949.3	3.04926
									45981.1	3.04975
									46013	3.04979
									46046.5	3.04952
									46077.6	3.04963
									46094.5	3.04923
									46142.1	3.0494
									46158.8	3.04988
									46191.8	3.04958
									46224.9	3.04985
									46255.9	3.04957
									46289.3	3.05016
									46305.6	3.05016
									46353.6	3.04993
									46369.7	3.05002
									46401.4	3.04996
									46434.2	3.05015
									46467.2	3.05016
									46498.9	3.05009
									46515	3.05014
									46563	3.05019
									46578.9	3.0502
									46612.6	3.04995
									46643.7	3.05037
									46676.9	3.05044
									46709.6	3.05041
									46724.7	3.05002
									46774.8	3.05057
									46791.2	3.05078
									46822.3	3.05044
									46854.9	3.05031
									46886.9	3.05019
									46902.4	3.04994
									46936.3	3.05067
									46984.4	3.05064
									47000.9	3.05053
									47032.5	3.05006
									47063.9	3.05024
									47097.1	3.05054
									47114.5	3.05038
									47145.5	3.05019
									47178.1	3.05023
									47209.5	3.05045
									47242.7	3.05065
									47275	3.05068
									47306.8	3.05033
									47323.5	3.05042
									47355.1	3.05039
									47387.6	3.05031
									47420.9	3.05058
									47452.2	3.05052
									47485.5	3.05028
									47516.9	3.05024
									47533.3	3.05025
									47566	3.05039
									47598.4	3.05079
									47631	3.05051
									47662.6	3.0508
									47695.2	3.05066
									47727.7	3.05005
									47744.1	3.0502
									47775.6	3.05007
									47808.9	3.05031
									47840.6	3.05005
									47872.6	3.05001
									47905.7	3.05001
									47937.3	3.05047
									47954.2	3.0508
									47985.8	3.05054
									48018.9	3.05048
									48051.3	3.05077
									48084.2	3.05009
									48116.1	3.05021
									48148.1	3.05
									48163.4	3.05062
									48197.1	3.05069
									48228.6	3.05002
									48261.2	3.05027
									48277.4	3.05005
									48326	3.05014
									48359	3.05027
									48375.8	3.05008
									48407.5	3.05036
									48439.8	3.05033
									48471.8	3.05058
									48487.5	3.05062
									48537.9	3.05042
									48552.9	3.0505
									48585.8	3.0505
									48618.1	3.05072
									48649.7	3.05044
									48683.1	3.05044
									48699.9	3.05031
									48747.8	3.05098
									48763.2	3.05069
									48796.2	3.05076
									48827.8	3.05043
									48861.4	3.05054
									48892.6	3.05081
									48909.2	3.05109
									48957.7	3.05054
									48972.7	3.05102
									49006.3	3.05097
									49038.4	3.05077
									49071	3.05114
									49102.4	3.05092
									49118.8	3.05077
									49167.5	3.05111
									49183.7	3.05102
									49215.6	3.05099
									49249.1	3.05074
									49280.1	3.05076
									49313.1	3.05101
									49329.7	3.05101
									49377.5	3.05109
									49394.3	3.05089
									49425.9	3.0513
									49458.9	3.05108
									49491.3	3.05094
									49523.2	3.05095
									49539.9	3.05114
									49587.6	3.0507
									49603.2	3.051
									49635.9	3.05106
									49653.1	3.0511
									49702.2	3.05098
									49718.8	3.05103
									49751.5	3.05109
									49784.5	3.05133
									49817.4	3.05069
									49850.6	3.05139
									49866.8	3.05073
									49900	3.05128
									49932.6	3.05089
									49965.4	3.05128
									49999.5	3.05121
									50032.2	3.05107
									50047.9	3.05144
									50081.5	3.05125
									50114.2	3.0514
									50148.4	3.05108
									50164.5	3.05135
									50214.1	3.05089
									50230.2	3.05148
									50262.8	3.05088
									50288.4	3.05092
									50329	3.05152
									50344.9	3.05105
									50377.6	3.05155
									50409.8	3.05142
									50442.1	3.05099
									50475	3.05089
									50490.5	3.05135
									50540.1	3.05136
									50555.5	3.05108
									50588.2	3.05092
									50621.2	3.05158
									50652.2	3.05093
									50685.4	3.05157
									50702	3.05135
									50750.1	3.05103
									50766	3.05096
									50798.3	3.05165
									50830.9	3.05153
									50864.7	3.05146
									50895.9	3.05134
									50912.6	3.05173
									50960.1	3.05114
									50976.6	3.05103
									51009.7	3.05136
									51041.2	3.05155
									51074.5	3.05176
									51090.8	3.05169
									51122.5	3.05114
									51171.8	3.05118
									51187.9	3.05114
									51219.7	3.05166
									51252.7	3.05175
									51284.2	3.05184
									51308	3.05135
									51333.1	3.0518
									51372.5	3.0512
									51397.7	3.05185
									51430.2	3.05119
									51461.7	3.05134
									51494.8	3.05125
									51511.2	3.05148
									51542.4	3.05182
									51575.7	3.05188
									51607.5	3.05186
									51639.8	3.05146
									51672.9	3.0518
									51704	3.05158
									51720.8	3.05189
									51754	3.05153
									51785.7	3.05153
									51817.8	3.05135
									51850.9	3.05161
									51882.6	3.05187
									51915.2	3.05192
									51931	3.05195
									51963.9	3.05129
									51995.3	3.05179
									52027.5	3.05169
									52060.7	3.0513
									52093.4	3.05142
									52125.3	3.05128
									52142.2	3.05179
									52174.5	3.0519
									52208.2	3.05136
									52240	3.05187
									52265.4	3.05153
									52306.3	3.05151
									52322.8	3.05199
									52356.6	3.05146
									52389.4	3.05138
									52422.6	3.0514
									52454.5	3.05139
									52471.3	3.05177
									52504.1	3.05182
									52537.9	3.0517
									52572.1	3.05184
									52587.2	3.05141
									52637.3	3.05202
									52653.1	3.05198
									52686.5	3.05203
									52718.6	3.05149
									52752.2	3.05137
									52769.3	3.05164
									52801.7	3.05179
									52834.8	3.05188
									52867.7	3.05199
									52892.4	3.05177
									52933.2	3.05154
									52949.5	3.05205
									52983.3	3.05155
									53015.8	3.05185
									53048.8	3.05208
									53074.2	3.05178
									53098.2	3.0518
									53148.2	3.05176
									53164.9	3.05149
									53198	3.05208
									53213.8	3.05175
									53262.9	3.05185
									53279.8	3.05177
									53312.7	3.05144
									53346.4	3.05168
									53380.1	3.05171
									53396.4	3.05146
									53429.1	3.05216
									53462.1	3.05208
									53495.4	3.05157
									53511.9	3.05208
									53561.6	3.05214
									53594.1	3.05157
									53610.8	3.05163
									53642.9	3.05151
									53675.9	3.05163
									53708.2	3.05196
									53723.7	3.05171
									53773.6	3.05216
									53788.8	3.05149
									53819.6	3.05155
									53852.4	3.05154
									53884.7	3.05146
									53915.9	3.0517
									53940.5	3.05221
									53981	3.05171
									54006	3.05153
									54029.2	3.05223
									54062.7	3.0522
									54093.5	3.05167
									54126.5	3.05197
									54150.4	3.05195
									54190.7	3.0516
									54216.3	3.05188
									54239.5	3.05185
									54272.5	3.05208
									54304.7	3.05228
									54336.8	3.05162
									54361	3.05164
									54401.6	3.05172
									54425.8	3.0522
									54450.2	3.05226
									54482.9	3.05208
									54514.5	3.05208
									54548.1	3.0518
									54563.4	3.05229
									54612.4	3.05213
									54636	3.05202
									54660.4	3.05199
									54692.1	3.05223
									54725.9	3.05176
									54758.2	3.05233
									54774.8	3.05186
									54824	3.05153
									54840.9	3.05199
									54873.1	3.05176
									54890	3.05176
									54938.9	3.05182
									54955.8	3.05162
									54988.9	3.05185
									55021.7	3.05208
									55055.1	3.05153
									55079.9	3.05162
									55104.4	3.05152
									55138.1	3.0515
									55171	3.05179
									55204.3	3.05179
									55237.1	3.05234
									55261.5	3.05232
									55287.2	3.0521
									55319.4	3.0522
									55353.3	3.05182
									55384.9	3.05179
									55401.6	3.05181
									55450.5	3.0518
									55467.5	3.05206
									55501.1	3.05234
									55516.7	3.0518
									55567.5	3.05181
									55584.4	3.05184
									55616.7	3.05181
									55650.7	3.05229
									55682.6	3.05172
									55699.3	3.05182
									55731.9	3.0516
									55765.1	3.05192
									55797.8	3.05216
									55830.9	3.05192
									55863.9	3.05189
									55888.6	3.05227
									55914.3	3.05163
									55946.6	3.05232
									55980.7	3.05171
									56013	3.05229
									56029.5	3.05162
									56078.7	3.05163
									56096	3.05199
									56128.3	3.05189
									56145	3.05188
									56194.4	3.052
									56210.7	3.05159
									56244.1	3.05205
									56294.1	3.05224
									56309.6	3.052
									56342.7	3.05171
									56359.7	3.05169
									56407.3	3.0521
									56423	3.05203
									56454.9	3.05212
									56487.6	3.05222
									56520.5	3.05162
									56544.3	3.05184
									56568.5	3.05177
									56616.6	3.05216
									56633.6	3.05195
									56665.7	3.05174
									56697.3	3.05185
									56730.4	3.05173
									56755	3.05185
									56778.3	3.05189
									56819.6	3.0515
									56843.8	3.05174
									56875.2	3.05176
									56909.2	3.05208
									56940.1	3.05201
									56973	3.05217
									56988.9	3.05158
									57038	3.05192
									57054.1	3.05189
									57086.7	3.05193
									57118.9	3.05182
									57152	3.05193
									57175.5	3.05188
									57199.3	3.05229
									57240.2	3.05192
									57262.9	3.05196
									57296.4	3.05175
									57328.7	3.05182
									57361.2	3.05192
									57385	3.05207
									57410.2	3.05194
									57449.7	3.052
									57474.8	3.05186
									57505.8	3.05167
									57538.5	3.05189
									57571.3	3.05148
									57586.7	3.05215
									57619.6	3.05176
									57659.8	3.05212
									57684.3	3.05206
									57708.7	3.05157
									57748.7	3.05214
									57781.4	3.0521
									57798.4	3.05153
									57829	3.05154
									57862.7	3.05154
									57894.4	3.05163
									57918.4	3.05185
									57959.8	3.0515
									57983	3.05158
									58007.5	3.0519
									58040.8	3.05188
									58071.7	3.0522
									58105.2	3.05147
									58121.4	3.05173
									58170.8	3.05167
									58187.6	3.05195
									58220.7	3.05175
									58253.4	3.05175
									58285.6	3.05206
									58302.8	3.05208
									58336.7	3.0516
									58385.4	3.05156
									58402.4	3.05142
									58435.7	3.05151
									58452.2	3.05174
									58502.8	3.05184
									58519.3	3.05184
									58551.5	3.05185
									58585	3.05151
									58617.5	3.05174
									58634	3.05187
									58667.8	3.05197
									58708.4	3.05159
									58734.2	3.0514
									58749.3	3.05198
									58799.1	3.05134
									58832.3	3.05184
									58847.5	3.05184
									58880.2	3.05183
									58913.3	3.05182
									58944.6	3.05208
									58961	3.05176
									59009.3	3.05178
									59025.6	3.05194
									59057.8	3.05196
									59090.1	3.05178
									59123.1	3.05148
									59155.8	3.05192
									59171	3.05135
									59219.9	3.05149
									59236.4	3.05115
									59267.6	3.05163
									59301.7	3.0512
									59332.7	3.05157
									59365.5	3.05137
									59382	3.05138
									59429.3	3.05176
									59446.5	3.05125
									59479.3	3.05162
									59510.9	3.0516
									59543	3.05121
									59575.4	3.05171
									59591.1	3.05152
									59641.2	3.05117
									59656.1	3.05129
									59688.9	3.05138
									59720.8	3.05132
									59753	3.0515
[truncated: 677 more rows]
