# Supplementary material for: Multi-state data storage in a two-dimensional stripy antiferromagnet implemented by magnetoelectric effect
Source: Nat Commun. 2023 Jun 3;14:3221. doi: 10.1038/s41467-023-39004-4 (PMC10239514; doi:10.1038/s41467-023-39004-4)
Supplement: Supplementary file 3 — Source Data [file 41467_2023_39004_MOESM3_ESM.zip › Source Data/Figure2.xlsx]

## Sheet: Sheet1
I (A) versus temperature and bias voltage																																										I (A) versus magnetic field and bias voltage
Voltage (V)|Temperature (K)	2	3	4	5	6	7	8	9	10	11	12	13	14	15	16	17	18	19	20	21	22	23	24	25	26	27	28	29	30	31	32	33	34	35	36	37	38	39	40			Voltage (V)|Field (kG)	0	1	2	3	4	5	6
-7	-8.1943e-07	-8.18713e-07	-8.2069e-07	-8.22959e-07	-8.27081e-07	-8.29793e-07	-8.31745e-07	-8.34238e-07	-8.36481e-07	-8.37361e-07	-8.3767e-07	-8.38506e-07	-8.39055e-07	-8.39446e-07	-8.40078e-07	-8.40782e-07	-8.41331e-07	-8.42401e-07	-8.42676e-07	-8.42861e-07	-8.47141e-07	-8.47865e-07	-8.4881e-07	-8.50927e-07	-8.54288e-07	-8.5739e-07	-8.6135e-07	-8.62525e-07	-8.63292e-07	-8.63749e-07	-8.64094e-07	-8.64513e-07	-8.6489e-07	-8.6536e-07	-8.65863e-07	-8.66588e-07	-8.67469e-07	-8.6845e-07	-8.69612e-07			-6.5	-3.51313e-07	-3.50483e-07	-3.50466e-07	-3.50972e-07	-3.5018e-07	-3.5088e-07	-3.50681e-07
-6.95	-7.56306e-07	-7.55217e-07	-7.56988e-07	-7.59631e-07	-7.62783e-07	-7.65908e-07	-7.68145e-07	-7.70731e-07	-7.72817e-07	-7.73744e-07	-7.74017e-07	-7.74875e-07	-7.75309e-07	-7.75706e-07	-7.76445e-07	-7.76978e-07	-7.77467e-07	-7.7846e-07	-7.78764e-07	-7.78956e-07	-7.82986e-07	-7.83626e-07	-7.84378e-07	-7.86215e-07	-7.89398e-07	-7.92288e-07	-7.96052e-07	-7.97229e-07	-7.97949e-07	-7.98388e-07	-7.98736e-07	-7.99144e-07	-7.99537e-07	-7.99875e-07	-8.00412e-07	-8.01063e-07	-8.01866e-07	-8.02827e-07	-8.03908e-07			-6.45	-3.21824e-07	-3.21099e-07	-3.21436e-07	-3.21522e-07	-3.21744e-07	-3.21446e-07	-3.21878e-07
-6.9	-6.97243e-07	-6.96656e-07	-6.98688e-07	-7.00381e-07	-7.03572e-07	-7.07246e-07	-7.09097e-07	-7.11683e-07	-7.14028e-07	-7.14845e-07	-7.15122e-07	-7.1593e-07	-7.16356e-07	-7.16735e-07	-7.17413e-07	-7.17969e-07	-7.18419e-07	-7.19406e-07	-7.19601e-07	-7.19821e-07	-7.23543e-07	-7.24113e-07	-7.24779e-07	-7.26339e-07	-7.29421e-07	-7.32062e-07	-7.35674e-07	-7.36876e-07	-7.37568e-07	-7.37974e-07	-7.38307e-07	-7.38638e-07	-7.38994e-07	-7.39366e-07	-7.39827e-07	-7.40537e-07	-7.41236e-07	-7.42097e-07	-7.43107e-07			-6.4	-2.94627e-07	-2.94185e-07	-2.94316e-07	-2.9431e-07	-2.94051e-07	-2.94197e-07	-2.94042e-07
-6.85	-6.43121e-07	-6.42318e-07	-6.43473e-07	-6.45491e-07	-6.4853e-07	-6.51738e-07	-6.54224e-07	-6.56923e-07	-6.59147e-07	-6.59951e-07	-6.60247e-07	-6.61043e-07	-6.6138e-07	-6.6175e-07	-6.62495e-07	-6.62959e-07	-6.63395e-07	-6.643e-07	-6.64492e-07	-6.64729e-07	-6.6813e-07	-6.68733e-07	-6.69288e-07	-6.70728e-07	-6.73553e-07	-6.76019e-07	-6.7943e-07	-6.80648e-07	-6.81293e-07	-6.81666e-07	-6.82012e-07	-6.82321e-07	-6.82643e-07	-6.83036e-07	-6.83422e-07	-6.84065e-07	-6.84709e-07	-6.85548e-07	-6.86476e-07			-6.35	-2.69317e-07	-2.6891e-07	-2.69008e-07	-2.69337e-07	-2.69144e-07	-2.68767e-07	-2.68769e-07
-6.8	-5.92327e-07	-5.90794e-07	-5.91992e-07	-5.93811e-07	-5.96857e-07	-5.99964e-07	-6.02448e-07	-6.05015e-07	-6.07732e-07	-6.08609e-07	-6.08896e-07	-6.09602e-07	-6.09961e-07	-6.10326e-07	-6.10944e-07	-6.11397e-07	-6.11789e-07	-6.12716e-07	-6.12884e-07	-6.13103e-07	-6.1627e-07	-6.16825e-07	-6.17328e-07	-6.18622e-07	-6.21171e-07	-6.23536e-07	-6.2667e-07	-6.2798e-07	-6.28583e-07	-6.28939e-07	-6.29235e-07	-6.29522e-07	-6.29887e-07	-6.30267e-07	-6.3056e-07	-6.31221e-07	-6.31799e-07	-6.32527e-07	-6.33436e-07			-6.3	-2.45558e-07	-2.45255e-07	-2.45497e-07	-2.45314e-07	-2.45434e-07	-2.45458e-07	-2.45892e-07
-6.75	-5.44404e-07	-5.43878e-07	-5.44926e-07	-5.4629e-07	-5.48849e-07	-5.52174e-07	-5.54482e-07	-5.57545e-07	-5.60145e-07	-5.61024e-07	-5.6134e-07	-5.62028e-07	-5.62322e-07	-5.62685e-07	-5.63223e-07	-5.63632e-07	-5.64141e-07	-5.64914e-07	-5.65118e-07	-5.65309e-07	-5.68283e-07	-5.68752e-07	-5.69198e-07	-5.70427e-07	-5.72694e-07	-5.74917e-07	-5.77917e-07	-5.79181e-07	-5.79757e-07	-5.80153e-07	-5.80407e-07	-5.80708e-07	-5.81025e-07	-5.81393e-07	-5.81695e-07	-5.82282e-07	-5.8287e-07	-5.83572e-07	-5.84396e-07			-6.25	-2.244e-07	-2.23838e-07	-2.24099e-07	-2.24705e-07	-2.23915e-07	-2.23532e-07	-2.24249e-07
-6.7	-5.0022e-07	-5.00788e-07	-5.00779e-07	-5.02097e-07	-5.04636e-07	-5.07201e-07	-5.0979e-07	-5.13174e-07	-5.15807e-07	-5.16571e-07	-5.17071e-07	-5.1765e-07	-5.18042e-07	-5.18378e-07	-5.18894e-07	-5.19328e-07	-5.19726e-07	-5.20478e-07	-5.20678e-07	-5.20844e-07	-5.23664e-07	-5.24101e-07	-5.24434e-07	-5.25522e-07	-5.27616e-07	-5.29747e-07	-5.32544e-07	-5.33823e-07	-5.34393e-07	-5.34731e-07	-5.34972e-07	-5.35318e-07	-5.35554e-07	-5.35937e-07	-5.36227e-07	-5.3672e-07	-5.37316e-07	-5.37996e-07	-5.38733e-07			-6.2	-2.04278e-07	-2.04214e-07	-2.04071e-07	-2.04502e-07	-2.03916e-07	-2.04029e-07	-2.04509e-07
-6.65	-4.59102e-07	-4.59236e-07	-4.59395e-07	-4.60866e-07	-4.6294e-07	-4.65477e-07	-4.68174e-07	-4.71666e-07	-4.73947e-07	-4.75131e-07	-4.7566e-07	-4.76287e-07	-4.76505e-07	-4.7693e-07	-4.77435e-07	-4.77805e-07	-4.78153e-07	-4.78898e-07	-4.79083e-07	-4.79283e-07	-4.81924e-07	-4.82328e-07	-4.82576e-07	-4.83589e-07	-4.85461e-07	-4.8756e-07	-4.90088e-07	-4.91402e-07	-4.91867e-07	-4.9223e-07	-4.92505e-07	-4.92759e-07	-4.93093e-07	-4.93411e-07	-4.93706e-07	-4.94156e-07	-4.94729e-07	-4.95364e-07	-4.96083e-07			-6.15	-1.85994e-07	-1.85672e-07	-1.85849e-07	-1.86089e-07	-1.85728e-07	-1.85733e-07	-1.86052e-07
-6.6	-4.21433e-07	-4.21506e-07	-4.21814e-07	-4.22755e-07	-4.24821e-07	-4.27241e-07	-4.29592e-07	-4.33112e-07	-4.35392e-07	-4.36886e-07	-4.37409e-07	-4.3797e-07	-4.38238e-07	-4.38601e-07	-4.3912e-07	-4.39464e-07	-4.3974e-07	-4.40554e-07	-4.40691e-07	-4.40825e-07	-4.43331e-07	-4.43634e-07	-4.43914e-07	-4.44878e-07	-4.4654e-07	-4.48547e-07	-4.50842e-07	-4.52143e-07	-4.52647e-07	-4.52935e-07	-4.5321e-07	-4.53473e-07	-4.53792e-07	-4.54147e-07	-4.54422e-07	-4.54827e-07	-4.55348e-07	-4.55987e-07	-4.56662e-07			-6.1	-1.69311e-07	-1.69017e-07	-1.68684e-07	-1.68795e-07	-1.68792e-07	-1.68687e-07	-1.68962e-07
-6.55	-3.86422e-07	-3.87096e-07	-3.86662e-07	-3.87465e-07	-3.89225e-07	-3.91559e-07	-3.93686e-07	-3.97518e-07	-3.99626e-07	-4.01317e-07	-4.01865e-07	-4.02426e-07	-4.02646e-07	-4.03055e-07	-4.03495e-07	-4.03866e-07	-4.04051e-07	-4.04862e-07	-4.05023e-07	-4.05119e-07	-4.07432e-07	-4.07719e-07	-4.08057e-07	-4.08897e-07	-4.10433e-07	-4.12345e-07	-4.1447e-07	-4.15689e-07	-4.16179e-07	-4.16484e-07	-4.16759e-07	-4.16988e-07	-4.17296e-07	-4.17642e-07	-4.17922e-07	-4.1831e-07	-4.1882e-07	-4.19396e-07	-4.20012e-07			-6.05	-1.53851e-07	-1.53306e-07	-1.53499e-07	-1.53104e-07	-1.5367e-07	-1.53345e-07	-1.53994e-07
-6.5	-3.54217e-07	-3.54115e-07	-3.54188e-07	-3.55001e-07	-3.56532e-07	-3.5873e-07	-3.60331e-07	-3.64058e-07	-3.66274e-07	-3.68128e-07	-3.68738e-07	-3.69241e-07	-3.69475e-07	-3.69791e-07	-3.70176e-07	-3.70577e-07	-3.70836e-07	-3.71532e-07	-3.71648e-07	-3.71817e-07	-3.73889e-07	-3.74231e-07	-3.745e-07	-3.75276e-07	-3.76683e-07	-3.7854e-07	-3.80487e-07	-3.8169e-07	-3.82152e-07	-3.82433e-07	-3.82703e-07	-3.82923e-07	-3.83256e-07	-3.83587e-07	-3.83812e-07	-3.84195e-07	-3.84674e-07	-3.85245e-07	-3.85805e-07			-6	-1.39643e-07	-1.38937e-07	-1.39197e-07	-1.38987e-07	-1.39099e-07	-1.38841e-07	-1.39087e-07
-6.45	-3.23918e-07	-3.24206e-07	-3.24976e-07	-3.25306e-07	-3.26316e-07	-3.28679e-07	-3.29503e-07	-3.33247e-07	-3.35633e-07	-3.37452e-07	-3.38158e-07	-3.38571e-07	-3.38817e-07	-3.39105e-07	-3.3955e-07	-3.39887e-07	-3.40125e-07	-3.4079e-07	-3.40959e-07	-3.41068e-07	-3.43026e-07	-3.43361e-07	-3.4362e-07	-3.4432e-07	-3.45514e-07	-3.47354e-07	-3.49169e-07	-3.50298e-07	-3.50776e-07	-3.51028e-07	-3.51318e-07	-3.51516e-07	-3.51811e-07	-3.52175e-07	-3.52387e-07	-3.52774e-07	-3.53178e-07	-3.53745e-07	-3.54334e-07			-5.95	-1.2618e-07	-1.26352e-07	-1.25948e-07	-1.25954e-07	-1.2593e-07	-1.25976e-07	-1.26135e-07
-6.4	-2.96662e-07	-2.96798e-07	-2.96186e-07	-2.97887e-07	-2.97755e-07	-3.00464e-07	-3.01739e-07	-3.04622e-07	-3.0737e-07	-3.09093e-07	-3.0976e-07	-3.10184e-07	-3.10392e-07	-3.10647e-07	-3.11111e-07	-3.11391e-07	-3.1164e-07	-3.12286e-07	-3.12434e-07	-3.12565e-07	-3.14357e-07	-3.14682e-07	-3.14916e-07	-3.15545e-07	-3.16695e-07	-3.18421e-07	-3.20079e-07	-3.21201e-07	-3.21697e-07	-3.21912e-07	-3.22212e-07	-3.2239e-07	-3.22656e-07	-3.22987e-07	-3.23188e-07	-3.23616e-07	-3.24029e-07	-3.24548e-07	-3.25085e-07			-5.9	-1.1457e-07	-1.13992e-07	-1.14051e-07	-1.1384e-07	-1.13918e-07	-1.13921e-07	-1.14025e-07
-6.35	-2.70893e-07	-2.71717e-07	-2.70635e-07	-2.71942e-07	-2.72741e-07	-2.7407e-07	-2.75621e-07	-2.78291e-07	-2.81057e-07	-2.82659e-07	-2.83472e-07	-2.83845e-07	-2.84077e-07	-2.84318e-07	-2.8472e-07	-2.84981e-07	-2.85256e-07	-2.85877e-07	-2.86039e-07	-2.86137e-07	-2.87828e-07	-2.88085e-07	-2.88324e-07	-2.8893e-07	-2.89888e-07	-2.91588e-07	-2.93126e-07	-2.94206e-07	-2.94741e-07	-2.949e-07	-2.95227e-07	-2.95397e-07	-2.95669e-07	-2.95938e-07	-2.96197e-07	-2.96605e-07	-2.96946e-07	-2.97473e-07	-2.97965e-07			-5.85	-1.03266e-07	-1.02983e-07	-1.03204e-07	-1.02769e-07	-1.02994e-07	-1.02986e-07	-1.02978e-07
-6.3	-2.46917e-07	-2.47592e-07	-2.47296e-07	-2.47773e-07	-2.48772e-07	-2.49883e-07	-2.51446e-07	-2.53808e-07	-2.56463e-07	-2.58083e-07	-2.59012e-07	-2.59345e-07	-2.5956e-07	-2.59782e-07	-2.60175e-07	-2.60412e-07	-2.60727e-07	-2.61287e-07	-2.61392e-07	-2.6153e-07	-2.63118e-07	-2.63364e-07	-2.63569e-07	-2.64151e-07	-2.65044e-07	-2.66608e-07	-2.68064e-07	-2.69066e-07	-2.69592e-07	-2.69729e-07	-2.70034e-07	-2.70237e-07	-2.70498e-07	-2.70767e-07	-2.71026e-07	-2.71401e-07	-2.71748e-07	-2.72231e-07	-2.72724e-07			-5.8	-9.31665e-08	-9.30111e-08	-9.30745e-08	-9.28121e-08	-9.28174e-08	-9.28832e-08	-9.29757e-08
-6.25	-2.24989e-07	-2.25485e-07	-2.25606e-07	-2.26105e-07	-2.26439e-07	-2.27765e-07	-2.29416e-07	-2.31598e-07	-2.33795e-07	-2.35566e-07	-2.36456e-07	-2.36828e-07	-2.37051e-07	-2.37257e-07	-2.37626e-07	-2.3785e-07	-2.3814e-07	-2.38672e-07	-2.38762e-07	-2.38905e-07	-2.40375e-07	-2.406e-07	-2.4084e-07	-2.41345e-07	-2.4214e-07	-2.43581e-07	-2.45003e-07	-2.45944e-07	-2.46441e-07	-2.46603e-07	-2.46876e-07	-2.47112e-07	-2.47355e-07	-2.47633e-07	-2.47875e-07	-2.48214e-07	-2.48542e-07	-2.49047e-07	-2.49487e-07			-5.75	-8.40259e-08	-8.38235e-08	-8.39349e-08	-8.35688e-08	-8.36874e-08	-8.37246e-08	-8.37822e-08
-6.2	-2.05754e-07	-2.05271e-07	-2.05288e-07	-2.05696e-07	-2.06335e-07	-2.07723e-07	-2.09126e-07	-2.11169e-07	-2.13264e-07	-2.14884e-07	-2.15688e-07	-2.16021e-07	-2.16221e-07	-2.16435e-07	-2.16771e-07	-2.16991e-07	-2.17259e-07	-2.17752e-07	-2.17859e-07	-2.18007e-07	-2.19371e-07	-2.19557e-07	-2.19766e-07	-2.20257e-07	-2.20999e-07	-2.22366e-07	-2.23663e-07	-2.24562e-07	-2.25036e-07	-2.25201e-07	-2.25439e-07	-2.25708e-07	-2.2593e-07	-2.26202e-07	-2.26431e-07	-2.26784e-07	-2.27105e-07	-2.2756e-07	-2.28003e-07			-5.7	-7.56127e-08	-7.5505e-08	-7.52131e-08	-7.51957e-08	-7.52433e-08	-7.52151e-08	-7.53247e-08
-6.15	-1.87054e-07	-1.87005e-07	-1.87056e-07	-1.87286e-07	-1.87794e-07	-1.88991e-07	-1.9012e-07	-1.92177e-07	-1.94041e-07	-1.95448e-07	-1.96344e-07	-1.96657e-07	-1.96864e-07	-1.9704e-07	-1.97421e-07	-1.97594e-07	-1.97844e-07	-1.9832e-07	-1.98415e-07	-1.98558e-07	-1.99834e-07	-2.00004e-07	-2.00209e-07	-2.00671e-07	-2.01359e-07	-2.0263e-07	-2.03825e-07	-2.04652e-07	-2.05134e-07	-2.05302e-07	-2.05554e-07	-2.05776e-07	-2.06012e-07	-2.06278e-07	-2.06497e-07	-2.06855e-07	-2.07179e-07	-2.07613e-07	-2.08031e-07			-5.65	-6.77594e-08	-6.77554e-08	-6.75982e-08	-6.75148e-08	-6.76275e-08	-6.76252e-08	-6.76668e-08
-6.1	-1.70055e-07	-1.70052e-07	-1.70062e-07	-1.70332e-07	-1.70886e-07	-1.71227e-07	-1.72838e-07	-1.74597e-07	-1.76386e-07	-1.77734e-07	-1.78633e-07	-1.78951e-07	-1.79135e-07	-1.79325e-07	-1.79656e-07	-1.79815e-07	-1.80071e-07	-1.80482e-07	-1.8061e-07	-1.8075e-07	-1.81921e-07	-1.82068e-07	-1.82283e-07	-1.82685e-07	-1.83329e-07	-1.84523e-07	-1.856e-07	-1.86424e-07	-1.86889e-07	-1.87023e-07	-1.873e-07	-1.87526e-07	-1.87753e-07	-1.87989e-07	-1.88223e-07	-1.8855e-07	-1.88901e-07	-1.8928e-07	-1.89667e-07			-5.6	-6.08847e-08	-6.06395e-08	-6.08348e-08	-6.06366e-08	-6.06015e-08	-6.06024e-08	-6.06164e-08
-6.05	-1.54455e-07	-1.54531e-07	-1.54825e-07	-1.54759e-07	-1.5525e-07	-1.55565e-07	-1.57011e-07	-1.58565e-07	-1.6004e-07	-1.61473e-07	-1.62337e-07	-1.62635e-07	-1.62771e-07	-1.62923e-07	-1.63244e-07	-1.63432e-07	-1.63668e-07	-1.64074e-07	-1.64206e-07	-1.64294e-07	-1.65407e-07	-1.65507e-07	-1.65733e-07	-1.66113e-07	-1.66702e-07	-1.67793e-07	-1.68804e-07	-1.6958e-07	-1.70023e-07	-1.70173e-07	-1.70425e-07	-1.70653e-07	-1.70896e-07	-1.71133e-07	-1.71343e-07	-1.71666e-07	-1.71985e-07	-1.72375e-07	-1.72748e-07			-5.55	-5.44768e-08	-5.44039e-08	-5.4373e-08	-5.41543e-08	-5.42589e-08	-5.42935e-08	-5.43112e-08
-6	-1.40022e-07	-1.40192e-07	-1.40219e-07	-1.40491e-07	-1.40402e-07	-1.40987e-07	-1.42378e-07	-1.43756e-07	-1.45019e-07	-1.46264e-07	-1.47172e-07	-1.47499e-07	-1.47645e-07	-1.47782e-07	-1.48097e-07	-1.48262e-07	-1.48487e-07	-1.4887e-07	-1.48978e-07	-1.49062e-07	-1.50093e-07	-1.50216e-07	-1.50414e-07	-1.50743e-07	-1.51324e-07	-1.52292e-07	-1.53229e-07	-1.53992e-07	-1.54393e-07	-1.54546e-07	-1.54783e-07	-1.55016e-07	-1.55245e-07	-1.55477e-07	-1.55708e-07	-1.55993e-07	-1.56349e-07	-1.56668e-07	-1.57034e-07			-5.5	-4.86164e-08	-4.85189e-08	-4.85865e-08	-4.84466e-08	-4.84564e-08	-4.84596e-08	-4.8462e-08
-5.95	-1.26939e-07	-1.26926e-07	-1.27045e-07	-1.27225e-07	-1.27277e-07	-1.27775e-07	-1.29055e-07	-1.30201e-07	-1.31407e-07	-1.32542e-07	-1.33314e-07	-1.33699e-07	-1.33816e-07	-1.33979e-07	-1.34229e-07	-1.34385e-07	-1.34582e-07	-1.3495e-07	-1.35065e-07	-1.35131e-07	-1.3607e-07	-1.36199e-07	-1.3638e-07	-1.36718e-07	-1.37245e-07	-1.38167e-07	-1.39025e-07	-1.39719e-07	-1.4011e-07	-1.40259e-07	-1.4049e-07	-1.40704e-07	-1.40927e-07	-1.4116e-07	-1.41378e-07	-1.41665e-07	-1.41976e-07	-1.4231e-07	-1.42658e-07			-5.45	-4.34767e-08	-4.33586e-08	-4.33067e-08	-4.31855e-08	-4.32964e-08	-4.33248e-08	-4.33633e-08
-5.9	-1.14863e-07	-1.14989e-07	-1.15064e-07	-1.15263e-07	-1.15149e-07	-1.15616e-07	-1.16557e-07	-1.1774e-07	-1.18855e-07	-1.19895e-07	-1.20651e-07	-1.21005e-07	-1.21126e-07	-1.2125e-07	-1.21491e-07	-1.21649e-07	-1.21833e-07	-1.22197e-07	-1.22264e-07	-1.22346e-07	-1.232e-07	-1.23349e-07	-1.23494e-07	-1.23819e-07	-1.24317e-07	-1.25149e-07	-1.25968e-07	-1.26595e-07	-1.26956e-07	-1.27098e-07	-1.27333e-07	-1.27529e-07	-1.27771e-07	-1.27985e-07	-1.28196e-07	-1.28482e-07	-1.28775e-07	-1.291e-07	-1.29404e-07			-5.4	-3.86598e-08	-3.86056e-08	-3.85819e-08	-3.84964e-08	-3.84843e-08	-3.85239e-08	-3.84962e-08
-5.85	-1.03818e-07	-1.03771e-07	-1.03875e-07	-1.0402e-07	-1.04008e-07	-1.04508e-07	-1.0508e-07	-1.06236e-07	-1.07307e-07	-1.08235e-07	-1.08972e-07	-1.0928e-07	-1.09396e-07	-1.09505e-07	-1.09759e-07	-1.09873e-07	-1.10072e-07	-1.10391e-07	-1.10466e-07	-1.10549e-07	-1.11336e-07	-1.1146e-07	-1.11592e-07	-1.11911e-07	-1.12333e-07	-1.13129e-07	-1.13861e-07	-1.14496e-07	-1.14804e-07	-1.14956e-07	-1.15182e-07	-1.15379e-07	-1.15614e-07	-1.15801e-07	-1.16024e-07	-1.16299e-07	-1.16566e-07	-1.16873e-07	-1.17156e-07			-5.35	-3.438e-08	-3.44244e-08	-3.4326e-08	-3.41835e-08	-3.42519e-08	-3.42994e-08	-3.43153e-08
-5.8	-9.37554e-08	-9.37066e-08	-9.37609e-08	-9.3931e-08	-9.3941e-08	-9.41105e-08	-9.46273e-08	-9.55865e-08	-9.6733e-08	-9.7683e-08	-9.83967e-08	-9.86623e-08	-9.87629e-08	-9.88765e-08	-9.90962e-08	-9.91933e-08	-9.93954e-08	-9.9664e-08	-9.97535e-08	-9.98543e-08	-1.00523e-07	-1.00646e-07	-1.00772e-07	-1.01072e-07	-1.01448e-07	-1.02177e-07	-1.02842e-07	-1.0345e-07	-1.03721e-07	-1.03885e-07	-1.04095e-07	-1.04292e-07	-1.04506e-07	-1.047e-07	-1.04903e-07	-1.05173e-07	-1.05428e-07	-1.05734e-07	-1.05984e-07			-5.3	-3.0484e-08	-3.04718e-08	-3.05241e-08	-3.03975e-08	-3.03508e-08	-3.04169e-08	-3.04e-08
-5.75	-8.44275e-08	-8.44595e-08	-8.44717e-08	-8.47256e-08	-8.47017e-08	-8.47722e-08	-8.52243e-08	-8.60432e-08	-8.71242e-08	-8.79372e-08	-8.86479e-08	-8.89026e-08	-8.90003e-08	-8.91154e-08	-8.9311e-08	-8.94014e-08	-8.95844e-08	-8.98363e-08	-8.99126e-08	-9.00114e-08	-9.06674e-08	-9.07452e-08	-9.08919e-08	-9.11352e-08	-9.15087e-08	-9.21605e-08	-9.27909e-08	-9.33644e-08	-9.36164e-08	-9.37595e-08	-9.39756e-08	-9.41532e-08	-9.43732e-08	-9.45515e-08	-9.47552e-08	-9.49981e-08	-9.52402e-08	-9.55035e-08	-9.57955e-08			-5.25	-2.7047e-08	-2.70219e-08	-2.69616e-08	-2.68824e-08	-2.68976e-08	-2.69565e-08	-2.69641e-08
-5.7	-7.59542e-08	-7.59928e-08	-7.60221e-08	-7.61182e-08	-7.60765e-08	-7.61544e-08	-7.66034e-08	-7.73668e-08	-7.82571e-08	-7.90319e-08	-7.96846e-08	-7.99386e-08	-8.00271e-08	-8.01212e-08	-8.02997e-08	-8.0399e-08	-8.05564e-08	-8.07975e-08	-8.08788e-08	-8.0953e-08	-8.15421e-08	-8.16271e-08	-8.17623e-08	-8.19965e-08	-8.23179e-08	-8.29192e-08	-8.35071e-08	-8.40353e-08	-8.4264e-08	-8.44052e-08	-8.46177e-08	-8.47968e-08	-8.50009e-08	-8.51561e-08	-8.5361e-08	-8.55988e-08	-8.58319e-08	-8.60807e-08	-8.63599e-08			-5.2	-2.39072e-08	-2.38585e-08	-2.39214e-08	-2.3759e-08	-2.38107e-08	-2.38151e-08	-2.38371e-08
-5.65	-6.82373e-08	-6.81967e-08	-6.82883e-08	-6.83897e-08	-6.83436e-08	-6.84532e-08	-6.87962e-08	-6.9513e-08	-7.03377e-08	-7.09643e-08	-7.15807e-08	-7.18044e-08	-7.18914e-08	-7.19672e-08	-7.21372e-08	-7.22271e-08	-7.23647e-08	-7.25849e-08	-7.26721e-08	-7.27502e-08	-7.32696e-08	-7.33624e-08	-7.34791e-08	-7.36822e-08	-7.39952e-08	-7.45307e-08	-7.50746e-08	-7.55671e-08	-7.57859e-08	-7.59193e-08	-7.61111e-08	-7.62876e-08	-7.64848e-08	-7.663e-08	-7.68319e-08	-7.70379e-08	-7.72677e-08	-7.74998e-08	-7.77607e-08			-5.15	-2.11472e-08	-2.10849e-08	-2.10138e-08	-2.09939e-08	-2.09789e-08	-2.09981e-08	-2.10357e-08
-5.6	-6.12322e-08	-6.11698e-08	-6.12596e-08	-6.13371e-08	-6.13298e-08	-6.14108e-08	-6.16875e-08	-6.23821e-08	-6.3082e-08	-6.36517e-08	-6.41922e-08	-6.44018e-08	-6.44673e-08	-6.45489e-08	-6.46996e-08	-6.47955e-08	-6.49136e-08	-6.51201e-08	-6.51916e-08	-6.52611e-08	-6.57435e-08	-6.58216e-08	-6.59306e-08	-6.6126e-08	-6.63852e-08	-6.68933e-08	-6.74028e-08	-6.78509e-08	-6.80519e-08	-6.81786e-08	-6.83624e-08	-6.8526e-08	-6.87249e-08	-6.88581e-08	-6.90529e-08	-6.92445e-08	-6.94558e-08	-6.96818e-08	-6.9925e-08			-5.1	-1.85625e-08	-1.85008e-08	-1.85569e-08	-1.84227e-08	-1.85233e-08	-1.84743e-08	-1.85488e-08
-5.55	-5.48303e-08	-5.47396e-08	-5.48351e-08	-5.49196e-08	-5.48958e-08	-5.48988e-08	-5.51901e-08	-5.57529e-08	-5.64557e-08	-5.69697e-08	-5.74451e-08	-5.76265e-08	-5.7683e-08	-5.77621e-08	-5.78985e-08	-5.79857e-08	-5.80953e-08	-5.82893e-08	-5.8357e-08	-5.8422e-08	-5.88525e-08	-5.89131e-08	-5.90136e-08	-5.91985e-08	-5.94392e-08	-5.99125e-08	-6.03594e-08	-6.07813e-08	-6.0968e-08	-6.10868e-08	-6.12603e-08	-6.14096e-08	-6.1598e-08	-6.17257e-08	-6.19137e-08	-6.21004e-08	-6.22991e-08	-6.2512e-08	-6.27386e-08			-5.05	-1.63785e-08	-1.63399e-08	-1.6221e-08	-1.62084e-08	-1.62107e-08	-1.62787e-08	-1.63009e-08
-5.5	-4.90197e-08	-4.89702e-08	-4.90278e-08	-4.91236e-08	-4.90896e-08	-4.90952e-08	-4.93225e-08	-4.9796e-08	-5.04582e-08	-5.09061e-08	-5.13514e-08	-5.15088e-08	-5.15715e-08	-5.16441e-08	-5.1744e-08	-5.18354e-08	-5.1945e-08	-5.21102e-08	-5.21755e-08	-5.224e-08	-5.26296e-08	-5.26893e-08	-5.27827e-08	-5.29499e-08	-5.31675e-08	-5.3599e-08	-5.4006e-08	-5.43903e-08	-5.45636e-08	-5.46809e-08	-5.48397e-08	-5.49769e-08	-5.5162e-08	-5.52829e-08	-5.54587e-08	-5.56357e-08	-5.58111e-08	-5.60163e-08	-5.62279e-08			-5	-1.42861e-08	-1.42318e-08	-1.43108e-08	-1.42288e-08	-1.42888e-08	-1.42723e-08	-1.4234e-08
-5.45	-4.37607e-08	-4.37118e-08	-4.37673e-08	-4.38349e-08	-4.37926e-08	-4.37997e-08	-4.40106e-08	-4.44314e-08	-4.50201e-08	-4.53855e-08	-4.58397e-08	-4.59687e-08	-4.60291e-08	-4.60843e-08	-4.61977e-08	-4.62649e-08	-4.63641e-08	-4.65049e-08	-4.65762e-08	-4.66324e-08	-4.69844e-08	-4.70313e-08	-4.71209e-08	-4.72759e-08	-4.74797e-08	-4.78664e-08	-4.82365e-08	-4.85764e-08	-4.87515e-08	-4.88529e-08	-4.90052e-08	-4.91336e-08	-4.93029e-08	-4.94263e-08	-4.95824e-08	-4.97515e-08	-4.99258e-08	-5.01108e-08	-5.03084e-08			-4.95	-1.2583e-08	-1.2559e-08	-1.24631e-08	-1.2469e-08	-1.2476e-08	-1.24963e-08	-1.24741e-08
-5.4	-3.89719e-08	-3.89109e-08	-3.89604e-08	-3.9022e-08	-3.89816e-08	-3.90055e-08	-3.91748e-08	-3.96007e-08	-4.00623e-08	-4.03611e-08	-4.08038e-08	-4.09263e-08	-4.09791e-08	-4.10241e-08	-4.11273e-08	-4.11828e-08	-4.12711e-08	-4.13961e-08	-4.14799e-08	-4.1529e-08	-4.18379e-08	-4.18787e-08	-4.19612e-08	-4.21012e-08	-4.2294e-08	-4.26299e-08	-4.29701e-08	-4.32857e-08	-4.34447e-08	-4.35394e-08	-4.36785e-08	-4.38026e-08	-4.39662e-08	-4.40704e-08	-4.42315e-08	-4.43854e-08	-4.45561e-08	-4.47264e-08	-4.49024e-08			-4.9	-1.09413e-08	-1.09227e-08	-1.09433e-08	-1.08086e-08	-1.09164e-08	-1.09245e-08	-1.09037e-08
-5.35	-3.46653e-08	-3.46222e-08	-3.4667e-08	-3.47124e-08	-3.4666e-08	-3.47014e-08	-3.47928e-08	-3.52095e-08	-3.56185e-08	-3.58891e-08	-3.62854e-08	-3.63907e-08	-3.64456e-08	-3.64858e-08	-3.65757e-08	-3.66308e-08	-3.66977e-08	-3.68136e-08	-3.69007e-08	-3.69419e-08	-3.72097e-08	-3.72554e-08	-3.73278e-08	-3.74551e-08	-3.76282e-08	-3.79305e-08	-3.82385e-08	-3.85303e-08	-3.86759e-08	-3.87664e-08	-3.88971e-08	-3.90129e-08	-3.91641e-08	-3.92636e-08	-3.94059e-08	-3.95467e-08	-3.97037e-08	-3.98715e-08	-4.00337e-08			-4.85	-9.57302e-09	-9.53274e-09	-9.51723e-09	-9.44393e-09	-9.54218e-09	-9.53115e-09	-9.54911e-09
-5.3	-3.07787e-08	-3.07399e-08	-3.07832e-08	-3.0828e-08	-3.07666e-08	-3.08061e-08	-3.09072e-08	-3.12513e-08	-3.16148e-08	-3.18436e-08	-3.22108e-08	-3.23041e-08	-3.2353e-08	-3.2385e-08	-3.24661e-08	-3.25167e-08	-3.25808e-08	-3.26825e-08	-3.27506e-08	-3.27964e-08	-3.30425e-08	-3.30796e-08	-3.31521e-08	-3.32641e-08	-3.34082e-08	-3.36894e-08	-3.39588e-08	-3.42297e-08	-3.43686e-08	-3.44425e-08	-3.45682e-08	-3.46837e-08	-3.48169e-08	-3.49117e-08	-3.50461e-08	-3.51848e-08	-3.53224e-08	-3.54797e-08	-3.56239e-08			-4.8	-8.32777e-09	-8.27546e-09	-8.28896e-09	-8.31489e-09	-8.23824e-09	-8.24034e-09	-8.2303e-09
-5.25	-2.72637e-08	-2.72356e-08	-2.72596e-08	-2.72928e-08	-2.72416e-08	-2.72811e-08	-2.73188e-08	-2.76496e-08	-2.79808e-08	-2.81863e-08	-2.85157e-08	-2.86013e-08	-2.86376e-08	-2.86683e-08	-2.8746e-08	-2.87847e-08	-2.88526e-08	-2.89462e-08	-2.90007e-08	-2.90401e-08	-2.92719e-08	-2.92871e-08	-2.93538e-08	-2.94582e-08	-2.95887e-08	-2.98463e-08	-3.00929e-08	-3.03365e-08	-3.04585e-08	-3.05244e-08	-3.06386e-08	-3.07503e-08	-3.08714e-08	-3.09584e-08	-3.10879e-08	-3.12093e-08	-3.13353e-08	-3.14813e-08	-3.16212e-08			-4.75	-7.23653e-09	-7.21885e-09	-7.18766e-09	-7.14308e-09	-7.2096e-09	-7.21784e-09	-7.21634e-09
-5.2	-2.41316e-08	-2.40938e-08	-2.41112e-08	-2.41433e-08	-2.41027e-08	-2.41104e-08	-2.41408e-08	-2.44533e-08	-2.47394e-08	-2.49396e-08	-2.52073e-08	-2.53006e-08	-2.53291e-08	-2.53528e-08	-2.54087e-08	-2.54492e-08	-2.55275e-08	-2.56023e-08	-2.5649e-08	-2.56794e-08	-2.58993e-08	-2.59064e-08	-2.59718e-08	-2.6061e-08	-2.61746e-08	-2.64011e-08	-2.6632e-08	-2.68486e-08	-2.69566e-08	-2.70319e-08	-2.71314e-08	-2.7224e-08	-2.73383e-08	-2.74309e-08	-2.75396e-08	-2.76611e-08	-2.77703e-08	-2.79078e-08	-2.80404e-08			-4.7	-6.24123e-09	-6.20146e-09	-6.23853e-09	-6.23404e-09	-6.17793e-09	-6.19982e-09	-6.17988e-09
-5.15	-2.13132e-08	-2.12759e-08	-2.13027e-08	-2.13204e-08	-2.12766e-08	-2.13073e-08	-2.12879e-08	-2.15717e-08	-2.18509e-08	-2.20127e-08	-2.22373e-08	-2.23308e-08	-2.23559e-08	-2.23776e-08	-2.24358e-08	-2.24647e-08	-2.2531e-08	-2.26049e-08	-2.26448e-08	-2.26683e-08	-2.28585e-08	-2.28749e-08	-2.29287e-08	-2.30153e-08	-2.31147e-08	-2.33142e-08	-2.35208e-08	-2.37254e-08	-2.38213e-08	-2.38835e-08	-2.39722e-08	-2.40644e-08	-2.417e-08	-2.42512e-08	-2.43524e-08	-2.44604e-08	-2.4565e-08	-2.46896e-08	-2.48063e-08			-4.65	-5.41095e-09	-5.40605e-09	-5.36567e-09	-5.33378e-09	-5.40727e-09	-5.40243e-09	-5.40879e-09
-5.1	-1.87682e-08	-1.87364e-08	-1.87545e-08	-1.87683e-08	-1.87226e-08	-1.8746e-08	-1.87322e-08	-1.90019e-08	-1.92283e-08	-1.93738e-08	-1.95789e-08	-1.96558e-08	-1.96772e-08	-1.96943e-08	-1.97431e-08	-1.97761e-08	-1.98324e-08	-1.98989e-08	-1.99397e-08	-1.99589e-08	-2.01249e-08	-2.01386e-08	-2.01812e-08	-2.02634e-08	-2.03467e-08	-2.05332e-08	-2.07173e-08	-2.08962e-08	-2.09853e-08	-2.10368e-08	-2.11271e-08	-2.12111e-08	-2.13017e-08	-2.13788e-08	-2.14689e-08	-2.15725e-08	-2.16722e-08	-2.17831e-08	-2.18875e-08			-4.6	-4.63569e-09	-4.63831e-09	-4.68165e-09	-4.64105e-09	-4.62988e-09	-4.61807e-09	-4.60241e-09
-5.05	-1.65129e-08	-1.64855e-08	-1.64965e-08	-1.6506e-08	-1.64686e-08	-1.64909e-08	-1.64649e-08	-1.66911e-08	-1.68924e-08	-1.70371e-08	-1.72134e-08	-1.72878e-08	-1.73014e-08	-1.73136e-08	-1.73627e-08	-1.73866e-08	-1.74405e-08	-1.74976e-08	-1.75271e-08	-1.75578e-08	-1.76997e-08	-1.77052e-08	-1.77507e-08	-1.78198e-08	-1.78886e-08	-1.80598e-08	-1.8225e-08	-1.83792e-08	-1.84671e-08	-1.85108e-08	-1.85956e-08	-1.8676e-08	-1.87566e-08	-1.88271e-08	-1.89077e-08	-1.9003e-08	-1.90917e-08	-1.91956e-08	-1.92891e-08			-4.55	-4.06558e-09	-4.06256e-09	-3.99014e-09	-3.9818e-09	-3.9891e-09	-4.01909e-09	-4.01662e-09
-5	-1.44992e-08	-1.44725e-08	-1.448e-08	-1.44861e-08	-1.44505e-08	-1.4458e-08	-1.44386e-08	-1.46586e-08	-1.48249e-08	-1.49538e-08	-1.51158e-08	-1.51748e-08	-1.51838e-08	-1.51927e-08	-1.52437e-08	-1.5254e-08	-1.53085e-08	-1.53578e-08	-1.53772e-08	-1.54078e-08	-1.5535e-08	-1.55385e-08	-1.55798e-08	-1.56364e-08	-1.56963e-08	-1.58474e-08	-1.60004e-08	-1.61357e-08	-1.62168e-08	-1.62529e-08	-1.63305e-08	-1.64035e-08	-1.64794e-08	-1.65415e-08	-1.66149e-08	-1.66979e-08	-1.6783e-08	-1.68765e-08	-1.69623e-08			-4.5	-3.42387e-09	-3.42015e-09	-3.44684e-09	-3.41384e-09	-3.46529e-09	-3.40519e-09	-3.42439e-09
-4.95	-1.26907e-08	-1.26714e-08	-1.26734e-08	-1.26803e-08	-1.26441e-08	-1.26638e-08	-1.26378e-08	-1.28221e-08	-1.29694e-08	-1.30947e-08	-1.32216e-08	-1.32774e-08	-1.32918e-08	-1.32939e-08	-1.33368e-08	-1.33405e-08	-1.33911e-08	-1.34362e-08	-1.34569e-08	-1.34788e-08	-1.35955e-08	-1.35888e-08	-1.36287e-08	-1.36803e-08	-1.37346e-08	-1.38717e-08	-1.4001e-08	-1.41255e-08	-1.41945e-08	-1.42293e-08	-1.4302e-08	-1.43649e-08	-1.44347e-08	-1.44938e-08	-1.45562e-08	-1.46355e-08	-1.47099e-08	-1.47951e-08	-1.48734e-08			-4.45	-3.00666e-09	-3.00008e-09	-2.91276e-09	-2.92831e-09	-2.93547e-09	-2.93373e-09	-2.96058e-09
-4.9	-1.11007e-08	-1.10705e-08	-1.10812e-08	-1.10823e-08	-1.105e-08	-1.10686e-08	-1.10489e-08	-1.11996e-08	-1.13258e-08	-1.14334e-08	-1.15532e-08	-1.15992e-08	-1.16183e-08	-1.16228e-08	-1.16575e-08	-1.16603e-08	-1.17032e-08	-1.17445e-08	-1.17625e-08	-1.17767e-08	-1.18819e-08	-1.18764e-08	-1.19108e-08	-1.19597e-08	-1.20026e-08	-1.21227e-08	-1.2237e-08	-1.23542e-08	-1.24145e-08	-1.24447e-08	-1.25088e-08	-1.25675e-08	-1.26314e-08	-1.26855e-08	-1.27412e-08	-1.28158e-08	-1.288e-08	-1.29589e-08	-1.30276e-08			-4.4	-2.46941e-09	-2.49806e-09	-2.57059e-09	-2.49392e-09	-2.56625e-09	-2.51407e-09	-2.48946e-09
-4.85	-9.69769e-09	-9.66489e-09	-9.67186e-09	-9.67687e-09	-9.64744e-09	-9.66709e-09	-9.64163e-09	-9.77246e-09	-9.8815e-09	-1.00077e-08	-1.00789e-08	-1.01135e-08	-1.01306e-08	-1.01357e-08	-1.01686e-08	-1.01724e-08	-1.021e-08	-1.02404e-08	-1.02626e-08	-1.02745e-08	-1.0362e-08	-1.03585e-08	-1.03851e-08	-1.04305e-08	-1.0467e-08	-1.05759e-08	-1.06731e-08	-1.07775e-08	-1.08293e-08	-1.08549e-08	-1.09159e-08	-1.09699e-08	-1.10299e-08	-1.10713e-08	-1.11303e-08	-1.11913e-08	-1.12528e-08	-1.13237e-08	-1.13846e-08			-4.35	-2.22016e-09	-2.2021e-09	-2.12057e-09	-2.13866e-09	-2.11113e-09	-2.09708e-09	-2.20638e-09
-4.8	-8.44141e-09	-8.40786e-09	-8.41566e-09	-8.41846e-09	-8.39695e-09	-8.4102e-09	-8.38343e-09	-8.50545e-09	-8.60325e-09	-8.70446e-09	-8.7869e-09	-8.81381e-09	-8.83273e-09	-8.82825e-09	-8.85759e-09	-8.86064e-09	-8.89428e-09	-8.9245e-09	-8.94078e-09	-8.94976e-09	-9.0315e-09	-9.01867e-09	-9.04095e-09	-9.0821e-09	-9.113e-09	-9.20907e-09	-9.29925e-09	-9.3871e-09	-9.43235e-09	-9.45542e-09	-9.512e-09	-9.55905e-09	-9.61147e-09	-9.65145e-09	-9.69675e-09	-9.7544e-09	-9.81023e-09	-9.87389e-09	-9.93127e-09			-4.3	-1.82815e-09	-1.84086e-09	-1.88315e-09	-1.7441e-09	-1.88117e-09	-1.84385e-09	-1.82897e-09
-4.75	-7.33171e-09	-7.30161e-09	-7.30367e-09	-7.30614e-09	-7.2876e-09	-7.29774e-09	-7.27336e-09	-7.38444e-09	-7.46929e-09	-7.55372e-09	-7.624e-09	-7.64938e-09	-7.66358e-09	-7.65629e-09	-7.68552e-09	-7.688e-09	-7.71804e-09	-7.74149e-09	-7.7558e-09	-7.7686e-09	-7.83592e-09	-7.81597e-09	-7.84316e-09	-7.88085e-09	-7.90464e-09	-7.98798e-09	-8.0678e-09	-8.14628e-09	-8.1856e-09	-8.20297e-09	-8.25313e-09	-8.3012e-09	-8.34259e-09	-8.37925e-09	-8.42126e-09	-8.47218e-09	-8.52531e-09	-8.58115e-09	-8.63114e-09			-4.25	-1.61526e-09	-1.59424e-09	-1.53329e-09	-1.58613e-09	-1.50425e-09	-1.50062e-09	-1.54577e-09
-4.7	-6.36246e-09	-6.33377e-09	-6.33395e-09	-6.33213e-09	-6.31612e-09	-6.32614e-09	-6.30332e-09	-6.40034e-09	-6.48201e-09	-6.55256e-09	-6.60754e-09	-6.62918e-09	-6.64112e-09	-6.63314e-09	-6.65866e-09	-6.6638e-09	-6.68629e-09	-6.70847e-09	-6.72036e-09	-6.72835e-09	-6.78935e-09	-6.77037e-09	-6.79676e-09	-6.82834e-09	-6.84991e-09	-6.9245e-09	-6.99244e-09	-7.05844e-09	-7.09143e-09	-7.11001e-09	-7.15487e-09	-7.19163e-09	-7.23304e-09	-7.26758e-09	-7.30419e-09	-7.34768e-09	-7.39228e-09	-7.44522e-09	-7.4902e-09			-4.2	-1.31905e-09	-1.30386e-09	-1.36793e-09	-1.27466e-09	-1.32928e-09	-1.37504e-09	-1.3375e-09
-4.65	-5.50498e-09	-5.47836e-09	-5.48015e-09	-5.48089e-09	-5.466e-09	-5.46964e-09	-5.45173e-09	-5.53612e-09	-5.6054e-09	-5.6665e-09	-5.71638e-09	-5.73062e-09	-5.74455e-09	-5.73613e-09	-5.76431e-09	-5.76517e-09	-5.78257e-09	-5.80062e-09	-5.81441e-09	-5.8159e-09	-5.86935e-09	-5.85825e-09	-5.87606e-09	-5.90404e-09	-5.9273e-09	-5.9878e-09	-6.04664e-09	-6.1006e-09	-6.1366e-09	-6.15098e-09	-6.19053e-09	-6.22548e-09	-6.26528e-09	-6.28977e-09	-6.32208e-09	-6.36635e-09	-6.40254e-09	-6.45123e-09	-6.48884e-09			-4.15	-1.17116e-09	-1.10648e-09	-1.10553e-09	-1.12055e-09	-1.08376e-09	-1.07474e-09	-1.09164e-09
-4.6	-4.75132e-09	-4.72252e-09	-4.73164e-09	-4.73422e-09	-4.71617e-09	-4.72569e-09	-4.70329e-09	-4.77679e-09	-4.8345e-09	-4.89134e-09	-4.93544e-09	-4.9387e-09	-4.95156e-09	-4.94419e-09	-4.97164e-09	-4.97662e-09	-4.98907e-09	-4.99765e-09	-5.01749e-09	-5.01289e-09	-5.06357e-09	-5.05241e-09	-5.06363e-09	-5.08677e-09	-5.10144e-09	-5.1634e-09	-5.21204e-09	-5.26604e-09	-5.29374e-09	-5.30035e-09	-5.33819e-09	-5.36938e-09	-5.40452e-09	-5.42231e-09	-5.4576e-09	-5.4944e-09	-5.52767e-09	-5.57142e-09	-5.59728e-09			-4.1	-9.57696e-10	-9.51114e-10	-9.46178e-10	-9.41877e-10	-9.45847e-10	-9.43824e-10	-9.46194e-10
-4.55	-4.09418e-09	-4.07211e-09	-4.07739e-09	-4.07632e-09	-4.05933e-09	-4.0679e-09	-4.05365e-09	-4.11621e-09	-4.16722e-09	-4.21202e-09	-4.2487e-09	-4.2546e-09	-4.26629e-09	-4.25482e-09	-4.27903e-09	-4.28386e-09	-4.30513e-09	-4.3075e-09	-4.31931e-09	-4.31592e-09	-4.36423e-09	-4.34799e-09	-4.35994e-09	-4.37701e-09	-4.39185e-09	-4.44718e-09	-4.48363e-09	-4.53151e-09	-4.55756e-09	-4.56595e-09	-4.59424e-09	-4.62187e-09	-4.65475e-09	-4.66791e-09	-4.69869e-09	-4.73164e-09	-4.76361e-09	-4.79954e-09	-4.83033e-09			-4.05	-8.06796e-10	-8.01761e-10	-7.98153e-10	-7.91249e-10	-7.96243e-10	-7.96385e-10	-7.93517e-10
-4.5	-3.52574e-09	-3.50512e-09	-3.5056e-09	-3.5034e-09	-3.49543e-09	-3.49492e-09	-3.48005e-09	-3.54111e-09	-3.58661e-09	-3.62727e-09	-3.65477e-09	-3.65891e-09	-3.66779e-09	-3.65913e-09	-3.68095e-09	-3.68209e-09	-3.6996e-09	-3.7056e-09	-3.70928e-09	-3.70576e-09	-3.74769e-09	-3.73461e-09	-3.74867e-09	-3.76306e-09	-3.77732e-09	-3.81766e-09	-3.8568e-09	-3.89211e-09	-3.91602e-09	-3.92343e-09	-3.95499e-09	-3.97717e-09	-4.00076e-09	-4.01386e-09	-4.04139e-09	-4.06728e-09	-4.101e-09	-4.12448e-09	-4.1596e-09			-4	-6.80609e-10	-6.7413e-10	-6.71421e-10	-6.66707e-10	-6.70087e-10	-6.66865e-10	-6.68272e-10
-4.45	-3.02821e-09	-3.00704e-09	-3.00208e-09	-3.00169e-09	-2.99553e-09	-2.99887e-09	-2.98956e-09	-3.03105e-09	-3.07082e-09	-3.10828e-09	-3.13402e-09	-3.14022e-09	-3.13981e-09	-3.13787e-09	-3.15603e-09	-3.15689e-09	-3.17161e-09	-3.17614e-09	-3.18516e-09	-3.17769e-09	-3.2108e-09	-3.20003e-09	-3.20836e-09	-3.22538e-09	-3.2348e-09	-3.26847e-09	-3.30115e-09	-3.33473e-09	-3.35468e-09	-3.35894e-09	-3.38513e-09	-3.40583e-09	-3.42941e-09	-3.44012e-09	-3.46164e-09	-3.48889e-09	-3.51372e-09	-3.53496e-09	-3.56389e-09			-3.95	-5.71336e-10	-5.67363e-10	-5.60996e-10	-5.58128e-10	-5.56909e-10	-5.61822e-10	-5.62635e-10
-4.4	-2.59599e-09	-2.57676e-09	-2.57432e-09	-2.57479e-09	-2.56789e-09	-2.57176e-09	-2.55963e-09	-2.60081e-09	-2.63064e-09	-2.663e-09	-2.68716e-09	-2.69263e-09	-2.68832e-09	-2.68628e-09	-2.70209e-09	-2.70101e-09	-2.71522e-09	-2.72286e-09	-2.72964e-09	-2.72207e-09	-2.74722e-09	-2.73965e-09	-2.74606e-09	-2.75808e-09	-2.76505e-09	-2.79526e-09	-2.82792e-09	-2.8556e-09	-2.86903e-09	-2.87307e-09	-2.89324e-09	-2.91414e-09	-2.93895e-09	-2.94798e-09	-2.96464e-09	-2.98629e-09	-3.00921e-09	-3.03075e-09	-3.05248e-09			-3.9	-4.74486e-10	-4.70081e-10	-4.7468e-10	-4.67561e-10	-4.73463e-10	-4.71892e-10	-4.68826e-10
-4.35	-2.21751e-09	-2.20207e-09	-2.20289e-09	-2.20262e-09	-2.19826e-09	-2.19755e-09	-2.18905e-09	-2.22586e-09	-2.24819e-09	-2.27722e-09	-2.29979e-09	-2.29954e-09	-2.29497e-09	-2.29531e-09	-2.30641e-09	-2.30939e-09	-2.32039e-09	-2.32605e-09	-2.33076e-09	-2.32923e-09	-2.34917e-09	-2.33925e-09	-2.34451e-09	-2.35308e-09	-2.35993e-09	-2.38765e-09	-2.41465e-09	-2.43917e-09	-2.45312e-09	-2.4546e-09	-2.47181e-09	-2.49472e-09	-2.51011e-09	-2.51448e-09	-2.53163e-09	-2.55372e-09	-2.56991e-09	-2.58827e-09	-2.60562e-09			-3.85	-4.00879e-10	-3.99466e-10	-3.92349e-10	-3.89049e-10	-3.90908e-10	-3.8948e-10	-3.91171e-10
-4.3	-1.89328e-09	-1.87858e-09	-1.87872e-09	-1.8759e-09	-1.87169e-09	-1.87374e-09	-1.86546e-09	-1.90114e-09	-1.91637e-09	-1.94516e-09	-1.96268e-09	-1.96419e-09	-1.95661e-09	-1.9557e-09	-1.9619e-09	-1.97081e-09	-1.98048e-09	-1.98406e-09	-1.98737e-09	-1.99096e-09	-2.00411e-09	-1.99064e-09	-1.99597e-09	-2.0038e-09	-2.00586e-09	-2.03628e-09	-2.05407e-09	-2.07651e-09	-2.08605e-09	-2.09022e-09	-2.10193e-09	-2.12147e-09	-2.13607e-09	-2.14318e-09	-2.15775e-09	-2.17704e-09	-2.18854e-09	-2.20683e-09	-2.22031e-09			-3.8	-3.33024e-10	-3.27662e-10	-3.30992e-10	-3.24067e-10	-3.29101e-10	-3.30282e-10	-3.26492e-10
-4.25	-1.61272e-09	-1.60178e-09	-1.60172e-09	-1.59824e-09	-1.59755e-09	-1.6005e-09	-1.59047e-09	-1.62223e-09	-1.63733e-09	-1.65819e-09	-1.67038e-09	-1.67439e-09	-1.67004e-09	-1.6686e-09	-1.67356e-09	-1.67758e-09	-1.68231e-09	-1.69123e-09	-1.69165e-09	-1.69088e-09	-1.70484e-09	-1.69137e-09	-1.6997e-09	-1.70853e-09	-1.70743e-09	-1.73117e-09	-1.74688e-09	-1.76298e-09	-1.7738e-09	-1.77617e-09	-1.78862e-09	-1.80122e-09	-1.8148e-09	-1.81976e-09	-1.83355e-09	-1.84995e-09	-1.85972e-09	-1.8771e-09	-1.89576e-09			-3.75	-2.79418e-10	-2.77016e-10	-2.69034e-10	-2.7064e-10	-2.72701e-10	-2.67457e-10	-2.71979e-10
-4.2	-1.37506e-09	-1.364e-09	-1.36384e-09	-1.36075e-09	-1.36321e-09	-1.36167e-09	-1.35381e-09	-1.37843e-09	-1.39292e-09	-1.41271e-09	-1.42041e-09	-1.42365e-09	-1.41925e-09	-1.42174e-09	-1.42473e-09	-1.42609e-09	-1.42942e-09	-1.43756e-09	-1.43945e-09	-1.43577e-09	-1.44516e-09	-1.43806e-09	-1.44098e-09	-1.4494e-09	-1.45229e-09	-1.46846e-09	-1.48558e-09	-1.49979e-09	-1.50694e-09	-1.50835e-09	-1.52174e-09	-1.53037e-09	-1.54094e-09	-1.54627e-09	-1.55779e-09	-1.5689e-09	-1.58133e-09	-1.59601e-09	-1.60639e-09			-3.7	-2.30644e-10	-2.23711e-10	-2.23906e-10	-2.22465e-10	-2.25085e-10	-2.26508e-10	-2.26706e-10
-4.15	-1.16725e-09	-1.15437e-09	-1.15844e-09	-1.15615e-09	-1.15425e-09	-1.15735e-09	-1.15075e-09	-1.16999e-09	-1.18035e-09	-1.1999e-09	-1.20563e-09	-1.20696e-09	-1.20205e-09	-1.2032e-09	-1.2052e-09	-1.20964e-09	-1.21345e-09	-1.21862e-09	-1.22201e-09	-1.22091e-09	-1.22828e-09	-1.21709e-09	-1.21841e-09	-1.22595e-09	-1.22678e-09	-1.24478e-09	-1.25514e-09	-1.2731e-09	-1.27953e-09	-1.27359e-09	-1.28634e-09	-1.29696e-09	-1.30818e-09	-1.30895e-09	-1.32071e-09	-1.33082e-09	-1.3417e-09	-1.35291e-09	-1.35638e-09			-3.65	-1.87433e-10	-1.86721e-10	-1.84633e-10	-1.85534e-10	-1.86791e-10	-1.86398e-10	-1.8265e-10
-4.1	-9.96351e-10	-9.86589e-10	-9.89505e-10	-9.86074e-10	-9.87258e-10	-9.84623e-10	-9.79304e-10	-1.00609e-09	-1.00427e-09	-1.01771e-09	-1.02113e-09	-1.02385e-09	-1.02102e-09	-1.01974e-09	-1.02271e-09	-1.0253e-09	-1.02906e-09	-1.03395e-09	-1.03601e-09	-1.03469e-09	-1.04007e-09	-1.03102e-09	-1.03453e-09	-1.03809e-09	-1.03787e-09	-1.05151e-09	-1.06348e-09	-1.07499e-09	-1.08252e-09	-1.0777e-09	-1.08782e-09	-1.09534e-09	-1.10563e-09	-1.10734e-09	-1.11472e-09	-1.12487e-09	-1.13384e-09	-1.14338e-09	-1.15171e-09			-3.6	-1.57795e-10	-1.54096e-10	-1.5451e-10	-1.48966e-10	-1.53855e-10	-1.54377e-10	-1.55061e-10
-4.05	-8.33564e-10	-8.25648e-10	-8.27268e-10	-8.2411e-10	-8.25772e-10	-8.2413e-10	-8.18648e-10	-8.5263e-10	-8.57554e-10	-8.69778e-10	-8.70563e-10	-8.73496e-10	-8.73226e-10	-8.69383e-10	-8.72074e-10	-8.70833e-10	-8.80216e-10	-8.82051e-10	-8.8125e-10	-8.82892e-10	-8.84338e-10	-8.75073e-10	-8.78627e-10	-8.82417e-10	-8.81197e-10	-8.93731e-10	-9.04149e-10	-9.14067e-10	-9.18211e-10	-9.14962e-10	-9.24052e-10	-9.30908e-10	-9.40223e-10	-9.39334e-10	-9.46776e-10	-9.53961e-10	-9.62253e-10	-9.69996e-10	-9.76223e-10			-3.55	-1.29252e-10	-1.25634e-10	-1.26133e-10	-1.25101e-10	-1.19451e-10	-1.23844e-10	-1.23687e-10
-4	-7.0065e-10	-6.93719e-10	-6.94931e-10	-6.94261e-10	-6.93777e-10	-6.93536e-10	-6.89632e-10	-7.08342e-10	-7.13942e-10	-7.2453e-10	-7.24769e-10	-7.26423e-10	-7.2683e-10	-7.22901e-10	-7.24635e-10	-7.2335e-10	-7.32562e-10	-7.3353e-10	-7.32232e-10	-7.33489e-10	-7.34734e-10	-7.274e-10	-7.29929e-10	-7.33085e-10	-7.31229e-10	-7.42725e-10	-7.50567e-10	-7.59254e-10	-7.63317e-10	-7.60068e-10	-7.66907e-10	-7.73449e-10	-7.81569e-10	-7.80293e-10	-7.8696e-10	-7.92934e-10	-7.99942e-10	-8.07035e-10	-8.11732e-10			-3.5	-1.01907e-10	-1.00534e-10	-1.03772e-10	-1.11275e-10	-1.03729e-10	-1.0116e-10	-1.04473e-10
-3.95	-5.89169e-10	-5.83384e-10	-5.8349e-10	-5.83326e-10	-5.83541e-10	-5.8383e-10	-5.79726e-10	-5.95101e-10	-6.0112e-10	-6.09588e-10	-6.08792e-10	-6.1026e-10	-6.10617e-10	-6.06946e-10	-6.08917e-10	-6.06845e-10	-6.14782e-10	-6.16005e-10	-6.14959e-10	-6.16331e-10	-6.16105e-10	-6.09278e-10	-6.12649e-10	-6.14396e-10	-6.12898e-10	-6.22441e-10	-6.28983e-10	-6.36758e-10	-6.39681e-10	-6.36786e-10	-6.42969e-10	-6.48284e-10	-6.54985e-10	-6.5431e-10	-6.59434e-10	-6.64081e-10	-6.70749e-10	-6.76206e-10	-6.81092e-10			-3.45	-9.15018e-11	-8.88355e-11	-8.79709e-11	-8.6462e-11	-9.12612e-11	-9.00037e-11	-9.17562e-11
-3.9	-4.94052e-10	-4.89283e-10	-4.89782e-10	-4.88856e-10	-4.90733e-10	-4.90479e-10	-4.86632e-10	-4.98952e-10	-5.03696e-10	-5.11671e-10	-5.10328e-10	-5.12188e-10	-5.12571e-10	-5.09366e-10	-5.10699e-10	-5.09051e-10	-5.15041e-10	-5.16652e-10	-5.16071e-10	-5.17097e-10	-5.16207e-10	-5.10555e-10	-5.13003e-10	-5.15042e-10	-5.12977e-10	-5.2106e-10	-5.26668e-10	-5.32841e-10	-5.35414e-10	-5.33567e-10	-5.38426e-10	-5.431e-10	-5.48447e-10	-5.48151e-10	-5.5217e-10	-5.56143e-10	-5.61451e-10	-5.66546e-10	-5.7035e-10			-3.4	-6.90525e-11	-6.52273e-11	-6.54403e-11	-6.50651e-11	-6.73056e-11	-6.66361e-11	-6.01352e-11
-3.85	-4.13263e-10	-4.09024e-10	-4.09169e-10	-4.09422e-10	-4.10138e-10	-4.11161e-10	-4.06728e-10	-4.17141e-10	-4.20599e-10	-4.28101e-10	-4.26838e-10	-4.28428e-10	-4.28202e-10	-4.25364e-10	-4.27291e-10	-4.25155e-10	-4.29917e-10	-4.31025e-10	-4.31941e-10	-4.32548e-10	-4.30973e-10	-4.2644e-10	-4.28148e-10	-4.29943e-10	-4.28061e-10	-4.34617e-10	-4.40318e-10	-4.45581e-10	-4.46743e-10	-4.44576e-10	-4.49302e-10	-4.53954e-10	-4.58262e-10	-4.57422e-10	-4.61062e-10	-4.64453e-10	-4.69113e-10	-4.73107e-10	-4.75936e-10			-3.35	-5.7384e-11	-5.37301e-11	-5.35061e-11	-4.98944e-11	-5.41011e-11	-5.15464e-11	-5.41059e-11
-3.8	-3.44794e-10	-3.41259e-10	-3.4262e-10	-3.4181e-10	-3.42833e-10	-3.4391e-10	-3.38934e-10	-3.49753e-10	-3.51953e-10	-3.57516e-10	-3.55621e-10	-3.56905e-10	-3.56489e-10	-3.55231e-10	-3.56478e-10	-3.55513e-10	-3.5903e-10	-3.60356e-10	-3.60967e-10	-3.61708e-10	-3.59639e-10	-3.55484e-10	-3.57135e-10	-3.58137e-10	-3.56606e-10	-3.63056e-10	-3.66858e-10	-3.71272e-10	-3.72862e-10	-3.71131e-10	-3.74675e-10	-3.78663e-10	-3.82462e-10	-3.8142e-10	-3.84814e-10	-3.87418e-10	-3.9131e-10	-3.94963e-10	-3.97335e-10			-3.3	-4.54427e-11	-4.17056e-11	-3.89217e-11	-4.05285e-11	-3.68073e-11	-4.02058e-11	-3.87669e-11
-3.75	-2.86789e-10	-2.84152e-10	-2.84953e-10	-2.8501e-10	-2.8477e-10	-2.86007e-10	-2.82093e-10	-2.90559e-10	-2.93927e-10	-2.96936e-10	-2.96113e-10	-2.96399e-10	-2.96156e-10	-2.95707e-10	-2.97493e-10	-2.96302e-10	-2.99758e-10	-2.99856e-10	-3.00498e-10	-3.01646e-10	-2.99769e-10	-2.95955e-10	-2.97516e-10	-2.98208e-10	-2.96924e-10	-3.02211e-10	-3.04917e-10	-3.0935e-10	-3.09808e-10	-3.08889e-10	-3.11866e-10	-3.15259e-10	-3.18596e-10	-3.17476e-10	-3.20021e-10	-3.22899e-10	-3.26087e-10	-3.28947e-10	-3.30674e-10			-3.25	-2.81216e-11	-2.93776e-11	-3.20008e-11	-2.90293e-11	-3.19925e-11	-3.1048e-11	-3.06317e-11
-3.7	-2.37335e-10	-2.3523e-10	-2.35877e-10	-2.35729e-10	-2.35828e-10	-2.37224e-10	-2.33435e-10	-2.39941e-10	-2.44191e-10	-2.46729e-10	-2.45653e-10	-2.46291e-10	-2.45872e-10	-2.44353e-10	-2.46361e-10	-2.45265e-10	-2.48219e-10	-2.48729e-10	-2.49068e-10	-2.50508e-10	-2.49068e-10	-2.44882e-10	-2.46394e-10	-2.47207e-10	-2.45847e-10	-2.50349e-10	-2.52929e-10	-2.56023e-10	-2.56413e-10	-2.55567e-10	-2.58335e-10	-2.61143e-10	-2.63959e-10	-2.63038e-10	-2.64887e-10	-2.66869e-10	-2.70041e-10	-2.7249e-10	-2.74646e-10			-3.2	-2.69775e-11	-2.48807e-11	-2.30681e-11	-2.18502e-11	-2.56681e-11	-2.32326e-11	-2.08935e-11
-3.65	-1.95737e-10	-1.94251e-10	-1.95084e-10	-1.94557e-10	-1.95607e-10	-1.96462e-10	-1.93124e-10	-1.99711e-10	-2.01964e-10	-2.04836e-10	-2.03236e-10	-2.03603e-10	-2.03212e-10	-2.024e-10	-2.03326e-10	-2.02953e-10	-2.054e-10	-2.06128e-10	-2.06204e-10	-2.07252e-10	-2.0579e-10	-2.02645e-10	-2.04209e-10	-2.04679e-10	-2.0361e-10	-2.0671e-10	-2.09267e-10	-2.11743e-10	-2.11904e-10	-2.1184e-10	-2.13726e-10	-2.16326e-10	-2.18566e-10	-2.17909e-10	-2.1909e-10	-2.20732e-10	-2.23529e-10	-2.25602e-10	-2.27586e-10			-3.15	-1.65207e-11	-1.77714e-11	-1.76653e-11	-1.74154e-11	-1.43913e-11	-1.82742e-11	-1.775e-11
-3.6	-1.61491e-10	-1.59451e-10	-1.60665e-10	-1.60446e-10	-1.61313e-10	-1.61695e-10	-1.58736e-10	-1.65724e-10	-1.66319e-10	-1.68981e-10	-1.66897e-10	-1.67709e-10	-1.67406e-10	-1.66595e-10	-1.68011e-10	-1.67716e-10	-1.69153e-10	-1.69532e-10	-1.70456e-10	-1.70908e-10	-1.69364e-10	-1.67108e-10	-1.67932e-10	-1.68785e-10	-1.68058e-10	-1.70398e-10	-1.72622e-10	-1.7542e-10	-1.75095e-10	-1.74242e-10	-1.76189e-10	-1.78948e-10	-1.80869e-10	-1.80604e-10	-1.8163e-10	-1.82789e-10	-1.85196e-10	-1.87031e-10	-1.87913e-10			-3.1	-1.8014e-11	-1.27093e-11	-1.04023e-11	-1.34863e-11	-1.34668e-11	-1.05035e-11	-1.11306e-11
-3.55	-1.31407e-10	-1.30149e-10	-1.31338e-10	-1.31001e-10	-1.31562e-10	-1.32188e-10	-1.29964e-10	-1.3487e-10	-1.36831e-10	-1.37443e-10	-1.36571e-10	-1.37229e-10	-1.36723e-10	-1.3625e-10	-1.37537e-10	-1.3778e-10	-1.38713e-10	-1.38614e-10	-1.39855e-10	-1.40402e-10	-1.3902e-10	-1.36692e-10	-1.3779e-10	-1.37706e-10	-1.37268e-10	-1.39977e-10	-1.41354e-10	-1.43813e-10	-1.44289e-10	-1.42953e-10	-1.44891e-10	-1.47012e-10	-1.48653e-10	-1.47435e-10	-1.49124e-10	-1.50099e-10	-1.52007e-10	-1.53298e-10	-1.54489e-10			-3.05	-9.65362e-12	-1.10692e-11	-6.98956e-12	-1.47977e-12	-5.68342e-12	-7.22955e-12	-7.04521e-12
-3.5	-1.07126e-10	-1.05875e-10	-1.06735e-10	-1.06125e-10	-1.06686e-10	-1.07338e-10	-1.05389e-10	-1.10182e-10	-1.12077e-10	-1.11225e-10	-1.11735e-10	-1.11896e-10	-1.11605e-10	-1.11041e-10	-1.12354e-10	-1.11912e-10	-1.12999e-10	-1.13194e-10	-1.13938e-10	-1.14927e-10	-1.13984e-10	-1.11671e-10	-1.12646e-10	-1.12966e-10	-1.12217e-10	-1.14645e-10	-1.15613e-10	-1.17243e-10	-1.17259e-10	-1.17074e-10	-1.18446e-10	-1.20532e-10	-1.21595e-10	-1.2123e-10	-1.21908e-10	-1.23166e-10	-1.24371e-10	-1.25739e-10	-1.26952e-10			-3	-5.69632e-12	-2.91389e-12	-9.79221e-12	-2.18185e-12	-7.97632e-12	-6.51098e-12	-2.2284e-12
-3.45	-1.05542e-10	-1.0463e-10	-1.04987e-10	-1.0538e-10	-1.05947e-10	-1.06683e-10	-1.05065e-10	-1.09829e-10	-1.10083e-10	-1.10809e-10	-1.10023e-10	-1.1136e-10	-1.10922e-10	-1.09714e-10	-1.10788e-10	-1.11078e-10	-1.12146e-10	-1.11915e-10	-1.12572e-10	-1.13775e-10	-1.12331e-10	-1.10107e-10	-1.10698e-10	-1.11325e-10	-1.11054e-10	-1.1269e-10	-1.13841e-10	-1.15979e-10	-1.15013e-10	-1.14916e-10	-1.16433e-10	-1.17685e-10	-1.19106e-10	-1.18842e-10	-1.19009e-10	-1.00168e-10	-1.01272e-10	-1.02908e-10	-1.03745e-10			-2.95	-6.03592e-12	-2.95703e-12	1.93682e-12	1.80273e-12	6.17635e-13	1.37795e-12	-4.23645e-12
-3.4	-8.8577e-11	-8.77612e-11	-8.82151e-11	-8.8099e-11	-8.93311e-11	-8.99211e-11	-8.84715e-11	-9.13746e-11	-9.37531e-11	-9.35764e-11	-9.29482e-11	-9.36783e-11	-9.31688e-11	-9.28251e-11	-9.33074e-11	-9.36259e-11	-9.45828e-11	-9.39786e-11	-9.43285e-11	-9.62388e-11	-9.4942e-11	-9.26966e-11	-9.37592e-11	-9.41076e-11	-9.34394e-11	-9.48655e-11	-9.61464e-11	-9.73237e-11	-9.68023e-11	-9.7026e-11	-9.82023e-11	-9.94096e-11	-1.02323e-10	-9.9755e-11	-1.01502e-10	-9.89356e-11	-1.02146e-10	-1.03054e-10	-1.03602e-10			-2.9	-1.73888e-12	4.21876e-12	-2.25998e-12	1.12257e-12	2.06891e-12	6.11567e-13	2.07272e-12
-3.35	-5.88071e-11	-5.78167e-11	-5.86347e-11	-5.90504e-11	-5.91462e-11	-5.99316e-11	-5.89888e-11	-6.19377e-11	-6.2766e-11	-6.22867e-11	-6.29339e-11	-6.27768e-11	-6.28247e-11	-6.21207e-11	-6.32509e-11	-6.30969e-11	-6.37236e-11	-6.30724e-11	-6.44307e-11	-6.53993e-11	-6.42263e-11	-6.26681e-11	-6.29988e-11	-6.34919e-11	-6.36729e-11	-6.44275e-11	-6.57785e-11	-6.71163e-11	-6.62055e-11	-6.57382e-11	-6.75241e-11	-6.86337e-11	-8.62651e-11	-6.87873e-11	-8.63985e-11	-6.81683e-11	-8.65749e-11	-8.74531e-11	-8.76586e-11			-2.85	-1.36942e-12	-3.02414e-12	5.00021e-12	7.27204e-12	1.03509e-12	4.25042e-12	1.94771e-12
-3.3	-4.46442e-11	-4.42911e-11	-4.5033e-11	-4.45767e-11	-4.5773e-11	-4.62874e-11	-4.58921e-11	-4.81356e-11	-4.90669e-11	-4.83149e-11	-4.87387e-11	-4.83574e-11	-4.89438e-11	-4.79211e-11	-4.92199e-11	-4.91117e-11	-4.99448e-11	-4.93611e-11	-5.03583e-11	-5.12581e-11	-5.04618e-11	-4.89857e-11	-4.91041e-11	-4.94277e-11	-4.95757e-11	-5.05475e-11	-5.10499e-11	-5.25696e-11	-5.21328e-11	-5.17362e-11	-5.26016e-11	-5.35008e-11	-5.70447e-11	-5.42863e-11	-5.64765e-11	-5.4099e-11	-5.73532e-11	-5.78751e-11	-5.86338e-11			-2.8	-4.19915e-13	4.83782e-12	1.31143e-12	5.66012e-12	4.51393e-12	3.05862e-12	3.83831e-12
-3.25	-3.35846e-11	-3.34941e-11	-3.43086e-11	-3.41221e-11	-3.45626e-11	-3.50904e-11	-3.48453e-11	-3.7255e-11	-3.82849e-11	-3.69384e-11	-3.75864e-11	-3.70499e-11	-3.7835e-11	-3.6905e-11	-3.77672e-11	-3.73126e-11	-3.87306e-11	-3.80217e-11	-3.87364e-11	-3.99776e-11	-3.92363e-11	-3.76521e-11	-3.85774e-11	-3.81991e-11	-3.80862e-11	-3.97009e-11	-3.95496e-11	-4.0628e-11	-4.05711e-11	-4.0821e-11	-4.07181e-11	-4.17729e-11	-4.40241e-11	-4.26454e-11	-4.369e-11	-4.19943e-11	-4.48034e-11	-4.49006e-11	-4.55547e-11			-2.75	2.94379e-12	6.78449e-12	5.47102e-12	5.49122e-12	3.54958e-12	7.10678e-12	6.66331e-12
-3.2	-2.52773e-11	-2.52319e-11	-2.51642e-11	-2.50912e-11	-2.59478e-11	-2.6176e-11	-2.57486e-11	-2.91223e-11	-2.91863e-11	-2.84073e-11	-2.87253e-11	-2.8698e-11	-2.90797e-11	-2.78837e-11	-2.82628e-11	-2.85012e-11	-2.93763e-11	-2.95972e-11	-2.95195e-11	-3.06192e-11	-2.99015e-11	-2.85108e-11	-2.95207e-11	-2.98604e-11	-2.94732e-11	-3.07342e-11	-3.05104e-11	-3.15771e-11	-3.09897e-11	-3.13865e-11	-3.17154e-11	-3.23743e-11	-3.41046e-11	-3.28311e-11	-3.43072e-11	-3.25383e-11	-3.44335e-11	-3.48418e-11	-3.58862e-11			-2.7	5.35539e-12	7.45671e-12	8.56469e-12	8.50314e-12	4.92265e-12	8.07819e-12	3.52206e-12
-3.15	-1.79366e-11	-1.77708e-11	-1.77421e-11	-1.78574e-11	-1.86211e-11	-1.93078e-11	-1.87148e-11	-2.04766e-11	-2.11284e-11	-2.13864e-11	-2.06353e-11	-2.08444e-11	-2.1468e-11	-2.0781e-11	-2.11855e-11	-2.0844e-11	-2.15449e-11	-2.17358e-11	-2.20694e-11	-2.26201e-11	-2.20407e-11	-2.14476e-11	-2.1996e-11	-2.28596e-11	-2.25099e-11	-2.26556e-11	-2.29564e-11	-2.36351e-11	-2.32705e-11	-2.38962e-11	-2.41896e-11	-2.41732e-11	-2.59562e-11	-2.52428e-11	-2.58772e-11	-2.50105e-11	-2.64502e-11	-2.69435e-11	-2.7121e-11			-2.65	5.82e-12	6.3206e-12	6.283e-12	7.94773e-12	7.36611e-12	3.97338e-12	1.10338e-11
-3.1	-1.18467e-11	-1.15242e-11	-1.20872e-11	-1.22059e-11	-1.27552e-11	-1.38348e-11	-1.30119e-11	-1.28021e-11	-1.49067e-11	-1.52349e-11	-1.48265e-11	-1.46615e-11	-1.49043e-11	-1.45193e-11	-1.54201e-11	-1.54604e-11	-1.51998e-11	-1.56739e-11	-1.60344e-11	-1.64767e-11	-1.57849e-11	-1.59796e-11	-1.5509e-11	-1.58382e-11	-1.63297e-11	-1.66363e-11	-1.69938e-11	-1.7523e-11	-1.71307e-11	-1.71562e-11	-1.79182e-11	-1.84069e-11	-1.96181e-11	-1.91864e-11	-1.98081e-11	-1.81026e-11	-1.97389e-11	-2.00243e-11	-2.00701e-11			-2.6	1.00665e-12	4.7845e-12	6.29836e-12	9.42518e-12	5.44875e-12	1.06297e-11	4.8575e-12
-3.05	-6.1911e-12	-6.58125e-12	-6.92568e-12	-6.88449e-12	-7.24622e-12	-8.27363e-12	-8.09043e-12	-9.37469e-12	-1.02437e-11	-1.008e-11	-1.02443e-11	-9.48452e-12	-9.54293e-12	-9.35423e-12	-1.01688e-11	-1.02414e-11	-1.05201e-11	-1.05764e-11	-1.09167e-11	-1.12054e-11	-1.12787e-11	-1.06764e-11	-1.03709e-11	-1.06009e-11	-1.06899e-11	-1.14621e-11	-1.09111e-11	-1.22718e-11	-1.22934e-11	-1.18841e-11	-1.20946e-11	-1.25762e-11	-1.38895e-11	-1.31505e-11	-1.39575e-11	-1.27829e-11	-1.39641e-11	-1.42034e-11	-1.44152e-11			-2.55	3.21336e-12	6.1159e-12	9.6464e-12	8.93931e-12	8.945e-12	4.82931e-12	8.76611e-12
-3	-2.7217e-12	-2.86864e-12	-3.02193e-12	-3.10886e-12	-3.25613e-12	-4.42396e-12	-4.15016e-12	-6.53435e-12	-6.85859e-12	-5.58944e-12	-6.32367e-12	-5.46916e-12	-6.21089e-12	-5.59808e-12	-6.564e-12	-6.24309e-12	-6.24539e-12	-6.24558e-12	-6.69445e-12	-7.36083e-12	-7.09584e-12	-6.91267e-12	-7.103e-12	-7.14616e-12	-7.04943e-12	-7.65902e-12	-7.2724e-12	-8.18741e-12	-7.65388e-12	-7.78124e-12	-7.99341e-12	-8.93029e-12	-9.18328e-12	-9.02737e-12	-9.45798e-12	-8.52332e-12	-9.94693e-12	-1.00156e-11	-1.0438e-11			-2.5	1.02339e-11	1.01209e-11	7.62677e-12	9.72822e-12	7.27556e-12	1.02009e-11	8.07098e-12
-2.95	1.01823e-12	4.22704e-13	2.46799e-13	6.69372e-13	-4.14252e-13	-7.58743e-13	-3.40247e-13	-1.73661e-12	-2.90089e-12	-2.52924e-12	-2.57822e-12	-2.52621e-12	-2.70504e-12	-1.81409e-12	-2.76037e-12	-2.6255e-12	-3.14647e-12	-2.90864e-12	-3.17864e-12	-3.91306e-12	-3.87175e-12	-2.98239e-12	-3.56675e-12	-3.24124e-12	-3.07595e-12	-4.01845e-12	-3.30721e-12	-4.15545e-12	-4.35539e-12	-4.57568e-12	-4.26509e-12	-4.78226e-12	-5.26106e-12	-4.92882e-12	-5.27773e-12	-4.82125e-12	-5.54141e-12	-5.75948e-12	-6.44497e-12			-2.45	3.70868e-12	6.21511e-12	8.1941e-12	9.05764e-12	4.84385e-12	6.251e-12	1.07304e-11
-2.9	3.72714e-12	3.26959e-12	3.69205e-12	3.39189e-12	2.48178e-12	2.17772e-12	2.24746e-12	1.54988e-12	3.99351e-14	6.70195e-13	5.30481e-13	2.90251e-13	7.70569e-14	8.73148e-13	5.41699e-13	8.53872e-13	-1.04833e-13	2.78234e-14	4.44794e-13	-5.03743e-13	-7.29728e-13	-1.54388e-13	-5.22828e-13	-8.93378e-13	-4.16684e-13	-8.60691e-13	-7.64453e-13	-1.0569e-12	-1.13789e-12	-1.28742e-12	-1.71462e-12	-1.22211e-12	-2.09182e-12	-1.90219e-12	-1.58238e-12	-1.54419e-12	-2.15775e-12	-2.65489e-12	-2.95427e-12			-2.4	6.1161e-12	7.99005e-12	8.5573e-12	1.09679e-11	1.20896e-11	8.07866e-12	6.97874e-12
-2.85	5.74915e-12	5.17896e-12	5.80328e-12	5.68546e-12	4.84455e-12	4.40745e-12	4.49131e-12	3.63715e-12	2.4859e-12	3.00981e-12	3.08641e-12	2.06826e-12	2.62073e-12	2.74225e-12	2.50014e-12	2.74155e-12	2.15324e-12	2.03537e-12	2.29398e-12	1.76497e-12	2.14797e-12	2.2457e-12	1.73739e-12	1.65223e-12	1.78577e-12	1.45081e-12	1.56205e-12	1.06272e-12	1.48641e-12	1.49676e-12	5.69284e-13	1.16638e-12	7.90834e-14	4.01092e-13	2.07031e-13	1.19611e-12	-1.39129e-13	1.29938e-14	-2.55477e-13			-2.35	5.14921e-12	7.16488e-12	8.80359e-12	8.66119e-12	8.59011e-12	1.02718e-11	9.55482e-12
-2.8	7.95196e-12	7.6081e-12	7.46063e-12	6.96356e-12	7.26061e-12	5.98377e-12	6.04002e-12	5.91756e-12	4.49778e-12	4.90712e-12	4.99406e-12	4.43757e-12	4.65473e-12	4.46824e-12	4.12726e-12	4.25534e-12	4.7675e-12	4.50023e-12	4.07099e-12	3.95336e-12	3.87594e-12	3.41061e-12	4.00327e-12	3.78841e-12	3.41237e-12	3.73037e-12	3.74742e-12	3.18676e-12	3.0803e-12	3.35929e-12	3.1152e-12	2.99255e-12	1.98808e-12	2.65315e-12	2.21739e-12	2.64169e-12	2.32177e-12	2.13674e-12	2.09744e-12			-2.3	3.8851e-12	1.0236e-11	1.18908e-11	9.97218e-12	1.02713e-11	1.07136e-11	3.23393e-12
-2.75	9.45812e-12	9.09727e-12	8.86657e-12	9.04694e-12	8.92113e-12	7.74869e-12	7.64849e-12	6.27407e-12	5.67874e-12	6.02926e-12	6.33811e-12	6.37987e-12	5.99513e-12	6.53963e-12	5.72579e-12	6.30384e-12	5.68259e-12	6.20086e-12	5.58187e-12	5.4258e-12	5.48898e-12	5.25142e-12	5.53361e-12	5.67441e-12	5.62832e-12	5.1437e-12	5.70791e-12	4.7259e-12	4.75324e-12	5.14005e-12	5.06214e-12	4.54271e-12	4.54632e-12	4.4732e-12	4.60387e-12	4.89423e-12	3.90712e-12	3.86169e-12	4.52629e-12			-2.25	8.53482e-12	9.83074e-12	6.49736e-12	9.24763e-12	4.71743e-12	5.09732e-12	1.23719e-11
-2.7	1.08538e-11	1.01328e-11	1.02186e-11	1.05414e-11	9.64671e-12	9.34472e-12	9.17864e-12	8.20386e-12	7.17112e-12	7.18963e-12	6.44008e-12	8.03444e-12	7.53474e-12	8.00511e-12	7.30476e-12	7.81672e-12	6.98524e-12	7.15517e-12	7.35679e-12	6.55984e-12	6.79255e-12	7.20056e-12	6.7103e-12	7.04552e-12	6.93092e-12	6.71597e-12	6.90873e-12	6.49678e-12	6.20199e-12	6.48127e-12	6.20123e-12	6.01265e-12	5.80179e-12	5.89517e-12	5.86115e-12	5.6002e-12	5.68113e-12	5.97488e-12	5.13312e-12			-2.2	5.40714e-12	6.85844e-12	9.85465e-12	1.29171e-11	5.69099e-12	9.48175e-12	6.53732e-12
-2.65	1.15719e-11	1.11496e-11	1.16323e-11	1.17686e-11	1.05387e-11	1.07089e-11	1.04963e-11	1.01713e-11	8.55594e-12	9.38197e-12	8.40651e-12	8.75381e-12	8.34912e-12	8.86899e-12	8.61961e-12	9.11326e-12	8.48021e-12	8.50408e-12	8.39701e-12	8.35091e-12	8.39008e-12	8.44073e-12	8.04669e-12	7.94395e-12	7.91497e-12	7.88068e-12	7.54494e-12	8.04634e-12	7.55155e-12	7.41082e-12	7.31031e-12	7.35645e-12	6.93312e-12	7.16696e-12	6.60384e-12	7.70253e-12	7.21743e-12	7.14884e-12	6.50798e-12			-2.15	4.42765e-12	1.0604e-11	4.29674e-12	8.2442e-12	9.9197e-12	6.96919e-12	9.58456e-12
-2.6	1.25499e-11	1.20687e-11	1.24961e-11	1.23663e-11	1.17009e-11	1.12192e-11	1.10836e-11	9.16429e-12	9.82157e-12	1.01096e-11	1.00152e-11	9.95678e-12	9.86776e-12	9.66634e-12	9.65872e-12	9.8444e-12	9.84056e-12	9.64527e-12	9.0222e-12	8.97037e-12	9.21131e-12	8.96364e-12	9.24455e-12	9.02717e-12	8.81529e-12	8.98188e-12	9.05993e-12	8.33691e-12	8.54417e-12	9.0537e-12	8.10587e-12	8.72722e-12	8.33596e-12	8.16911e-12	7.9659e-12	8.74269e-12	8.24995e-12	7.87401e-12	8.02314e-12			-2.1	9.31417e-12	8.94235e-12	9.16601e-12	7.31752e-12	8.85751e-12	1.08328e-11	5.82271e-12
-2.55	1.34473e-11	1.30002e-11	1.29819e-11	1.26727e-11	1.30367e-11	1.17391e-11	1.16166e-11	1.05804e-11	1.03706e-11	1.0689e-11	1.03121e-11	1.12694e-11	1.05855e-11	1.02933e-11	1.0306e-11	1.03271e-11	1.06607e-11	1.0618e-11	1.01814e-11	9.97348e-12	9.72638e-12	6.6674e-12	1.02332e-11	9.53577e-12	9.67731e-12	9.61865e-12	9.96425e-12	9.35938e-12	9.25448e-12	9.31492e-12	9.32946e-12	9.57882e-12	9.07444e-12	8.66411e-12	9.19552e-12	9.31962e-12	8.70456e-12	8.73661e-12	9.30593e-12			-2.05	5.9332e-12	7.78364e-12	9.56076e-12	1.00682e-11	6.60427e-12	6.01658e-12	8.98659e-12
-2.5	1.41128e-11	1.35685e-11	1.324e-11	1.36665e-11	1.35431e-11	1.25156e-11	1.26847e-11	1.32786e-11	1.10359e-11	1.14665e-11	1.12551e-11	1.16243e-11	1.12028e-11	1.16081e-11	1.09419e-11	1.11474e-11	1.10035e-11	1.15741e-11	1.05746e-11	1.06004e-11	1.06058e-11	1.06834e-11	1.09055e-11	1.08069e-11	1.06385e-11	1.03476e-11	1.07205e-11	1.07511e-11	1.02262e-11	1.04348e-11	1.03208e-11	1.02466e-11	1.0378e-11	1.00644e-11	1.01491e-11	9.95219e-12	9.88323e-12	9.69657e-12	9.52908e-12			-2	8.81709e-12	9.05458e-12	8.71633e-12	9.75455e-12	7.43735e-12	5.36306e-12	1.16216e-11
-2.45	1.47802e-11	1.41631e-11	1.45334e-11	1.44322e-11	1.38643e-11	1.36919e-11	1.3611e-11	1.24315e-11	1.12905e-11	1.16757e-11	1.14828e-11	1.2217e-11	1.13809e-11	1.22238e-11	1.20258e-11	1.19185e-11	1.15043e-11	1.16415e-11	1.18919e-11	1.12773e-11	1.11041e-11	1.11528e-11	1.12002e-11	1.14275e-11	1.14914e-11	1.10596e-11	1.14551e-11	1.11636e-11	1.13603e-11	1.11629e-11	1.12691e-11	1.11273e-11	1.02417e-11	1.11038e-11	1.07785e-11	1.04195e-11	1.09639e-11	1.10415e-11	1.02857e-11			-1.95	2.33029e-12	8.67769e-12	7.24719e-12	6.37393e-12	5.77836e-12	1.15065e-11	6.59753e-12
-2.4	1.49915e-11	1.41036e-11	1.48113e-11	1.48278e-11	1.45938e-11	1.38911e-11	1.39931e-11	1.2472e-11	1.16785e-11	1.29463e-11	1.27313e-11	1.27537e-11	1.19606e-11	1.25038e-11	1.257e-11	1.25675e-11	1.26234e-11	1.22153e-11	1.22307e-11	1.2228e-11	1.2203e-11	1.19854e-11	1.12217e-11	1.19348e-11	1.16488e-11	1.18472e-11	1.18948e-11	1.16056e-11	1.1646e-11	1.18308e-11	1.15666e-11	1.19115e-11	1.15665e-11	1.12009e-11	1.11501e-11	1.18253e-11	1.16056e-11	1.12954e-11	1.12207e-11			-1.9	1.05636e-11	6.2479e-12	9.84665e-12	1.04844e-11	1.29894e-11	7.62296e-12	8.15593e-12
-2.35	1.52294e-11	1.51658e-11	1.52045e-11	1.50523e-11	1.49173e-11	1.38821e-11	1.43209e-11	1.46438e-11	1.31315e-11	1.3193e-11	1.33075e-11	1.32834e-11	1.34661e-11	1.30027e-11	1.31565e-11	1.25823e-11	1.30926e-11	1.29507e-11	1.25228e-11	1.28771e-11	1.26407e-11	1.27823e-11	1.29711e-11	1.21262e-11	1.21241e-11	1.25631e-11	1.24119e-11	1.20781e-11	1.17091e-11	1.26529e-11	1.20233e-11	1.23137e-11	1.17935e-11	1.16168e-11	1.1793e-11	1.22793e-11	1.18744e-11	1.17934e-11	1.24018e-11			-1.85	5.91605e-12	1.07061e-11	5.32174e-12	6.39784e-12	6.11635e-12	9.11008e-12	9.20414e-12
-2.3	1.61832e-11	1.58992e-11	1.56258e-11	1.54386e-11	1.58577e-11	1.50273e-11	1.50803e-11	1.54528e-11	1.4026e-11	1.43671e-11	1.33258e-11	1.40115e-11	1.37584e-11	1.39585e-11	1.34591e-11	1.35802e-11	1.37189e-11	1.37643e-11	1.32706e-11	1.30743e-11	1.30291e-11	1.3162e-11	1.30983e-11	1.34926e-11	1.28488e-11	1.2946e-11	1.30419e-11	1.22651e-11	1.2849e-11	1.2981e-11	1.29741e-11	1.27706e-11	1.28736e-11	1.28089e-11	1.28137e-11	1.29023e-11	1.23818e-11	1.25889e-11	1.28709e-11			-1.8	5.84383e-12	5.70604e-12	1.12553e-11	1.67618e-11	8.49412e-12	7.19016e-12	7.29952e-12
-2.25	1.65074e-11	1.5923e-11	1.58721e-11	1.63547e-11	1.5649e-11	1.57511e-11	1.56475e-11	1.43055e-11	1.37579e-11	1.45678e-11	1.39716e-11	1.3803e-11	1.3792e-11	1.41217e-11	1.40667e-11	1.42044e-11	1.33797e-11	1.42072e-11	1.37536e-11	1.33452e-11	1.33662e-11	1.36245e-11	1.34506e-11	1.39632e-11	1.40541e-11	1.28234e-11	1.35489e-11	1.3284e-11	1.32933e-11	1.33441e-11	1.34887e-11	1.32305e-11	1.36289e-11	1.32492e-11	1.32884e-11	1.29656e-11	1.33643e-11	1.35674e-11	1.29533e-11			-1.75	5.30735e-12	1.22335e-11	6.60136e-12	8.08676e-12	8.60174e-12	8.38265e-12	7.54696e-12
-2.2	1.66488e-11	1.63353e-11	1.67883e-11	1.6506e-11	1.62417e-11	1.61282e-11	1.62428e-11	1.51269e-11	1.35681e-11	1.46586e-11	1.43145e-11	1.48265e-11	1.39929e-11	1.48448e-11	1.44168e-11	1.48623e-11	1.44184e-11	1.42086e-11	1.47195e-11	1.43571e-11	1.42287e-11	1.37401e-11	1.39226e-11	1.39186e-11	1.38731e-11	1.40061e-11	1.38102e-11	1.41724e-11	1.39448e-11	1.39061e-11	1.37736e-11	1.37247e-11	1.42123e-11	1.34844e-11	1.36304e-11	1.36936e-11	1.39871e-11	1.39478e-11	1.32565e-11			-1.7	6.1323e-12	6.681e-12	1.17561e-11	1.01863e-11	8.74457e-12	1.10273e-11	9.06032e-12
-2.15	1.68785e-11	1.67287e-11	1.72375e-11	1.69607e-11	1.68008e-11	1.64131e-11	1.65485e-11	1.5782e-11	1.47865e-11	1.50232e-11	1.47412e-11	1.50377e-11	1.49772e-11	1.52793e-11	1.49212e-11	1.48396e-11	1.50951e-11	1.49571e-11	1.46754e-11	1.49901e-11	1.48479e-11	1.50325e-11	1.49297e-11	1.45033e-11	1.42888e-11	1.49385e-11	1.46456e-11	1.43684e-11	1.46115e-11	1.4464e-11	1.45088e-11	1.45268e-11	1.44394e-11	1.40202e-11	1.37113e-11	1.44606e-11	1.41556e-11	1.41374e-11	1.39855e-11			-1.65	6.82243e-12	8.37694e-12	4.27403e-12	1.23876e-11	9.80902e-12	8.7772e-12	8.23597e-12
-2.1	1.74063e-11	1.71539e-11	1.73309e-11	1.69037e-11	1.70836e-11	1.64562e-11	1.67689e-11	1.5432e-11	1.4861e-11	1.58744e-11	1.59978e-11	1.5564e-11	1.52739e-11	1.54364e-11	1.52605e-11	1.50788e-11	1.54957e-11	1.55489e-11	1.51924e-11	1.52249e-11	1.51636e-11	1.52459e-11	1.53537e-11	1.50191e-11	1.44878e-11	1.52465e-11	1.5275e-11	1.46568e-11	1.43997e-11	1.53062e-11	1.4765e-11	1.48042e-11	1.43227e-11	1.44914e-11	1.43196e-11	1.49658e-11	1.46136e-11	1.46416e-11	1.47595e-11			-1.6	6.51124e-12	1.03657e-11	6.05576e-12	1.18855e-11	6.50135e-12	7.4626e-12	8.43289e-12
-2.05	1.79202e-11	1.72929e-11	1.73503e-11	1.77213e-11	1.73768e-11	1.67252e-11	1.74897e-11	1.55941e-11	1.54037e-11	1.55661e-11	1.57093e-11	1.55882e-11	1.54585e-11	1.62278e-11	1.5139e-11	1.56511e-11	1.59109e-11	1.59321e-11	1.55792e-11	1.52771e-11	1.54381e-11	1.54954e-11	1.53453e-11	1.54737e-11	1.55092e-11	1.49372e-11	1.56068e-11	1.51615e-11	1.52862e-11	1.55404e-11	1.56968e-11	1.51627e-11	1.51731e-11	1.5526e-11	1.54514e-11	1.47841e-11	1.51191e-11	1.49706e-11	1.53479e-11			-1.55	4.06812e-12	9.78934e-12	1.19157e-11	1.32669e-11	1.01083e-11	1.14375e-11	3.56448e-12
-2	1.81971e-11	1.72383e-11	1.77983e-11	1.81435e-11	1.76803e-11	1.7224e-11	1.76048e-11	1.72076e-11	1.61767e-11	1.57813e-11	1.56934e-11	1.62304e-11	1.59615e-11	1.66775e-11	1.60823e-11	1.63388e-11	1.57986e-11	1.59641e-11	1.58755e-11	1.58251e-11	1.55448e-11	1.5669e-11	1.57431e-11	1.60049e-11	1.59819e-11	1.54036e-11	1.60259e-11	1.55336e-11	1.54489e-11	1.55814e-11	1.5981e-11	1.57418e-11	1.55634e-11	1.55369e-11	1.55312e-11	1.50969e-11	1.56412e-11	1.56205e-11	1.54558e-11			-1.5	8.55126e-12	1.03834e-11	7.00991e-12	1.02731e-11	6.77062e-12	7.57393e-12	1.28893e-11
-1.95	1.82542e-11	1.76933e-11	1.83885e-11	1.86159e-11	1.82315e-11	1.77782e-11	1.81777e-11	1.78435e-11	1.58856e-11	1.61593e-11	1.63225e-11	1.67037e-11	1.61861e-11	1.67094e-11	1.65801e-11	1.69374e-11	1.68494e-11	1.66726e-11	1.67031e-11	1.63034e-11	1.67493e-11	1.64091e-11	1.58865e-11	1.60202e-11	1.61338e-11	1.62316e-11	1.62946e-11	1.64828e-11	1.61498e-11	1.62373e-11	1.59482e-11	1.64019e-11	1.57693e-11	1.5874e-11	1.60389e-11	1.63526e-11	1.60617e-11	1.6304e-11	1.60825e-11			-1.45	4.03816e-12	5.64805e-12	1.02354e-11	1.23628e-11	6.13184e-12	1.00943e-11	6.62992e-12
-1.9	1.84255e-11	1.84009e-11	1.86724e-11	1.83868e-11	1.86803e-11	1.78734e-11	1.80503e-11	1.67946e-11	1.66063e-11	1.70992e-11	1.68358e-11	1.72514e-11	1.6987e-11	1.70452e-11	1.69963e-11	1.68488e-11	1.72552e-11	1.69979e-11	1.69066e-11	1.67713e-11	1.6977e-11	1.70516e-11	1.68108e-11	1.65676e-11	1.69662e-11	1.70214e-11	1.66731e-11	1.63121e-11	1.64002e-11	1.71417e-11	1.66286e-11	1.65979e-11	1.64169e-11	1.63871e-11	1.64117e-11	1.68557e-11	1.62417e-11	1.66904e-11	1.65684e-11			-1.4	3.81088e-12	1.27321e-11	4.79474e-12	1.06959e-11	9.75773e-12	7.31164e-12	1.02997e-11
-1.85	1.91183e-11	1.89614e-11	1.87167e-11	1.9019e-11	1.92307e-11	1.83987e-11	1.82786e-11	1.78645e-11	1.73936e-11	1.81384e-11	1.72106e-11	1.76752e-11	1.77166e-11	1.72912e-11	1.71713e-11	1.73046e-11	1.73708e-11	1.79233e-11	1.73256e-11	1.69677e-11	1.6987e-11	1.73253e-11	1.72594e-11	1.73444e-11	1.72226e-11	1.71793e-11	1.76839e-11	1.69583e-11	1.63633e-11	1.72602e-11	1.67474e-11	1.68431e-11	1.70303e-11	1.69478e-11	1.68509e-11	1.70413e-11	1.70274e-11	1.68057e-11	1.69873e-11			-1.35	8.88312e-12	8.96744e-12	9.69211e-12	6.52702e-12	8.47379e-12	1.22243e-11	5.77201e-12
-1.8	1.93999e-11	1.89193e-11	1.90674e-11	1.95168e-11	1.92926e-11	1.91798e-11	1.92478e-11	1.9166e-11	1.7946e-11	1.78791e-11	1.78301e-11	1.8008e-11	1.78162e-11	1.80456e-11	1.75707e-11	1.77966e-11	1.7634e-11	1.77727e-11	1.78381e-11	1.71257e-11	1.74913e-11	1.74726e-11	1.74181e-11	1.77493e-11	1.80812e-11	1.71875e-11	1.80093e-11	1.75089e-11	1.7662e-11	1.77965e-11	1.77415e-11	1.73226e-11	1.75963e-11	1.74749e-11	1.75124e-11	1.7428e-11	1.73387e-11	1.72356e-11	1.78926e-11			-1.3	5.66813e-12	8.38555e-12	1.09531e-11	6.95834e-12	7.35178e-12	7.54313e-12	8.59028e-12
-1.75	1.96963e-11	1.91738e-11	1.98321e-11	1.97487e-11	1.97069e-11	1.92821e-11	1.98555e-11	1.9133e-11	1.8425e-11	1.8306e-11	1.83018e-11	1.84853e-11	1.81729e-11	1.8598e-11	1.83878e-11	1.85215e-11	1.81023e-11	1.81348e-11	1.84456e-11	1.80625e-11	1.77814e-11	1.79569e-11	1.79279e-11	1.79367e-11	1.8135e-11	1.78943e-11	1.82168e-11	1.78874e-11	1.80371e-11	1.79628e-11	1.81594e-11	1.83894e-11	1.80374e-11	1.85203e-11	1.80354e-11	1.78469e-11	1.78957e-11	1.78449e-11	1.80167e-11			-1.25	9.20781e-12	8.81836e-12	9.18336e-12	1.14916e-11	8.88751e-12	6.49294e-12	1.18536e-11
-1.7	1.96014e-11	1.93653e-11	1.99959e-11	2.00334e-11	1.97341e-11	1.94503e-11	2.00994e-11	1.87243e-11	1.85559e-11	1.87777e-11	1.90337e-11	1.85368e-11	1.81881e-11	1.86209e-11	1.8743e-11	1.92226e-11	1.91582e-11	1.84839e-11	1.89818e-11	1.84252e-11	1.81242e-11	1.8432e-11	1.80526e-11	1.83117e-11	1.82747e-11	1.86776e-11	1.8459e-11	1.85302e-11	1.85226e-11	1.86198e-11	1.84161e-11	1.87434e-11	1.84362e-11	1.8049e-11	1.84004e-11	1.83953e-11	1.83759e-11	1.82661e-11	1.82818e-11			-1.2	2.53273e-12	9.53519e-12	7.31187e-12	7.27928e-12	6.18032e-12	9.94383e-12	8.07751e-12
-1.65	2.01297e-11	2.01781e-11	2.02179e-11	2.00517e-11	2.04294e-11	1.97487e-11	1.99327e-11	1.95944e-11	1.86767e-11	1.88812e-11	1.9015e-11	1.92149e-11	1.89008e-11	1.85343e-11	1.88601e-11	1.89176e-11	1.94089e-11	1.90919e-11	1.88233e-11	1.93242e-11	1.86722e-11	1.9125e-11	1.90666e-11	1.86243e-11	1.88316e-11	1.89121e-11	1.87324e-11	1.86291e-11	1.8598e-11	1.91957e-11	1.85071e-11	1.83967e-11	1.86483e-11	1.8559e-11	1.86375e-11	1.89963e-11	1.85614e-11	1.86387e-11	1.91517e-11			-1.15	6.38728e-12	7.75748e-12	1.04103e-11	1.16124e-11	1.39584e-11	7.95108e-12	8.46716e-12
-1.6	2.04811e-11	2.0316e-11	2.0413e-11	2.03693e-11	2.12581e-11	2.01268e-11	2.00652e-11	1.98424e-11	1.93028e-11	1.94458e-11	1.90128e-11	2.00201e-11	1.92791e-11	1.98462e-11	1.93811e-11	1.93805e-11	1.94328e-11	1.98881e-11	1.91473e-11	1.92636e-11	1.95874e-11	1.90763e-11	1.94008e-11	1.94327e-11	1.96113e-11	1.89162e-11	1.94718e-11	1.89572e-11	1.9001e-11	1.97941e-11	1.95601e-11	1.93198e-11	1.91683e-11	1.94229e-11	1.92676e-11	1.92485e-11	1.89524e-11	1.89216e-11	1.98644e-11			-1.1	9.48008e-12	1.06453e-11	5.16555e-12	8.36529e-12	6.45854e-12	9.71979e-12	9.9985e-12
-1.55	2.10183e-11	2.04076e-11	2.06658e-11	2.1368e-11	2.08934e-11	2.07194e-11	2.097e-11	1.94416e-11	1.913e-11	2.04927e-11	1.96544e-11	1.95049e-11	1.93851e-11	2.02691e-11	1.98389e-11	2.02028e-11	1.96998e-11	1.96218e-11	1.98915e-11	1.96035e-11	1.97304e-11	1.96515e-11	1.97477e-11	1.99766e-11	1.99741e-11	1.94145e-11	1.994e-11	1.99197e-11	1.97828e-11	2.02631e-11	2.01128e-11	1.9993e-11	1.9576e-11	1.99047e-11	1.96277e-11	1.9715e-11	1.98288e-11	1.97983e-11	1.96814e-11			-1.05	6.56661e-12	6.10384e-12	9.44473e-12	1.31524e-11	9.72906e-12	6.95286e-12	8.97313e-12
-1.5	2.10833e-11	2.08059e-11	2.07137e-11	2.12886e-11	2.11212e-11	2.09889e-11	2.10484e-11	1.95363e-11	1.9374e-11	2.03318e-11	1.96912e-11	1.96629e-11	2.01206e-11	2.03583e-11	1.97435e-11	1.99724e-11	1.9972e-11	2.03389e-11	2.00902e-11	2.00111e-11	1.95689e-11	1.9775e-11	2.00607e-11	2.00296e-11	1.98897e-11	1.97151e-11	2.02882e-11	1.99824e-11	1.97716e-11	2.01941e-11	2.00278e-11	1.98249e-11	2.00526e-11	2.0035e-11	2.03303e-11	2.02383e-11	2.02664e-11	2.0005e-11	1.97745e-11			-1	6.69354e-12	1.31104e-11	8.16317e-12	9.54753e-12	8.6455e-12	9.53831e-12	8.87699e-12
-1.45	2.1219e-11	2.09346e-11	2.1453e-11	2.1562e-11	2.17144e-11	2.16996e-11	2.19636e-11	2.13372e-11	2.04808e-11	1.98839e-11	2.01097e-11	2.0412e-11	2.01269e-11	2.09792e-11	2.04552e-11	2.08222e-11	2.05285e-11	2.06946e-11	2.07481e-11	2.05412e-11	2.04071e-11	2.04715e-11	2.02082e-11	2.03004e-11	2.06273e-11	2.02012e-11	2.05331e-11	2.02931e-11	2.07111e-11	2.05752e-11	2.08777e-11	2.06034e-11	2.08752e-11	2.06915e-11	2.07021e-11	2.08908e-11	2.05904e-11	2.05071e-11	2.04741e-11			-0.95	2.9876e-12	6.27109e-12	1.02092e-11	9.80464e-12	1.05898e-11	1.06369e-11	8.87196e-12
-1.4	2.14113e-11	2.11465e-11	2.19089e-11	2.19909e-11	2.23253e-11	2.13698e-11	2.20394e-11	2.27813e-11	2.08085e-11	2.10282e-11	2.08128e-11	2.08834e-11	2.08403e-11	2.08336e-11	2.07417e-11	2.12795e-11	2.13981e-11	2.06199e-11	2.08694e-11	2.10947e-11	2.09386e-11	2.0956e-11	2.08853e-11	2.06769e-11	2.07888e-11	2.10134e-11	2.08989e-11	2.12848e-11	2.09735e-11	2.09489e-11	2.06454e-11	2.14561e-11	2.08223e-11	2.08959e-11	2.0844e-11	2.13509e-11	2.11907e-11	2.09021e-11	2.07333e-11			-0.9	2.52564e-12	9.38172e-12	6.65392e-12	7.52623e-12	9.02693e-12	9.50307e-12	9.01539e-12
-1.35	2.1427e-11	2.18341e-11	2.18259e-11	2.20341e-11	2.27522e-11	2.17271e-11	2.19945e-11	2.19349e-11	2.11423e-11	2.15628e-11	2.14015e-11	2.19152e-11	2.14808e-11	2.14519e-11	2.09359e-11	2.12671e-11	2.18968e-11	2.17459e-11	2.12626e-11	2.17296e-11	2.14608e-11	2.14527e-11	2.14118e-11	2.13402e-11	2.11067e-11	2.15713e-11	2.13148e-11	2.10888e-11	2.11409e-11	2.16029e-11	2.14599e-11	2.13835e-11	2.08517e-11	2.11966e-11	2.12991e-11	2.13035e-11	2.12175e-11	2.11776e-11	2.18861e-11			-0.85	1.00351e-11	9.81416e-12	3.91107e-12	1.337e-11	8.17764e-12	7.371e-12	9.99416e-12
-1.3	2.24225e-11	2.20785e-11	2.22962e-11	2.23361e-11	2.28413e-11	2.22804e-11	2.24496e-11	2.13747e-11	2.13179e-11	2.1305e-11	2.16954e-11	2.19037e-11	2.17471e-11	2.19258e-11	2.13669e-11	2.14759e-11	2.16664e-11	2.17351e-11	2.15225e-11	2.1565e-11	2.13122e-11	2.16258e-11	2.19433e-11	2.19362e-11	2.20964e-11	2.15434e-11	2.19757e-11	2.16424e-11	2.12938e-11	2.20433e-11	2.20621e-11	2.16627e-11	2.18902e-11	2.18035e-11	2.20253e-11	2.16982e-11	2.18121e-11	2.18491e-11	2.22084e-11			-0.8	3.26376e-12	8.87936e-12	1.02924e-11	9.54393e-12	5.42581e-12	1.10987e-11	7.96806e-12
-1.25	2.26741e-11	2.22221e-11	2.23368e-11	2.30584e-11	2.28177e-11	2.30421e-11	2.33869e-11	2.20768e-11	2.19697e-11	2.20255e-11	2.18436e-11	2.19132e-11	2.16154e-11	2.24935e-11	2.2373e-11	2.21339e-11	2.20339e-11	2.21538e-11	2.22759e-11	2.21074e-11	2.18642e-11	2.19407e-11	2.19408e-11	2.23387e-11	2.23824e-11	2.22195e-11	2.25026e-11	2.22033e-11	2.18652e-11	2.21951e-11	2.24241e-11	2.22673e-11	2.25901e-11	2.20737e-11	2.24171e-11	2.1968e-11	2.25336e-11	2.23798e-11	2.24334e-11			-0.75	6.13729e-12	9.70737e-12	6.32488e-12	8.85842e-12	1.3372e-11	6.9133e-12	1.03841e-11
-1.2	2.26513e-11	2.24453e-11	2.29681e-11	2.33343e-11	2.2809e-11	2.34325e-11	2.33278e-11	2.31682e-11	2.20038e-11	2.26822e-11	2.2845e-11	2.21361e-11	2.22018e-11	2.29569e-11	2.27023e-11	2.2705e-11	2.28174e-11	2.25328e-11	2.25352e-11	2.26415e-11	2.26704e-11	2.27554e-11	2.24677e-11	2.25338e-11	2.27198e-11	2.27327e-11	2.26425e-11	2.27569e-11	2.25426e-11	2.26818e-11	2.27806e-11	2.29003e-11	2.28987e-11	2.24022e-11	2.24509e-11	2.32408e-11	2.29167e-11	2.29736e-11	2.27325e-11			-0.7	8.31831e-12	7.40891e-12	9.07791e-12	5.40823e-12	7.02657e-12	1.15436e-11	6.38908e-12
-1.15	2.29115e-11	2.29639e-11	2.35048e-11	2.30785e-11	2.41495e-11	2.3403e-11	2.3472e-11	2.37087e-11	2.21232e-11	2.2341e-11	2.29462e-11	2.26262e-11	2.27418e-11	2.26726e-11	2.28873e-11	2.29745e-11	2.31484e-11	2.29833e-11	2.27784e-11	2.30784e-11	2.31405e-11	2.31617e-11	2.30079e-11	2.29541e-11	2.27547e-11	2.31425e-11	2.31225e-11	2.29272e-11	2.31222e-11	2.33954e-11	2.30554e-11	2.34951e-11	2.29615e-11	2.30115e-11	2.29287e-11	2.35011e-11	2.32302e-11	2.339e-11	2.31929e-11			-0.65	8.50257e-12	4.81349e-12	1.02025e-11	1.16606e-11	9.55896e-12	3.77371e-12	1.08795e-11
-1.1	2.31185e-11	2.32491e-11	2.32125e-11	2.34405e-11	2.44357e-11	2.38445e-11	2.40585e-11	2.30111e-11	2.29579e-11	2.33147e-11	2.33139e-11	2.37958e-11	2.3192e-11	2.31067e-11	2.30406e-11	2.33208e-11	2.34625e-11	2.34813e-11	2.303e-11	2.3508e-11	2.3657e-11	2.38717e-11	2.32162e-11	2.33681e-11	2.3235e-11	2.33097e-11	2.35951e-11	2.30879e-11	2.37351e-11	2.36728e-11	2.37193e-11	2.34022e-11	2.33256e-11	2.33052e-11	2.36476e-11	2.34804e-11	2.37824e-11	2.34628e-11	2.38244e-11			-0.6	7.37245e-12	1.16771e-11	8.15777e-12	9.66088e-12	6.73592e-12	8.70515e-12	8.93977e-12
-1.05	2.35127e-11	2.36456e-11	2.3686e-11	2.43321e-11	2.4597e-11	2.44253e-11	2.45245e-11	2.35302e-11	2.31582e-11	2.36844e-11	2.31037e-11	2.39832e-11	2.373e-11	2.3732e-11	2.34828e-11	2.34922e-11	2.37095e-11	2.39065e-11	2.35737e-11	2.35477e-11	2.36646e-11	2.3588e-11	2.41323e-11	2.36955e-11	2.40523e-11	2.34688e-11	2.41785e-11	2.34149e-11	2.35766e-11	2.40939e-11	2.42342e-11	2.38202e-11	2.41835e-11	2.40209e-11	2.43033e-11	2.36651e-11	2.42536e-11	2.37263e-11	2.43125e-11			-0.55	3.42424e-12	8.00502e-12	8.07087e-12	1.13836e-11	7.84495e-12	1.0864e-11	7.74318e-12
-1	2.39071e-11	2.33218e-11	2.41099e-11	2.46131e-11	2.46539e-11	2.45583e-11	2.50934e-11	2.42731e-11	2.33373e-11	2.38706e-11	2.32711e-11	2.41169e-11	2.37208e-11	2.4333e-11	2.41618e-11	2.4239e-11	2.39109e-11	2.41229e-11	2.41704e-11	2.37968e-11	2.40431e-11	2.3811e-11	2.38926e-11	2.38739e-11	2.45804e-11	2.39478e-11	2.43873e-11	2.44408e-11	2.40619e-11	2.42248e-11	2.46018e-11	2.44816e-11	2.4594e-11	2.44566e-11	2.49494e-11	2.42039e-11	2.45136e-11	2.47114e-11	2.44229e-11			-0.5	7.81615e-12	8.94027e-12	9.20413e-12	1.03554e-11	1.11899e-11	9.55056e-12	7.23393e-12
-0.95	2.38443e-11	2.40377e-11	2.44758e-11	2.48133e-11	2.45171e-11	2.48341e-11	2.53539e-11	2.52676e-11	2.35792e-11	2.38615e-11	2.39291e-11	2.41378e-11	2.39775e-11	2.44367e-11	2.46811e-11	2.48037e-11	2.4531e-11	2.41953e-11	2.4702e-11	2.47499e-11	2.45025e-11	2.48685e-11	2.42763e-11	2.45113e-11	2.45852e-11	2.5018e-11	2.48873e-11	2.48598e-11	2.44807e-11	2.46005e-11	2.47227e-11	2.49235e-11	2.44897e-11	2.46379e-11	2.48686e-11	2.49015e-11	2.52872e-11	2.50787e-11	2.46398e-11			-0.45	7.96592e-12	7.85377e-12	5.26532e-12	8.74771e-12	6.37823e-12	8.47499e-12	1.04728e-11
-0.9	2.41096e-11	2.46023e-11	2.49509e-11	2.48582e-11	2.57533e-11	2.48842e-11	2.53614e-11	2.4343e-11	2.40073e-11	2.4789e-11	2.3876e-11	2.44665e-11	2.45132e-11	2.47836e-11	2.44124e-11	2.47318e-11	2.48991e-11	2.5041e-11	2.47713e-11	2.51017e-11	2.50145e-11	2.50088e-11	2.46622e-11	2.47041e-11	2.46738e-11	2.56725e-11	2.51558e-11	2.49085e-11	2.50134e-11	2.54464e-11	2.47958e-11	2.51436e-11	2.50568e-11	2.51469e-11	2.50341e-11	2.53998e-11	2.53852e-11	2.5282e-11	2.56117e-11			-0.4	7.04464e-12	7.25031e-12	1.1098e-11	1.57653e-11	8.71323e-12	6.84178e-12	5.56755e-12
-0.85	2.48677e-11	2.4645e-11	2.50919e-11	2.4807e-11	2.56921e-11	2.53174e-11	2.56943e-11	2.50568e-11	2.53564e-11	2.475e-11	2.42193e-11	2.49644e-11	2.50288e-11	2.53161e-11	2.46048e-11	2.5108e-11	2.52096e-11	2.56191e-11	2.49012e-11	2.49862e-11	2.53208e-11	2.55312e-11	2.52766e-11	2.56205e-11	2.5362e-11	2.49653e-11	2.57991e-11	2.50173e-11	2.55803e-11	2.60397e-11	2.57923e-11	2.57426e-11	2.57244e-11	2.56672e-11	2.58616e-11	2.59054e-11	2.55059e-11	2.58824e-11	2.62818e-11			-0.35	6.19192e-12	1.42347e-11	8.92768e-12	9.09412e-12	7.5295e-12	9.10363e-12	1.07742e-11
-0.8	2.53001e-11	2.47115e-11	2.49268e-11	2.56369e-11	2.58072e-11	2.56371e-11	2.62808e-11	2.6032e-11	2.51286e-11	2.55541e-11	2.47513e-11	2.5525e-11	2.53455e-11	2.55981e-11	2.5297e-11	2.57523e-11	2.54521e-11	2.58178e-11	2.59737e-11	2.55539e-11	2.54691e-11	2.54762e-11	2.56047e-11	2.59306e-11	2.58053e-11	2.54983e-11	2.61291e-11	2.58541e-11	2.5469e-11	2.61526e-11	2.63413e-11	2.61887e-11	2.64431e-11	2.63028e-11	2.64471e-11	2.58487e-11	2.615e-11	2.62742e-11	2.66077e-11			-0.3	6.09224e-12	6.33399e-12	1.07793e-11	1.36927e-11	7.17249e-12	1.1332e-11	8.16684e-12
-0.75	2.5155e-11	2.48504e-11	2.52055e-11	2.60978e-11	2.6383e-11	2.61809e-11	2.65467e-11	2.59128e-11	2.52912e-11	2.60909e-11	2.58142e-11	2.55605e-11	2.55296e-11	2.57452e-11	2.57475e-11	2.63447e-11	2.59258e-11	2.59159e-11	2.62445e-11	2.5788e-11	2.59768e-11	2.56922e-11	2.57146e-11	2.59685e-11	2.63592e-11	2.60608e-11	2.64618e-11	2.6298e-11	2.64174e-11	2.63482e-11	2.68601e-11	2.67734e-11	2.69368e-11	2.6358e-11	2.67375e-11	2.61841e-11	2.66618e-11	2.68572e-11	2.6662e-11			-0.25	5.00081e-12	1.0412e-11	7.01662e-12	9.9806e-12	8.62207e-12	7.82608e-12	1.06056e-11
-0.7	2.54554e-11	2.53875e-11	2.58871e-11	2.60989e-11	2.66477e-11	2.63237e-11	2.66504e-11	2.51681e-11	2.54658e-11	2.60448e-11	2.60331e-11	2.60302e-11	2.60264e-11	2.60188e-11	2.64447e-11	2.62207e-11	2.6282e-11	2.61975e-11	2.65991e-11	2.64194e-11	2.62386e-11	2.66572e-11	2.63748e-11	2.64186e-11	2.6359e-11	2.69484e-11	2.6773e-11	2.70426e-11	2.68396e-11	2.69069e-11	2.63912e-11	2.68473e-11	2.67052e-11	2.65447e-11	2.69624e-11	2.70875e-11	2.68543e-11	2.71773e-11	2.6719e-11			-0.2	1.04675e-11	7.872e-12	8.49429e-12	1.32941e-11	1.05847e-11	7.68327e-12	6.19479e-12
-0.65	2.56194e-11	2.57851e-11	2.59657e-11	2.61453e-11	2.69928e-11	2.66449e-11	2.69373e-11	2.66907e-11	2.63516e-11	2.63602e-11	2.62521e-11	2.65355e-11	2.62429e-11	2.64151e-11	2.63976e-11	2.65807e-11	2.68589e-11	2.72926e-11	2.63036e-11	2.68443e-11	2.71388e-11	2.68835e-11	2.69667e-11	2.68894e-11	2.67951e-11	2.69832e-11	2.67023e-11	2.65325e-11	2.71727e-11	2.7456e-11	2.72935e-11	2.67538e-11	2.71344e-11	2.70633e-11	2.70085e-11	2.75598e-11	2.74606e-11	2.68704e-11	2.76046e-11			-0.15	3.08475e-12	1.0435e-11	1.38814e-11	1.23848e-11	8.19652e-12	1.01179e-11	7.59581e-12
-0.6	2.62652e-11	2.59417e-11	2.63819e-11	2.66439e-11	2.7462e-11	2.68918e-11	2.73291e-11	2.74923e-11	2.63152e-11	2.66212e-11	2.64956e-11	2.65979e-11	2.68231e-11	2.73761e-11	2.65375e-11	2.68596e-11	2.67896e-11	2.73949e-11	2.68996e-11	2.69302e-11	2.7057e-11	2.72232e-11	2.7504e-11	2.77257e-11	2.75345e-11	2.71177e-11	2.7661e-11	2.73125e-11	2.7019e-11	2.81588e-11	2.7783e-11	2.75619e-11	2.77158e-11	2.77639e-11	2.77388e-11	2.78949e-11	2.77306e-11	2.76101e-11	2.81399e-11			-0.1	1.02916e-11	9.57358e-12	7.81693e-12	1.16304e-11	7.21996e-12	5.69787e-12	1.31971e-11
-0.55	2.61932e-11	2.61151e-11	2.64186e-11	2.74128e-11	2.77837e-11	2.74279e-11	2.79032e-11	2.76538e-11	2.6592e-11	2.69928e-11	2.71096e-11	2.72409e-11	2.67292e-11	2.77753e-11	2.75407e-11	2.75491e-11	2.72562e-11	2.74812e-11	2.78182e-11	2.74735e-11	2.72231e-11	2.75217e-11	2.74167e-11	2.78545e-11	2.79569e-11	2.76861e-11	2.79697e-11	2.81806e-11	2.73333e-11	2.73921e-11	2.81313e-11	2.82216e-11	2.84034e-11	2.8216e-11	2.84512e-11	2.80369e-11	2.84797e-11	2.86577e-11	2.80032e-11			-0.05	1.77774e-12	9.27862e-12	1.24222e-11	9.90607e-12	6.05854e-12	1.25597e-11	8.1045e-12
-0.5	2.63368e-11	2.62327e-11	2.67072e-11	2.75052e-11	2.82136e-11	2.78383e-11	2.84167e-11	2.80131e-11	2.70316e-11	2.70946e-11	2.80002e-11	2.75563e-11	2.70779e-11	2.75171e-11	2.77929e-11	2.81619e-11	2.78416e-11	2.78284e-11	2.79981e-11	2.80665e-11	2.80539e-11	2.82628e-11	2.77508e-11	2.79565e-11	2.78828e-11	2.81916e-11	2.81098e-11	2.84883e-11	2.8351e-11	2.82131e-11	2.83803e-11	2.86353e-11	2.86372e-11	2.79713e-11	2.85305e-11	2.86145e-11	2.89271e-11	2.88301e-11	2.83252e-11			0	5.45594e-12	9.94402e-12	5.98674e-12	1.12163e-11	1.48391e-11	7.48789e-12	1.18428e-11
-0.45	2.65466e-11	2.68843e-11	2.71599e-11	2.73869e-11	2.84517e-11	2.78549e-11	2.8089e-11	2.71082e-11	2.7269e-11	2.71476e-11	2.78578e-11	2.79097e-11	2.74599e-11	2.76931e-11	2.77072e-11	2.80986e-11	2.81533e-11	2.82331e-11	2.83145e-11	2.83741e-11	2.81286e-11	2.84828e-11	2.86021e-11	2.83005e-11	2.82572e-11	2.86117e-11	2.83422e-11	2.8373e-11	2.86099e-11	2.92652e-11	2.87663e-11	2.8986e-11	2.8713e-11	2.86653e-11	2.88773e-11	2.91594e-11	2.89824e-11	2.92065e-11	2.90712e-11			0.05	7.05036e-12	9.07943e-12	1.10224e-11	7.08342e-12	7.64978e-12	1.271e-11	6.96925e-12
-0.4	2.69301e-11	2.7081e-11	2.75523e-11	2.76958e-11	2.83522e-11	2.8354e-11	2.85624e-11	2.76801e-11	2.75387e-11	2.78448e-11	2.79075e-11	2.85359e-11	2.8182e-11	2.84127e-11	2.80671e-11	2.85081e-11	2.84903e-11	2.88066e-11	2.85135e-11	2.85704e-11	2.87158e-11	2.87023e-11	2.8881e-11	2.89667e-11	2.85952e-11	2.87484e-11	2.90161e-11	2.86515e-11	2.90257e-11	2.96599e-11	2.92536e-11	2.9308e-11	2.90521e-11	2.92305e-11	2.9529e-11	2.93184e-11	2.92567e-11	2.92586e-11	2.98844e-11			0.1	8.06493e-12	4.99008e-12	1.06451e-11	1.47327e-11	1.16089e-11	6.44314e-12	1.19009e-11
-0.35	2.73708e-11	2.72784e-11	2.75689e-11	2.83927e-11	2.86699e-11	2.87167e-11	2.91612e-11	2.80581e-11	2.84329e-11	2.86906e-11	2.80372e-11	2.84407e-11	2.88631e-11	2.87428e-11	2.85587e-11	2.87642e-11	2.88558e-11	2.90749e-11	2.89425e-11	2.87856e-11	2.90145e-11	2.89757e-11	2.94934e-11	2.9472e-11	2.93932e-11	2.91216e-11	2.97854e-11	2.90972e-11	2.92167e-11	2.95484e-11	2.95739e-11	2.94292e-11	2.96927e-11	2.99803e-11	2.99123e-11	2.96502e-11	2.98132e-11	2.97944e-11	2.99862e-11			0.15	6.77457e-12	1.1599e-11	1.00078e-11	1.06847e-11	8.55762e-12	9.0588e-12	1.08554e-11
-0.3	2.76504e-11	2.73293e-11	2.80872e-11	2.85089e-11	2.90324e-11	2.8874e-11	2.93878e-11	2.92084e-11	2.88122e-11	2.89124e-11	2.86792e-11	2.88819e-11	2.88153e-11	2.94509e-11	2.90956e-11	2.94579e-11	2.92078e-11	2.92546e-11	2.94578e-11	3.29957e-11	2.89969e-11	2.91836e-11	2.94433e-11	2.93942e-11	2.97262e-11	2.93993e-11	3.002e-11	2.98902e-11	2.9669e-11	2.96093e-11	3.0251e-11	3.00445e-11	3.03244e-11	3.01481e-11	3.04323e-11	2.99148e-11	3.08536e-11	3.03522e-11	3.0216e-11			0.2	3.18105e-12	9.4767e-12	1.05388e-11	1.50237e-11	1.2013e-11	1.38312e-11	9.85327e-12
-0.25	2.76865e-11	2.76206e-11	2.82595e-11	2.87723e-11	2.96336e-11	2.93869e-11	2.96902e-11	2.97684e-11	2.83433e-11	2.89632e-11	2.9124e-11	2.89447e-11	2.88722e-11	2.92137e-11	2.93238e-11	2.95671e-11	2.97883e-11	2.94362e-11	2.9884e-11	2.98232e-11	2.98687e-11	2.99104e-11	2.98102e-11	2.97255e-11	2.9849e-11	2.99972e-11	3.01353e-11	3.03292e-11	3.04727e-11	3.03401e-11	3.0425e-11	3.04987e-11	3.04433e-11	3.02052e-11	3.02001e-11	3.07019e-11	3.0811e-11	3.07592e-11	3.05016e-11			0.25	7.23228e-12	1.12522e-11	1.07986e-11	1.07776e-11	1.44931e-11	1.20659e-11	1.05829e-11
-0.2	2.78034e-11	2.84e-11	2.8778e-11	2.87937e-11	3.01084e-11	2.94311e-11	2.99171e-11	2.9733e-11	2.857e-11	3.00401e-11	2.96884e-11	2.95281e-11	2.96427e-11	2.96485e-11	2.94832e-11	2.94487e-11	3.03085e-11	3.01211e-11	3.00658e-11	3.03882e-11	3.01106e-11	3.02982e-11	3.02395e-11	2.98533e-11	3.03013e-11	3.06173e-11	3.04657e-11	3.03749e-11	3.05655e-11	3.09104e-11	3.06418e-11	3.08312e-11	3.02948e-11	3.06007e-11	3.04595e-11	3.10236e-11	3.09979e-11	3.09659e-11	3.13513e-11			0.3	1.01758e-11	1.03383e-11	8.67951e-12	1.03398e-11	1.2049e-11	1.32684e-11	1.38716e-11
-0.15	2.84783e-11	2.83288e-11	2.89918e-11	2.90164e-11	2.99937e-11	2.97439e-11	3.01895e-11	2.93656e-11	3.00738e-11	2.98891e-11	3.01459e-11	3.01762e-11	3.0268e-11	3.03933e-11	2.99157e-11	3.00991e-11	3.02689e-11	3.08619e-11	3.02794e-11	3.04519e-11	3.03452e-11	3.06068e-11	3.07026e-11	3.06562e-11	3.07854e-11	3.06902e-11	3.13138e-11	3.07837e-11	3.09181e-11	3.12609e-11	3.1292e-11	3.11895e-11	3.12941e-11	3.1376e-11	3.13224e-11	3.13138e-11	3.12595e-11	3.13138e-11	3.18828e-11			0.35	8.40557e-12	9.1139e-12	1.44194e-11	1.81088e-11	1.44946e-11	1.21884e-11	1.04112e-11
-0.1	2.86832e-11	2.84037e-11	2.85845e-11	2.97479e-11	3.03684e-11	2.9982e-11	3.10131e-11	3.01361e-11	2.99428e-11	2.98241e-11	3.00619e-11	3.01931e-11	3.01868e-11	3.05941e-11	3.05121e-11	3.07287e-11	3.04394e-11	3.07865e-11	3.06596e-11	3.06833e-11	3.04834e-11	3.07367e-11	3.09112e-11	3.1221e-11	3.13727e-11	3.10408e-11	3.15902e-11	3.13123e-11	3.11072e-11	3.13614e-11	3.1753e-11	3.18037e-11	3.1181e-11	3.18212e-11	3.17389e-11	2.84554e-11	3.18909e-11	3.23851e-11	3.20195e-11			0.4	7.51224e-12	1.7405e-11	1.37362e-11	1.23923e-11	1.53765e-11	1.51209e-11	1.48892e-11
-0.05	2.86414e-11	2.86767e-11	2.93622e-11	3.00203e-11	3.05389e-11	3.06823e-11	3.1053e-11	3.11056e-11	3.00665e-11	3.0317e-11	3.08165e-11	3.0456e-11	3.02825e-11	3.06831e-11	3.0889e-11	3.1216e-11	3.09824e-11	3.08388e-11	3.12902e-11	3.10993e-11	3.12675e-11	3.14569e-11	3.08582e-11	3.13041e-11	3.14987e-11	3.17094e-11	3.1706e-11	3.17562e-11	3.20398e-11	3.17683e-11	3.2254e-11	3.22139e-11	3.23353e-11	3.20677e-11	3.23743e-11	3.19007e-11	3.23913e-11	3.3003e-11	3.24862e-11			0.45	5.25737e-12	1.11528e-11	1.50706e-11	1.84176e-11	1.54106e-11	1.89578e-11	1.58967e-11
0	2.89857e-11	2.85521e-11	2.91856e-11	3.00255e-11	3.02842e-11	3.09397e-11	3.09537e-11	3.08473e-11	3.01761e-11	3.00491e-11	3.03721e-11	3.06664e-11	3.06628e-11	3.09647e-11	3.09435e-11	3.11246e-11	3.07214e-11	3.10239e-11	3.13825e-11	3.09535e-11	3.10591e-11	3.08752e-11	3.11837e-11	3.16216e-11	3.18474e-11	3.17083e-11	3.16814e-11	3.21485e-11	3.14231e-11	3.15983e-11	3.22381e-11	3.22184e-11	3.28277e-11	3.24156e-11	3.28985e-11	3.21798e-11	3.27563e-11	3.2563e-11	3.2275e-11			0.5	4.84176e-12	1.53816e-11	1.27518e-11	2.11897e-11	1.88421e-11	1.83649e-11	1.84381e-11
0.05	2.90385e-11	2.90424e-11	2.97907e-11	3.04065e-11	3.12041e-11	3.14532e-11	3.16245e-11	3.08488e-11	3.00366e-11	3.07905e-11	3.07167e-11	3.11701e-11	3.08385e-11	3.11666e-11	3.14696e-11	3.16895e-11	3.17948e-11	3.15856e-11	3.18163e-11	3.2061e-11	3.20301e-11	3.18024e-11	3.17964e-11	3.18085e-11	3.17755e-11	3.24926e-11	3.22453e-11	3.2726e-11	3.21572e-11	3.23262e-11	3.25799e-11	3.28572e-11	3.28543e-11	3.27109e-11	3.26286e-11	3.31068e-11	3.3369e-11	3.3401e-11	3.2967e-11			0.55	1.06416e-11	1.53543e-11	1.51771e-11	2.04261e-11	2.1617e-11	1.91337e-11	1.65254e-11
0.1	2.92651e-11	2.95652e-11	3.02376e-11	3.06097e-11	3.15091e-11	3.12186e-11	3.17173e-11	3.12268e-11	3.08051e-11	3.14495e-11	3.15168e-11	3.15019e-11	3.17251e-11	3.159e-11	3.18718e-11	3.17147e-11	3.23482e-11	3.24728e-11	3.20683e-11	3.23847e-11	3.24601e-11	3.25364e-11	3.24743e-11	3.22224e-11	3.24353e-11	3.2466e-11	3.28365e-11	3.28234e-11	3.29009e-11	3.32045e-11	3.31031e-11	3.31201e-11	3.31636e-11	3.30505e-11	3.30128e-11	3.37161e-11	3.31356e-11	3.31021e-11	3.37477e-11			0.6	5.79051e-12	1.89331e-11	2.42579e-11	2.21712e-11	2.34543e-11	2.50637e-11	2.02056e-11
0.15	3.0067e-11	3.00855e-11	3.07005e-11	3.06226e-11	3.21662e-11	3.10842e-11	3.19374e-11	3.14707e-11	3.18376e-11	3.21641e-11	3.20089e-11	3.18489e-11	3.20178e-11	3.21226e-11	3.20894e-11	3.20059e-11	3.21279e-11	3.25727e-11	3.23117e-11	3.23034e-11	3.25636e-11	3.26539e-11	3.29182e-11	3.28487e-11	3.28432e-11	3.29102e-11	3.33656e-11	3.30326e-11	3.29371e-11	3.38075e-11	3.38561e-11	3.35544e-11	3.37217e-11	3.39172e-11	3.3919e-11	3.37512e-11	3.33805e-11	3.34155e-11	3.42035e-11			0.65	6.67486e-12	1.92322e-11	1.86386e-11	2.07393e-11	2.5497e-11	2.24928e-11	2.86619e-11
0.2	3.02415e-11	2.99271e-11	3.04974e-11	3.12465e-11	3.19573e-11	3.21028e-11	3.26966e-11	3.22806e-11	3.196e-11	3.21321e-11	3.19791e-11	3.23143e-11	3.15721e-11	3.23694e-11	3.24048e-11	3.28692e-11	3.24723e-11	3.26008e-11	3.30087e-11	3.26241e-11	3.28933e-11	3.27783e-11	3.27683e-11	3.36764e-11	3.33799e-11	3.3265e-11	3.36338e-11	3.34558e-11	3.33604e-11	3.38388e-11	3.40106e-11	3.38764e-11	3.41976e-11	3.40801e-11	3.41833e-11	3.39737e-11	3.41013e-11	3.43083e-11	3.46281e-11			0.7	8.30082e-12	1.85909e-11	2.51955e-11	2.32614e-11	2.96334e-11	2.98732e-11	2.6668e-11
0.25	3.02701e-11	3.02524e-11	3.08534e-11	3.15093e-11	3.24161e-11	3.23675e-11	3.29563e-11	3.33584e-11	3.19401e-11	3.19275e-11	3.2252e-11	3.24161e-11	3.24638e-11	3.26495e-11	3.30201e-11	3.34303e-11	3.31495e-11	3.31121e-11	3.36042e-11	3.32667e-11	3.33874e-11	3.3551e-11	3.34229e-11	3.36481e-11	3.3966e-11	3.38892e-11	3.37593e-11	3.40538e-11	3.3894e-11	3.36675e-11	3.40602e-11	3.45384e-11	3.47513e-11	3.42033e-11	3.46443e-11	3.46036e-11	3.47474e-11	3.46736e-11	3.45888e-11			0.75	8.81183e-12	2.05738e-11	2.63582e-11	3.16599e-11	3.52438e-11	2.79588e-11	3.18185e-11
0.3	3.02658e-11	3.0555e-11	3.13283e-11	3.17609e-11	3.29482e-11	3.23768e-11	3.30639e-11	3.29393e-11	3.22731e-11	3.29663e-11	3.26143e-11	3.27726e-11	3.25963e-11	3.32798e-11	3.31851e-11	3.32394e-11	3.36497e-11	3.35588e-11	3.35142e-11	3.38679e-11	3.38035e-11	3.41597e-11	3.39175e-11	3.37199e-11	3.40336e-11	3.4337e-11	3.41547e-11	3.42236e-11	3.44746e-11	3.46412e-11	3.4443e-11	3.49508e-11	3.47225e-11	3.46265e-11	3.46906e-11	3.48617e-11	3.50258e-11	3.49108e-11	3.50467e-11			0.8	7.76603e-12	3.18179e-11	2.82928e-11	2.96135e-11	3.53872e-11	3.70412e-11	3.41562e-11
0.35	3.0672e-11	3.11132e-11	3.14801e-11	3.21558e-11	3.34869e-11	3.26941e-11	3.30318e-11	3.30442e-11	3.32385e-11	3.35562e-11	3.28201e-11	3.3276e-11	3.33016e-11	3.30794e-11	3.35588e-11	3.3321e-11	3.39919e-11	3.38938e-11	3.36214e-11	3.4204e-11	3.41359e-11	3.44013e-11	3.44077e-11	3.44376e-11	3.43321e-11	3.45594e-11	3.45726e-11	3.43584e-11	3.475e-11	3.53632e-11	3.47342e-11	3.48899e-11	3.4997e-11	3.49214e-11	3.49377e-11	3.56527e-11	3.54323e-11	3.51925e-11	3.57013e-11			0.85	8.10809e-12	2.73979e-11	3.37404e-11	3.85502e-11	4.02905e-11	4.00314e-11	3.55692e-11
0.4	3.11306e-11	3.1361e-11	3.16624e-11	3.19598e-11	3.37096e-11	3.34576e-11	3.37009e-11	3.26865e-11	3.29898e-11	3.31268e-11	3.32572e-11	3.36568e-11	3.35329e-11	3.37856e-11	3.35668e-11	3.39103e-11	3.39712e-11	3.43517e-11	3.3967e-11	3.42103e-11	3.42036e-11	3.42135e-11	3.46972e-11	3.47324e-11	3.48132e-11	3.45994e-11	3.52757e-11	3.48985e-11	3.47798e-11	3.54573e-11	3.53895e-11	3.51146e-11	3.57527e-11	3.54877e-11	3.58841e-11	3.59788e-11	3.57208e-11	3.56318e-11	3.61287e-11			0.9	8.71612e-12	3.48758e-11	3.63694e-11	3.49568e-11	4.50992e-11	4.46554e-11	4.14547e-11
0.45	3.13239e-11	3.11245e-11	3.17113e-11	3.26136e-11	3.35453e-11	3.36741e-11	3.42092e-11	3.36345e-11	3.29838e-11	3.38292e-11	3.37313e-11	3.3793e-11	3.36208e-11	3.4305e-11	3.43283e-11	3.44932e-11	3.42981e-11	3.459e-11	3.47653e-11	3.44479e-11	3.4637e-11	3.47459e-11	3.48242e-11	3.54481e-11	3.54422e-11	3.50967e-11	3.56058e-11	3.56285e-11	3.50899e-11	3.55127e-11	3.5832e-11	3.59155e-11	3.61917e-11	3.58596e-11	3.62287e-11	3.58688e-11	3.63179e-11	3.63899e-11	3.6185e-11			0.95	1.08743e-11	3.2159e-11	3.66191e-11	4.33772e-11	4.7374e-11	4.56301e-11	4.54018e-11
0.5	3.12058e-11	3.16673e-11	3.24104e-11	3.29057e-11	3.39903e-11	3.39357e-11	3.46054e-11	3.40707e-11	3.39001e-11	3.3905e-11	3.40003e-11	3.43703e-11	3.42251e-11	3.41937e-11	3.45882e-11	3.50531e-11	3.50525e-11	3.47733e-11	3.51103e-11	3.52081e-11	3.51421e-11	3.52539e-11	3.51983e-11	3.50889e-11	3.5424e-11	3.56368e-11	3.55498e-11	3.58813e-11	3.59983e-11	3.58367e-11	3.58968e-11	3.64512e-11	3.63384e-11	3.59657e-11	3.6439e-11	3.63824e-11	3.68421e-11	3.67616e-11	3.65e-11			1	4.44385e-12	4.01575e-11	4.64584e-11	4.66292e-11	5.17993e-11	4.94908e-11	4.57918e-11
0.55	3.14983e-11	3.20629e-11	3.26131e-11	3.27629e-11	3.40302e-11	3.41792e-11	3.44915e-11	3.5173e-11	3.46643e-11	3.42612e-11	3.44414e-11	3.51503e-11	3.46896e-11	3.45808e-11	3.49554e-11	3.49142e-11	3.52822e-11	3.53591e-11	3.51461e-11	3.548e-11	3.56152e-11	3.57406e-11	3.57294e-11	3.55701e-11	3.54882e-11	3.60496e-11	3.57507e-11	3.57109e-11	3.64483e-11	3.6696e-11	3.61355e-11	3.65869e-11	3.67913e-11	3.63035e-11	3.67588e-11	3.68582e-11	3.6806e-11	3.6793e-11	3.70812e-11			1.05	1.30316e-11	4.50761e-11	4.47419e-11	5.09943e-11	5.53752e-11	5.1886e-11	5.43613e-11
0.6	3.21642e-11	3.21962e-11	3.30351e-11	3.31893e-11	3.45903e-11	3.43152e-11	3.49476e-11	3.48081e-11	3.46694e-11	3.40939e-11	3.48172e-11	3.49364e-11	3.49108e-11	3.50881e-11	3.53641e-11	3.51513e-11	3.5424e-11	3.55925e-11	3.54939e-11	3.56646e-11	3.5535e-11	3.57804e-11	3.6281e-11	3.62095e-11	3.62708e-11	3.6154e-11	3.66225e-11	3.60762e-11	3.652e-11	3.68366e-11	3.66412e-11	3.68996e-11	3.70567e-11	3.67861e-11	3.73008e-11	3.73831e-11	3.73043e-11	3.74051e-11	3.76785e-11			1.1	7.98547e-12	4.63205e-11	5.31786e-11	5.25046e-11	5.33261e-11	5.98335e-11	5.48103e-11
0.65	3.23814e-11	3.23154e-11	3.28974e-11	3.36321e-11	3.50515e-11	3.45149e-11	3.55685e-11	3.41559e-11	3.45433e-11	3.49797e-11	3.49921e-11	3.51251e-11	3.50606e-11	3.58577e-11	3.55681e-11	3.59534e-11	3.56935e-11	3.62296e-11	3.60526e-11	3.59126e-11	3.61021e-11	3.59654e-11	3.6173e-11	3.66906e-11	3.64426e-11	3.64825e-11	3.70674e-11	3.70002e-11	3.68054e-11	3.6753e-11	3.7511e-11	3.72133e-11	3.7642e-11	3.71437e-11	3.7712e-11	3.80695e-11	3.7805e-11	3.77738e-11	3.82374e-11			1.15	1.42476e-11	5.04808e-11	4.96188e-11	5.87641e-11	6.43447e-11	5.64633e-11	6.0824e-11
0.7	3.27251e-11	3.23683e-11	3.30217e-11	3.41468e-11	3.49016e-11	3.48763e-11	3.60099e-11	3.60122e-11	3.46822e-11	3.58937e-11	3.50305e-11	3.53454e-11	3.56972e-11	3.60022e-11	3.63247e-11	3.63885e-11	3.60246e-11	3.63829e-11	3.66075e-11	3.65107e-11	3.63772e-11	3.6371e-11	3.66614e-11	3.69778e-11	3.70498e-11	3.67634e-11	3.72141e-11	3.7301e-11	3.73079e-11	3.72631e-11	3.77652e-11	3.79478e-11	3.79859e-11	3.79075e-11	3.80026e-11	3.8018e-11	3.83383e-11	3.8343e-11	3.83443e-11			1.2	1.08067e-11	5.3143e-11	5.87061e-11	5.76753e-11	6.29541e-11	6.37789e-11	5.9403e-11
0.75	3.25527e-11	3.27613e-11	3.38406e-11	3.43356e-11	3.56284e-11	3.54312e-11	3.61966e-11	3.51552e-11	3.44677e-11	3.54937e-11	3.60868e-11	3.5872e-11	3.58535e-11	3.61123e-11	3.64094e-11	3.65354e-11	3.67874e-11	3.6364e-11	3.66638e-11	3.69873e-11	3.71256e-11	3.7157e-11	3.68989e-11	3.68709e-11	3.69689e-11	3.76627e-11	3.75712e-11	3.75478e-11	3.76496e-11	3.77105e-11	3.77283e-11	3.78327e-11	3.80982e-11	3.80396e-11	3.81525e-11	3.80057e-11	3.86526e-11	3.87695e-11	3.84479e-11			1.25	1.34649e-11	5.45705e-11	6.30656e-11	6.3962e-11	6.90649e-11	6.42619e-11	6.78334e-11
0.8	3.27979e-11	3.32182e-11	3.38924e-11	3.43013e-11	3.59434e-11	3.5481e-11	3.59464e-11	3.54351e-11	3.61531e-11	3.55148e-11	3.62232e-11	3.61097e-11	3.63142e-11	3.66982e-11	3.67897e-11	3.62873e-11	3.7e-11	3.71369e-11	3.68393e-11	3.71358e-11	3.77116e-11	3.76302e-11	3.74506e-11	3.77156e-11	3.74796e-11	3.80886e-11	3.79771e-11	3.75115e-11	3.84982e-11	3.86534e-11	3.81504e-11	3.81789e-11	3.82762e-11	3.8323e-11	3.84084e-11	3.90467e-11	3.87685e-11	3.88296e-11	3.91678e-11			1.3	1.84386e-11	6.19209e-11	6.31971e-11	6.79287e-11	6.58472e-11	6.59112e-11	6.87773e-11
0.85	3.3385e-11	3.36192e-11	3.3935e-11	3.4508e-11	3.61475e-11	3.58558e-11	3.64095e-11	3.70302e-11	3.6418e-11	3.61957e-11	3.59565e-11	3.65942e-11	3.70598e-11	3.72172e-11	3.68464e-11	3.67059e-11	3.71047e-11	3.76153e-11	3.70864e-11	3.75682e-11	3.74904e-11	3.75192e-11	3.80716e-11	3.82863e-11	3.81015e-11	3.79524e-11	3.86311e-11	3.80815e-11	3.82099e-11	3.91304e-11	3.88556e-11	3.86063e-11	3.90466e-11	3.88145e-11	3.93014e-11	3.9454e-11	3.91154e-11	3.9478e-11	3.95631e-11			1.35	1.77965e-11	6.29578e-11	6.83055e-11	6.80946e-11	7.13216e-11	7.10092e-11	6.93733e-11
0.9	3.34555e-11	3.35804e-11	3.42908e-11	3.51869e-11	3.59808e-11	3.64583e-11	3.72705e-11	3.70478e-11	3.64949e-11	3.67987e-11	3.63832e-11	3.7079e-11	3.66158e-11	3.74498e-11	3.73447e-11	3.76517e-11	3.7487e-11	3.78554e-11	3.77151e-11	3.7614e-11	3.7741e-11	3.79471e-11	3.7818e-11	3.83017e-11	3.86132e-11	3.82311e-11	3.88628e-11	3.88555e-11	3.87059e-11	3.89051e-11	3.94673e-11	3.90421e-11	3.98241e-11	3.93224e-11	3.96377e-11	3.96027e-11	3.97058e-11	4.00334e-11	3.96352e-11			1.4	1.91153e-11	6.56808e-11	6.48286e-11	6.79626e-11	7.66784e-11	7.22082e-11	7.34188e-11
0.95	3.37583e-11	3.37326e-11	3.44293e-11	3.50684e-11	3.65083e-11	3.67092e-11	3.71804e-11	3.68445e-11	3.65977e-11	3.6671e-11	3.71592e-11	3.70349e-11	3.70636e-11	3.76965e-11	3.78165e-11	3.76114e-11	3.79887e-11	3.79845e-11	3.81359e-11	3.82773e-11	3.83146e-11	3.83237e-11	3.82919e-11	3.84425e-11	3.87937e-11	3.89902e-11	3.88788e-11	3.91359e-11	3.91181e-11	3.90757e-11	3.91252e-11	3.97644e-11	3.95974e-11	3.97162e-11	3.99024e-11	3.97381e-11	4.03256e-11	4.07032e-11	3.99681e-11			1.45	2.47766e-11	6.57812e-11	7.21885e-11	7.10844e-11	7.45408e-11	7.5882e-11	7.26259e-11
1	3.38008e-11	3.42359e-11	3.49511e-11	3.52529e-11	3.70003e-11	3.69116e-11	3.75078e-11	3.64362e-11	3.66562e-11	3.72732e-11	3.785e-11	3.71479e-11	3.76107e-11	3.77789e-11	3.81015e-11	3.79795e-11	3.82513e-11	3.82671e-11	3.83064e-11	3.86679e-11	3.87775e-11	3.89413e-11	3.87735e-11	3.85875e-11	3.90408e-11	3.94359e-11	3.89699e-11	3.96023e-11	3.95868e-11	3.98301e-11	3.96405e-11	3.99219e-11	4.00514e-11	3.97788e-11	4.00671e-11	3.99977e-11	4.03365e-11	4.06197e-11	4.06788e-11			1.5	2.62885e-11	6.5406e-11	7.32239e-11	8.25929e-11	7.8636e-11	7.09315e-11	7.70806e-11
1.05	3.41398e-11	3.46765e-11	3.51204e-11	3.55462e-11	3.68381e-11	3.66911e-11	3.79671e-11	3.7342e-11	3.71806e-11	3.74036e-11	3.71929e-11	3.75877e-11	3.77949e-11	3.82333e-11	3.8153e-11	3.8154e-11	3.84234e-11	3.90158e-11	3.86345e-11	3.89967e-11	3.90588e-11	3.92728e-11	3.92399e-11	3.96422e-11	3.95419e-11	3.9599e-11	3.99261e-11	3.96002e-11	3.99031e-11	4.0243e-11	4.01847e-11	4.0096e-11	4.03485e-11	4.02067e-11	4.06332e-11	4.11276e-11	4.07222e-11	4.03652e-11	4.11208e-11			1.55	2.94241e-11	7.67836e-11	7.42996e-11	7.49295e-11	7.55759e-11	7.95069e-11	7.87336e-11
1.1	3.46107e-11	3.47478e-11	3.55534e-11	3.60086e-11	3.73954e-11	3.72516e-11	3.83402e-11	3.82751e-11	3.77353e-11	3.77782e-11	3.8036e-11	3.84689e-11	3.82021e-11	3.86569e-11	3.81706e-11	3.88263e-11	3.86993e-11	3.92152e-11	3.92917e-11	3.90336e-11	3.90976e-11	3.9277e-11	3.96233e-11	3.98656e-11	3.99035e-11	3.99176e-11	4.06095e-11	4.01173e-11	3.99922e-11	4.06388e-11	4.08691e-11	4.04407e-11	4.12595e-11	4.09276e-11	4.08229e-11	4.11362e-11	4.12805e-11	4.14286e-11	4.14403e-11			1.6	2.97654e-11	7.18206e-11	7.52118e-11	8.15886e-11	7.9301e-11	7.99878e-11	7.69504e-11
1.15	3.48173e-11	3.46073e-11	3.55422e-11	3.65363e-11	3.76508e-11	3.77151e-11	3.8762e-11	3.8613e-11	3.81068e-11	3.82592e-11	3.86517e-11	3.84862e-11	3.80964e-11	3.89651e-11	3.89884e-11	3.92522e-11	3.89651e-11	3.92162e-11	3.95895e-11	3.92863e-11	3.93607e-11	3.9533e-11	3.96573e-11	4.02378e-11	4.05945e-11	4.00076e-11	4.07061e-11	4.08242e-11	4.02876e-11	4.03845e-11	4.08003e-11	4.11022e-11	4.14357e-11	4.1299e-11	4.17418e-11	4.10941e-11	4.19508e-11	4.19839e-11	4.16263e-11			1.65	3.54275e-11	7.75428e-11	7.6717e-11	7.86417e-11	8.08677e-11	8.21921e-11	7.97637e-11
1.2	3.47698e-11	3.5e-11	3.56315e-11	3.67438e-11	3.82468e-11	3.78177e-11	3.88977e-11	3.91889e-11	3.82681e-11	3.93476e-11	3.88421e-11	3.83876e-11	3.8597e-11	3.91934e-11	3.94319e-11	3.96083e-11	3.96905e-11	3.96346e-11	3.99445e-11	4.00505e-11	3.99395e-11	4.01162e-11	4.02125e-11	4.03323e-11	4.03129e-11	4.09363e-11	4.0626e-11	4.08364e-11	4.12285e-11	4.09676e-11	4.07769e-11	4.17485e-11	4.11493e-11	4.12923e-11	4.18422e-11	4.15267e-11	4.22329e-11	4.2211e-11	4.20618e-11			1.7	4.10198e-11	7.3238e-11	7.51675e-11	7.85063e-11	8.03392e-11	8.01168e-11	8.10942e-11
1.25	3.49076e-11	3.55541e-11	3.61583e-11	3.65595e-11	3.84722e-11	3.81476e-11	3.89083e-11	3.84365e-11	3.85102e-11	3.92024e-11	3.87351e-11	3.88688e-11	3.93015e-11	3.94404e-11	3.93916e-11	3.94438e-11	3.99313e-11	4.03247e-11	3.97894e-11	4.05062e-11	4.05446e-11	4.06122e-11	4.07404e-11	4.07187e-11	4.07747e-11	4.1142e-11	4.08063e-11	4.09719e-11	4.16801e-11	4.19119e-11	4.15112e-11	4.14689e-11	4.18737e-11	4.16349e-11	4.19238e-11	4.21214e-11	4.24167e-11	4.19578e-11	4.27949e-11			1.75	3.84805e-11	7.89282e-11	7.99663e-11	8.50475e-11	8.05037e-11	8.13745e-11	7.85673e-11
1.3	3.54871e-11	3.57929e-11	3.65765e-11	3.68782e-11	3.84428e-11	3.80758e-11	3.91489e-11	3.83958e-11	3.8632e-11	3.83335e-11	3.86759e-11	3.97551e-11	3.99163e-11	3.96666e-11	3.98047e-11	3.97549e-11	4.00268e-11	4.0663e-11	4.05694e-11	4.04767e-11	4.05655e-11	4.09436e-11	4.1175e-11	4.14624e-11	4.1239e-11	4.1281e-11	4.17212e-11	4.14862e-11	4.16374e-11	4.2103e-11	4.20522e-11	4.18374e-11	4.19014e-11	4.20588e-11	4.18586e-11	4.26335e-11	4.27045e-11	4.27183e-11	4.27353e-11			1.8	4.70957e-11	8.15459e-11	8.09752e-11	8.18874e-11	8.33408e-11	8.0394e-11	8.53952e-11
1.35	3.56895e-11	3.583e-11	3.64163e-11	3.76943e-11	3.88818e-11	3.85461e-11	3.98171e-11	3.86207e-11	3.87742e-11	3.9419e-11	3.94834e-11	3.98271e-11	3.96438e-11	4.01103e-11	4.01083e-11	4.04044e-11	4.04282e-11	4.07919e-11	4.08815e-11	4.07427e-11	4.06841e-11	4.10775e-11	4.1135e-11	4.18097e-11	4.16376e-11	4.1644e-11	4.18554e-11	4.15253e-11	4.17324e-11	4.21938e-11	4.2698e-11	4.23357e-11	4.22294e-11	4.28521e-11	4.27269e-11	4.28038e-11	4.3183e-11	4.33973e-11	4.37529e-11			1.85	4.60709e-11	8.04438e-11	8.25858e-11	8.19162e-11	7.86216e-11	8.68624e-11	8.1582e-11
1.4	3.57307e-11	3.60481e-11	3.67629e-11	3.79285e-11	3.94163e-11	3.94102e-11	4.00424e-11	3.99897e-11	3.94325e-11	3.98466e-11	3.97204e-11	3.99288e-11	3.95805e-11	4.03499e-11	4.10086e-11	4.07666e-11	4.05731e-11	4.0966e-11	4.12408e-11	4.11289e-11	4.12482e-11	4.13736e-11	4.16592e-11	4.1903e-11	4.21341e-11	4.21898e-11	4.21533e-11	4.24143e-11	4.21792e-11	4.25672e-11	4.30225e-11	4.31729e-11	4.31305e-11	4.32168e-11	4.33953e-11	4.31382e-11	4.38476e-11	4.38115e-11	4.3632e-11			1.9	5.37025e-11	8.07672e-11	7.95419e-11	8.60118e-11	8.63653e-11	8.09208e-11	8.64695e-11
1.45	3.59584e-11	3.63082e-11	3.73186e-11	3.7741e-11	3.98433e-11	3.97369e-11	3.98676e-11	4.0533e-11	3.98853e-11	3.97181e-11	4.01137e-11	4.04318e-11	4.03199e-11	4.05388e-11	4.10186e-11	4.11606e-11	4.15277e-11	4.12373e-11	4.16995e-11	4.17483e-11	4.18898e-11	4.18562e-11	4.18079e-11	4.19984e-11	4.19949e-11	4.25333e-11	4.27096e-11	4.302e-11	4.26193e-11	4.29043e-11	4.31778e-11	4.33428e-11	4.34124e-11	4.31522e-11	4.37217e-11	4.34146e-11	4.36622e-11	4.37967e-11	4.37434e-11			1.95	5.44921e-11	8.23426e-11	8.22746e-11	7.89215e-11	8.31192e-11	8.4846e-11	8.00807e-11
1.5	3.59055e-11	3.61384e-11	3.69972e-11	3.80681e-11	3.94491e-11	3.96152e-11	4.03394e-11	4.01147e-11	3.99257e-11	4.0382e-11	4.08576e-11	4.04635e-11	4.02541e-11	4.07158e-11	4.08392e-11	4.13796e-11	4.16017e-11	4.15336e-11	4.18557e-11	4.17321e-11	4.1993e-11	4.21988e-11	4.19484e-11	4.23099e-11	4.21232e-11	4.26785e-11	4.24977e-11	4.30371e-11	4.28564e-11	4.28834e-11	4.31428e-11	4.31766e-11	4.36439e-11	4.3355e-11	4.39303e-11	4.40854e-11	4.41795e-11	4.42428e-11	4.39998e-11			2	5.74194e-11	8.18172e-11	8.87431e-11	8.90217e-11	8.70695e-11	8.36691e-11	8.67541e-11
1.55	3.62324e-11	3.67604e-11	3.77637e-11	3.81497e-11	3.97096e-11	3.9473e-11	4.06585e-11	4.0386e-11	4.04185e-11	4.06307e-11	4.04433e-11	4.12227e-11	4.11649e-11	4.11412e-11	4.13063e-11	4.12883e-11	4.18412e-11	4.18747e-11	4.19081e-11	4.22336e-11	4.25085e-11	4.25769e-11	4.27258e-11	4.26059e-11	4.26673e-11	4.31234e-11	4.28081e-11	4.30161e-11	4.35354e-11	4.36135e-11	4.32954e-11	4.41756e-11	4.37759e-11	4.39219e-11	4.40999e-11	4.42716e-11	4.44684e-11	4.45672e-11	4.48411e-11			2.05	6.25968e-11	8.30032e-11	8.11434e-11	8.1501e-11	8.02106e-11	8.20357e-11	8.77023e-11
1.6	3.67494e-11	3.72808e-11	3.80532e-11	3.81384e-11	4.04549e-11	3.99888e-11	4.10769e-11	4.09181e-11	4.10215e-11	4.06674e-11	4.0418e-11	4.14315e-11	4.15566e-11	4.18088e-11	4.16253e-11	4.15392e-11	3.87962e-11	4.25001e-11	4.24421e-11	4.25904e-11	4.25038e-11	4.29426e-11	4.31698e-11	4.32387e-11	4.32644e-11	4.3287e-11	4.37438e-11	4.33759e-11	4.38328e-11	4.44421e-11	4.43158e-11	4.42894e-11	4.43141e-11	4.41233e-11	4.50961e-11	4.46983e-11	4.46948e-11	4.48688e-11	4.53372e-11			2.1	6.35777e-11	8.25327e-11	8.76763e-11	8.94846e-11	8.47304e-11	8.73022e-11	8.59486e-11
1.65	3.73415e-11	3.72536e-11	3.81984e-11	3.90677e-11	4.03436e-11	4.05528e-11	4.16137e-11	4.13482e-11	4.10285e-11	4.14582e-11	4.13984e-11	4.12199e-11	4.18083e-11	4.2059e-11	4.20027e-11	4.21712e-11	4.20127e-11	4.28226e-11	4.29551e-11	4.27989e-11	4.28315e-11	4.3158e-11	4.33365e-11	4.37559e-11	4.37511e-11	4.35181e-11	4.42739e-11	4.40892e-11	4.39395e-11	4.42949e-11	4.47382e-11	4.46621e-11	4.50446e-11	4.50443e-11	4.52304e-11	4.497e-11	4.54191e-11	4.56346e-11	4.571e-11			2.15	6.20533e-11	8.46595e-11	8.06063e-11	8.83179e-11	8.90283e-11	8.45508e-11	8.78009e-11
1.7	3.72472e-11	3.74324e-11	3.84404e-11	3.93772e-11	4.05796e-11	4.08596e-11	4.17703e-11	4.11786e-11	4.1236e-11	4.17313e-11	4.19886e-11	4.18648e-11	4.16815e-11	4.23424e-11	4.24984e-11	4.28567e-11	4.26384e-11	4.3006e-11	4.34949e-11	4.31502e-11	4.3451e-11	4.33919e-11	4.34651e-11	4.37059e-11	4.41107e-11	4.41777e-11	4.42569e-11	4.4362e-11	4.41407e-11	4.45095e-11	4.52113e-11	4.54495e-11	4.55749e-11	4.5209e-11	4.52894e-11	4.5049e-11	4.59716e-11	4.62431e-11	4.59872e-11			2.2	7.03712e-11	8.75833e-11	8.39417e-11	8.78758e-11	8.51562e-11	8.64785e-11	8.68751e-11
1.75	3.73053e-11	3.76435e-11	3.87946e-11	3.93649e-11	4.12084e-11	4.10527e-11	4.20329e-11	4.17999e-11	4.20207e-11	4.18944e-11	4.21401e-11	4.21841e-11	4.20468e-11	4.25699e-11	4.29962e-11	4.29176e-11	4.31141e-11	4.34126e-11	4.34807e-11	4.36603e-11	4.39033e-11	4.41713e-11	4.40413e-11	4.41853e-11	4.39159e-11	4.45461e-11	4.47536e-11	4.47467e-11	4.4958e-11	4.52131e-11	4.50885e-11	4.55568e-11	4.56035e-11	4.5288e-11	4.56863e-11	4.563e-11	4.6235e-11	4.6403e-11	4.62511e-11			2.25	6.77891e-11	8.38194e-11	8.60439e-11	8.59196e-11	8.3347e-11	8.78901e-11	8.50437e-11
1.8	3.75972e-11	3.84205e-11	3.90233e-11	3.94267e-11	4.17966e-11	4.14216e-11	4.21554e-11	4.19703e-11	4.19185e-11	4.21089e-11	4.17843e-11	4.26134e-11	4.26563e-11	4.29625e-11	4.28482e-11	4.33987e-11	4.37078e-11	4.39014e-11	4.34024e-11	4.43529e-11	4.43844e-11	4.43619e-11	4.42829e-11	4.47322e-11	4.45179e-11	4.51131e-11	4.52552e-11	4.48492e-11	4.53381e-11	4.5676e-11	4.53235e-11	4.58588e-11	4.59717e-11	4.6007e-11	4.62382e-11	4.6528e-11	4.62516e-11	4.65393e-11	4.68189e-11			2.3	7.42903e-11	8.63489e-11	8.64168e-11	8.60524e-11	8.69035e-11	8.53723e-11	9.05856e-11
1.85	3.82188e-11	3.8676e-11	3.9242e-11	4.00875e-11	4.19054e-11	4.17318e-11	4.26975e-11	4.28186e-11	4.28803e-11	4.21761e-11	4.24879e-11	4.3144e-11	4.32068e-11	4.379e-11	4.33758e-11	4.34567e-11	4.41021e-11	4.45085e-11	4.40533e-11	4.4291e-11	4.44211e-11	4.46016e-11	4.47729e-11	4.49503e-11	4.54209e-11	4.50644e-11	4.58043e-11	4.55329e-11	4.56717e-11	4.59787e-11	4.65571e-11	4.59549e-11	4.65742e-11	4.66255e-11	4.68323e-11	4.70945e-11	4.6683e-11	4.69252e-11	4.74868e-11			2.35	6.8555e-11	8.16404e-11	8.48102e-11	8.8138e-11	8.48878e-11	8.81029e-11	8.75635e-11
1.9	3.86149e-11	3.84887e-11	3.92729e-11	4.05304e-11	4.19506e-11	4.19164e-11	4.32654e-11	4.28401e-11	4.1874e-11	4.296e-11	4.32577e-11	4.33127e-11	4.3205e-11	4.37825e-11	4.36978e-11	4.40357e-11	4.37846e-11	4.4203e-11	4.46229e-11	4.45118e-11	4.4531e-11	4.4895e-11	4.47611e-11	4.56281e-11	4.57937e-11	4.5268e-11	4.63131e-11	4.56885e-11	4.57702e-11	4.59936e-11	4.65109e-11	4.7055e-11	4.66136e-11	4.70507e-11	4.7536e-11	4.71575e-11	4.74916e-11	4.78149e-11	4.7509e-11			2.4	7.24419e-11	8.68877e-11	8.9107e-11	8.91707e-11	9.00019e-11	8.72138e-11	8.68127e-11
1.95	3.83538e-11	3.8725e-11	3.9816e-11	4.05785e-11	4.20572e-11	4.26781e-11	4.355e-11	4.34351e-11	4.21483e-11	4.37363e-11	4.32424e-11	4.33412e-11	4.32732e-11	4.39175e-11	4.3924e-11	4.46935e-11	4.43135e-11	4.45977e-11	4.50392e-11	4.48308e-11	4.52283e-11	4.55569e-11	4.52278e-11	4.56087e-11	4.58727e-11	4.61806e-11	4.6042e-11	4.61549e-11	4.63595e-11	4.65068e-11	4.66297e-11	4.72245e-11	4.66043e-11	4.70011e-11	4.71882e-11	4.74544e-11	4.80216e-11	4.78405e-11	4.77725e-11			2.45	7.8146e-11	8.72404e-11	8.79648e-11	8.74678e-11	8.56557e-11	8.73416e-11	9.20055e-11
2	3.85397e-11	3.93118e-11	3.99747e-11	4.08321e-11	4.26911e-11	4.26904e-11	4.35464e-11	4.45886e-11	4.34226e-11	4.35874e-11	4.37927e-11	4.40277e-11	4.37538e-11	4.38674e-11	4.43959e-11	4.46834e-11	4.45199e-11	4.51097e-11	4.50267e-11	4.54227e-11	4.56289e-11	4.59465e-11	4.58204e-11	4.60052e-11	4.64384e-11	4.68215e-11	4.66417e-11	4.65798e-11	4.67234e-11	4.74341e-11	4.7025e-11	4.73024e-11	4.73373e-11	4.72528e-11	4.76265e-11	4.80244e-11	4.82929e-11	4.79476e-11	4.84943e-11			2.5	7.81487e-11	8.69885e-11	9.02717e-11	9.16755e-11	8.73997e-11	9.13498e-11	8.97046e-11
2.05	3.90265e-11	3.94668e-11	4.01112e-11	4.06224e-11	4.34047e-11	4.28865e-11	4.38011e-11	4.32703e-11	4.39322e-11	4.37861e-11	4.38566e-11	4.39531e-11	4.41298e-11	4.40643e-11	4.44469e-11	4.4811e-11	4.5015e-11	4.52141e-11	4.53502e-11	4.56095e-11	4.57736e-11	4.57259e-11	4.62916e-11	4.64002e-11	4.62824e-11	4.6933e-11	4.69836e-11	4.66347e-11	4.72195e-11	4.74127e-11	4.74414e-11	4.7202e-11	4.76795e-11	4.80443e-11	4.77304e-11	4.82249e-11	4.80927e-11	4.82071e-11	4.8694e-11			2.55	7.82137e-11	8.59638e-11	8.64781e-11	8.75409e-11	9.14706e-11	8.55858e-11	9.26889e-11
2.1	3.97259e-11	3.98563e-11	4.03773e-11	4.13812e-11	4.35968e-11	4.38846e-11	4.43265e-11	4.32469e-11	4.31585e-11	4.4587e-11	4.41676e-11	4.49012e-11	4.51438e-11	4.51597e-11	4.48356e-11	4.51281e-11	4.6023e-11	4.58981e-11	4.60395e-11	4.61056e-11	4.6357e-11	4.61811e-11	4.66845e-11	4.69144e-11	4.75153e-11	4.67935e-11	4.78455e-11	4.69938e-11	4.74849e-11	4.76623e-11	4.80319e-11	4.80219e-11	4.83351e-11	4.85344e-11	4.85864e-11	4.88747e-11	4.93863e-11	4.89023e-11	5.01351e-11			2.6	7.89006e-11	8.86039e-11	9.19396e-11	8.546e-11	9.08368e-11	9.39555e-11	8.78899e-11
2.15	3.98429e-11	4.02286e-11	4.09425e-11	4.22731e-11	4.3683e-11	4.38545e-11	4.45357e-11	4.49284e-11	4.37163e-11	4.50734e-11	4.50031e-11	4.46631e-11	4.52613e-11	4.58079e-11	4.56937e-11	4.61026e-11	4.57762e-11	4.60506e-11	4.6923e-11	4.63565e-11	4.65638e-11	4.66074e-11	4.70489e-11	4.75204e-11	4.78963e-11	4.73899e-11	4.78456e-11	4.80512e-11	4.75833e-11	4.82046e-11	4.83393e-11	4.89207e-11	4.89547e-11	4.93886e-11	4.95418e-11	4.93813e-11	4.94964e-11	4.97663e-11	5.0132e-11			2.65	7.98985e-11	8.45669e-11	9.27854e-11	9.5104e-11	9.28976e-11	8.74699e-11	9.47218e-11
2.2	4.02373e-11	4.06544e-11	4.15829e-11	4.28847e-11	4.43723e-11	4.44466e-11	4.53215e-11	4.58854e-11	4.51455e-11	4.49016e-11	4.56495e-11	4.498e-11	4.5604e-11	4.57446e-11	4.63154e-11	4.66519e-11	4.61038e-11	4.66547e-11	4.70923e-11	4.6999e-11	4.75068e-11	4.73636e-11	4.74754e-11	4.77135e-11	4.8182e-11	4.83502e-11	4.80819e-11	4.83697e-11	4.87047e-11	4.86871e-11	4.90504e-11	4.98879e-11	4.92555e-11	4.96334e-11	4.9861e-11	5.03344e-11	5.0801e-11	5.0307e-11	5.09728e-11			2.7	8.75182e-11	9.21437e-11	9.12088e-11	9.3127e-11	8.74216e-11	9.28309e-11	9.16817e-11
2.25	4.07814e-11	4.13996e-11	4.22277e-11	4.26756e-11	4.51343e-11	4.48484e-11	4.54863e-11	4.52881e-11	4.6012e-11	4.53909e-11	4.54381e-11	4.59546e-11	4.63958e-11	4.61323e-11	4.66516e-11	4.66903e-11	4.69015e-11	4.75201e-11	4.72066e-11	4.81061e-11	4.73765e-11	4.83378e-11	4.81026e-11	4.83573e-11	4.87731e-11	4.86923e-11	4.86981e-11	4.88128e-11	4.92018e-11	4.95996e-11	4.91226e-11	4.96111e-11	4.98796e-11	4.97187e-11	4.98498e-11	5.10558e-11	5.10061e-11	5.07873e-11	5.13607e-11			2.75	8.34756e-11	9.05835e-11	9.51034e-11	9.4677e-11	9.45684e-11	9.23963e-11	9.24687e-11
2.3	4.13457e-11	4.18156e-11	4.265e-11	4.34156e-11	4.53442e-11	4.51547e-11	4.60972e-11	4.55533e-11	4.6427e-11	4.60062e-11	4.62167e-11	4.67328e-11	4.6764e-11	4.70328e-11	4.67006e-11	4.72616e-11	4.76639e-11	4.79239e-11	4.73382e-11	4.78608e-11	4.78179e-11	4.87025e-11	4.88759e-11	4.88616e-11	4.95545e-11	4.89803e-11	4.97507e-11	4.91581e-11	4.91719e-11	5.02447e-11	5.0651e-11	5.02102e-11	5.07867e-11	5.08821e-11	5.0862e-11	5.19637e-11	5.16374e-11	5.11926e-11	5.2228e-11			2.8	8.63724e-11	9.57116e-11	9.14368e-11	8.94503e-11	9.38789e-11	9.74794e-11	9.45929e-11
2.35	4.21167e-11	4.25292e-11	4.32708e-11	4.44008e-11	4.64708e-11	4.64165e-11	4.71913e-11	4.76874e-11	4.67061e-11	4.70575e-11	4.70853e-11	4.71431e-11	4.69268e-11	4.77031e-11	4.75621e-11	4.75172e-11	4.81021e-11	4.80619e-11	4.85899e-11	4.84928e-11	4.82775e-11	4.92114e-11	4.92138e-11	4.95555e-11	5.0452e-11	4.98774e-11	5.03806e-11	5.03294e-11	4.98742e-11	5.08503e-11	5.09746e-11	5.08449e-11	5.09233e-11	5.15203e-11	5.19499e-11	5.24e-11	5.27106e-11	5.23764e-11	5.32351e-11			2.85	8.97174e-11	9.07205e-11	9.79168e-11	6.28902e-11	9.49614e-11	9.65427e-11	9.80475e-11
2.4	4.28412e-11	4.29807e-11	4.40909e-11	4.51888e-11	4.71445e-11	4.72023e-11	4.82194e-11	4.82891e-11	4.67787e-11	4.81633e-11	4.78735e-11	4.7787e-11	4.72159e-11	4.7929e-11	4.81187e-11	4.83471e-11	4.8437e-11	4.86275e-11	4.92793e-11	4.88989e-11	4.90797e-11	5.00384e-11	4.97939e-11	5.00021e-11	5.09874e-11	5.05813e-11	5.0812e-11	5.06579e-11	5.08741e-11	5.16092e-11	5.15939e-11	5.17444e-11	5.1508e-11	5.21712e-11	5.26261e-11	5.33961e-11	5.39215e-11	5.29646e-11	5.3786e-11			2.9	9.1414e-11	9.47583e-11	9.8327e-11	6.13899e-11	9.76335e-11	9.76325e-11	9.93223e-11
2.45	4.34407e-11	4.42978e-11	4.50907e-11	4.62331e-11	4.83533e-11	4.79219e-11	4.88631e-11	4.78471e-11	4.77211e-11	4.84196e-11	4.84068e-11	4.77112e-11	4.80488e-11	4.86796e-11	4.8764e-11	4.9394e-11	4.93179e-11	4.91648e-11	4.99271e-11	4.95283e-11	5.00997e-11	5.12105e-11	5.07085e-11	5.09703e-11	5.17354e-11	5.17002e-11	5.16039e-11	5.16578e-11	5.17852e-11	5.2477e-11	5.1956e-11	5.27162e-11	5.23675e-11	5.33444e-11	5.35451e-11	5.48663e-11	5.47249e-11	5.38972e-11	5.49783e-11			2.95	9.62426e-11	7.41688e-11	6.96496e-11	7.45624e-11	6.95976e-11	7.24239e-11	7.5171e-11
2.5	4.45743e-11	4.55463e-11	4.6727e-11	4.70301e-11	4.98833e-11	4.86402e-11	4.97617e-11	4.90216e-11	4.94758e-11	4.89641e-11	4.91099e-11	4.93852e-11	4.91542e-11	4.89537e-11	4.95241e-11	4.97417e-11	5.04171e-11	5.06341e-11	5.04699e-11	5.09234e-11	5.10897e-11	5.24591e-11	5.1933e-11	5.23075e-11	5.31918e-11	5.258e-11	5.29178e-11	5.20498e-11	5.30357e-11	5.38366e-11	5.31568e-11	5.40473e-11	5.32956e-11	5.45078e-11	5.46617e-11	5.68203e-11	5.62398e-11	5.48647e-11	5.68402e-11			3	9.70519e-11	6.43568e-11	6.51266e-11	8.0647e-11	6.35513e-11	6.90198e-11	6.44161e-11
2.55	4.66078e-11	4.65603e-11	4.78675e-11	4.81673e-11	5.10076e-11	5.0135e-11	5.12063e-11	5.11272e-11	5.05957e-11	5.02153e-11	5.05335e-11	5.05899e-11	5.02428e-11	5.06e-11	4.9944e-11	5.05296e-11	5.16275e-11	5.16319e-11	5.13335e-11	5.11865e-11	5.17839e-11	5.29494e-11	5.31449e-11	5.32094e-11	5.44859e-11	5.33373e-11	5.41215e-11	5.30202e-11	5.4034e-11	5.49974e-11	5.48469e-11	5.49222e-11	5.48106e-11	5.60088e-11	5.63114e-11	5.87986e-11	5.79515e-11	5.63633e-11	5.85602e-11			3.05	7.69749e-11	8.09984e-11	8.52242e-11	8.9608e-11	8.6174e-11	8.11075e-11	8.24552e-11
2.6	4.85357e-11	4.78889e-11	4.92716e-11	5.07633e-11	5.23842e-11	5.19326e-11	5.3005e-11	5.2303e-11	5.19919e-11	5.19295e-11	5.19733e-11	5.16858e-11	5.1511e-11	5.19499e-11	5.1902e-11	5.2086e-11	5.21012e-11	5.25355e-11	5.32514e-11	5.25361e-11	5.30625e-11	5.44049e-11	5.41538e-11	5.46459e-11	5.66296e-11	5.44532e-11	5.55298e-11	5.51765e-11	5.54126e-11	5.64698e-11	5.62355e-11	5.67133e-11	5.632e-11	5.81644e-11	5.77456e-11	6.04502e-11	6.00031e-11	5.82831e-11	6.05978e-11			3.1	7.53112e-11	9.10515e-11	8.98201e-11	9.65455e-11	8.78771e-11	9.25374e-11	9.23555e-11
2.65	4.9881e-11	5.00494e-11	5.10018e-11	5.25601e-11	5.42375e-11	5.39249e-11	5.498e-11	5.37802e-11	5.36744e-11	5.43857e-11	5.39651e-11	5.3193e-11	5.30951e-11	5.32584e-11	5.33476e-11	5.38025e-11	5.39231e-11	5.40064e-11	5.45899e-11	5.42598e-11	5.46146e-11	5.65843e-11	5.58963e-11	5.60364e-11	5.83598e-11	5.69174e-11	5.74409e-11	5.65703e-11	5.74137e-11	5.84841e-11	5.77458e-11	5.82301e-11	5.76481e-11	5.93886e-11	5.9544e-11	6.27038e-11	6.24037e-11	6.0724e-11	6.29233e-11			3.15	8.78849e-11	9.73975e-11	7.99843e-11	8.36065e-11	9.99679e-11	8.1814e-11	9.8397e-11
2.7	5.23682e-11	5.27648e-11	5.39924e-11	5.47229e-11	5.71648e-11	5.62623e-11	5.72827e-11	5.63137e-11	5.64763e-11	5.53296e-11	5.52275e-11	5.49023e-11	5.49009e-11	5.50254e-11	5.51731e-11	5.52717e-11	5.5457e-11	5.61968e-11	5.60978e-11	5.6162e-11	5.66478e-11	5.86753e-11	5.85569e-11	5.84155e-11	6.10978e-11	5.91762e-11	5.9384e-11	5.81087e-11	5.97067e-11	6.10438e-11	6.00394e-11	6.05135e-11	5.94334e-11	6.22214e-11	6.18388e-11	6.58053e-11	6.46834e-11	6.27262e-11	6.59926e-11			3.2	9.93748e-11	8.92271e-11	7.67583e-11	1.07095e-10	9.27715e-11	8.04171e-11	9.04388e-11
2.75	5.55511e-11	5.59731e-11	5.72408e-11	5.76365e-11	6.04381e-11	5.93636e-11	5.96454e-11	5.84046e-11	5.89153e-11	5.82489e-11	5.74355e-11	5.75616e-11	5.69782e-11	5.71433e-11	5.71001e-11	5.7249e-11	5.81322e-11	5.84966e-11	5.81807e-11	5.79863e-11	5.86191e-11	6.11984e-11	6.06376e-11	6.06616e-11	6.37256e-11	6.11968e-11	6.20998e-11	6.06579e-11	6.2013e-11	6.34003e-11	6.27483e-11	6.30655e-11	6.18745e-11	6.5134e-11	6.47973e-11	6.92168e-11	6.76762e-11	6.55087e-11	6.8983e-11			3.25	9.05429e-11	1.07994e-10	8.71546e-11	1.1571e-10	1.10042e-10	8.7307e-11	1.12587e-10
2.8	5.96236e-11	5.93225e-11	6.0205e-11	6.17918e-11	6.32862e-11	6.26216e-11	6.31636e-11	6.22584e-11	6.16318e-11	6.13947e-11	6.0573e-11	6.06351e-11	5.98561e-11	6.02147e-11	5.95885e-11	6.00181e-11	6.04904e-11	6.09368e-11	6.12146e-11	6.07958e-11	6.10955e-11	6.40873e-11	6.34371e-11	6.42126e-11	6.74197e-11	6.40998e-11	6.54047e-11	6.34263e-11	6.5144e-11	6.67254e-11	6.57159e-11	6.59798e-11	6.44607e-11	6.86303e-11	6.76976e-11	7.28038e-11	7.14413e-11	6.89e-11	7.25026e-11			3.3	1.14012e-10	1.24284e-10	1.12617e-10	1.33991e-10	1.26883e-10	1.1255e-10	1.28018e-10
2.85	6.34871e-11	6.32155e-11	6.47042e-11	6.56765e-11	6.74327e-11	6.6719e-11	6.76029e-11	6.60825e-11	6.50052e-11	6.57006e-11	6.42127e-11	6.35297e-11	6.32842e-11	6.31919e-11	6.28503e-11	6.35793e-11	6.36145e-11	6.43159e-11	6.45686e-11	6.39379e-11	6.40412e-11	6.79201e-11	6.71471e-11	6.44532e-11	7.193e-11	6.77093e-11	6.89903e-11	6.71038e-11	6.86596e-11	7.02917e-11	6.96841e-11	7.01304e-11	6.85662e-11	7.26218e-11	7.2395e-11	7.67356e-11	7.61819e-11	7.28427e-11	7.73297e-11			3.35	1.33589e-10	1.40955e-10	1.26059e-10	1.47403e-10	1.42103e-10	1.30254e-10	1.46858e-10
2.9	6.81225e-11	6.82972e-11	7.05391e-11	7.00961e-11	7.30347e-11	7.1232e-11	7.22421e-11	7.14477e-11	6.9577e-11	6.94557e-11	6.87253e-11	6.71022e-11	6.64664e-11	6.67971e-11	6.67341e-11	6.73408e-11	6.74298e-11	6.78361e-11	6.8673e-11	6.75137e-11	6.82514e-11	7.25817e-11	7.10518e-11	7.11769e-11	7.55192e-11	7.22927e-11	7.31514e-11	7.10198e-11	7.27619e-11	7.44744e-11	7.36357e-11	7.43773e-11	7.23308e-11	7.67734e-11	7.6626e-11	8.20106e-11	8.07601e-11	7.77246e-11	8.22172e-11			3.4	1.4878e-10	1.57461e-10	1.5168e-10	1.71908e-10	1.61679e-10	1.5247e-10	1.61642e-10
2.95	7.44332e-11	7.4261e-11	7.59196e-11	7.58552e-11	7.92405e-11	7.67749e-11	7.70503e-11	7.55795e-11	7.50489e-11	7.45026e-11	7.28305e-11	7.25362e-11	7.15831e-11	7.17711e-11	7.13049e-11	7.10365e-11	7.22528e-11	7.28251e-11	7.27666e-11	7.2385e-11	7.24704e-11	7.67552e-11	7.61024e-11	7.59689e-11	8.04798e-11	7.69559e-11	7.7946e-11	7.50749e-11	7.77362e-11	7.97985e-11	7.8216e-11	7.87588e-11	7.70333e-11	8.14867e-11	8.1272e-11	8.78471e-11	8.57102e-11	8.25256e-11	8.8041e-11			3.45	1.72077e-10	1.84538e-10	1.7562e-10	1.89486e-10	1.87771e-10	1.72257e-10	1.88443e-10
3	8.12302e-11	8.08515e-11	8.2183e-11	8.23611e-11	8.57798e-11	8.37073e-11	8.35106e-11	8.27377e-11	8.0438e-11	8.10132e-11	7.88876e-11	7.82822e-11	7.66515e-11	7.70248e-11	7.66841e-11	7.68183e-11	7.77156e-11	7.84659e-11	7.82515e-11	7.78055e-11	7.79887e-11	8.27858e-11	8.13552e-11	8.15586e-11	8.60779e-11	8.23382e-11	8.34041e-11	8.06199e-11	8.32112e-11	8.50881e-11	8.38994e-11	8.4931e-11	8.28504e-11	8.75312e-11	8.72408e-11	9.37992e-11	9.14265e-11	8.79868e-11	9.40593e-11			3.5	2.02157e-10	2.14261e-10	2.02557e-10	2.12692e-10	2.1147e-10	2.0351e-10	2.09988e-10
3.05	8.94187e-11	8.83304e-11	9.03693e-11	9.04215e-11	9.35121e-11	9.138e-11	9.13687e-11	9.06181e-11	8.75012e-11	8.74653e-11	8.5793e-11	8.4909e-11	8.36963e-11	8.34889e-11	8.28693e-11	8.34733e-11	8.46722e-11	8.55904e-11	8.51763e-11	8.42542e-11	8.3963e-11	8.9495e-11	8.79485e-11	8.77597e-11	9.33739e-11	8.86695e-11	9.02908e-11	8.72028e-11	8.99431e-11	9.23975e-11	9.04505e-11	9.12684e-11	8.903e-11	9.45671e-11	9.45256e-11	7.73833e-11	9.79583e-11	9.52875e-11	7.79878e-11			3.55	2.31637e-10	2.40198e-10	2.32891e-10	2.46227e-10	2.42077e-10	2.3858e-10	2.45979e-10
3.1	9.84617e-11	9.75788e-11	7.82067e-11	9.95449e-11	8.13334e-11	7.87565e-11	7.81665e-11	9.90832e-11	9.63114e-11	9.5913e-11	9.39177e-11	9.29632e-11	9.18256e-11	9.15077e-11	9.08199e-11	9.1169e-11	9.24844e-11	9.30349e-11	9.33304e-11	9.1115e-11	9.07353e-11	9.62803e-11	9.5308e-11	9.534e-11	7.74773e-11	9.60999e-11	9.773e-11	9.47508e-11	9.74232e-11	9.95651e-11	9.83343e-11	9.86626e-11	9.70735e-11	7.92215e-11	7.97536e-11	1.00988e-10	8.17898e-11	8.07958e-11	1.02348e-10			3.6	2.68447e-10	2.8036e-10	2.71154e-10	2.84059e-10	2.7737e-10	2.73669e-10	2.81327e-10
3.15	8.65846e-11	8.59933e-11	1.0416e-10	8.67531e-11	1.06949e-10	1.03919e-10	1.04002e-10	8.81343e-11	8.31181e-11	8.48294e-11	8.23261e-11	8.07575e-11	9.96998e-11	7.94808e-11	7.85948e-11	7.92041e-11	8.08581e-11	8.2072e-11	8.08041e-11	8.03487e-11	9.92702e-11	8.23219e-11	8.19385e-11	8.1358e-11	1.01494e-10	8.2293e-11	8.38876e-11	8.12478e-11	8.36828e-11	8.55571e-11	8.4553e-11	8.5515e-11	8.37051e-11	1.03792e-10	1.04859e-10	1.10321e-10	1.06242e-10	1.04931e-10	1.1345e-10			3.65	3.04307e-10	3.1503e-10	3.09838e-10	3.25437e-10	3.21408e-10	3.16108e-10	3.21671e-10
3.2	1.13966e-10	1.13298e-10	1.18166e-10	1.1473e-10	1.20461e-10	1.17532e-10	1.16866e-10	1.1549e-10	1.08456e-10	1.11367e-10	1.08122e-10	1.06876e-10	8.85212e-11	1.05686e-10	1.05535e-10	1.05482e-10	1.06996e-10	1.07431e-10	1.07052e-10	1.0586e-10	8.66231e-11	1.06829e-10	1.06906e-10	1.06954e-10	1.13019e-10	1.0832e-10	1.08864e-10	1.06997e-10	1.0923e-10	1.10969e-10	1.10039e-10	1.11062e-10	1.09558e-10	1.14953e-10	1.16635e-10	1.21219e-10	1.18092e-10	1.17587e-10	1.23742e-10			3.7	3.57133e-10	3.70651e-10	3.67117e-10	3.71814e-10	3.73736e-10	3.67168e-10	3.70278e-10
3.25	1.29005e-10	1.28769e-10	1.32501e-10	1.28171e-10	1.34285e-10	1.31979e-10	1.3052e-10	1.29349e-10	1.218e-10	1.25562e-10	1.22366e-10	1.19997e-10	1.15674e-10	1.19819e-10	1.19003e-10	1.1874e-10	1.19894e-10	1.20704e-10	1.21478e-10	1.19359e-10	1.13486e-10	1.19017e-10	1.19486e-10	1.19566e-10	1.24164e-10	1.21097e-10	1.21171e-10	1.19522e-10	1.21673e-10	1.23336e-10	1.22778e-10	1.24413e-10	1.22283e-10	1.26747e-10	1.28552e-10	1.328e-10	1.30073e-10	1.30096e-10	1.36056e-10			3.75	4.19282e-10	4.26578e-10	4.2236e-10	4.31032e-10	4.28108e-10	4.24944e-10	4.32524e-10
3.3	1.46363e-10	1.45036e-10	1.48172e-10	1.44268e-10	1.50213e-10	1.47268e-10	1.4589e-10	1.45629e-10	1.37277e-10	1.39857e-10	1.37496e-10	1.34805e-10	1.30924e-10	1.3322e-10	1.33124e-10	1.32925e-10	1.34284e-10	1.35726e-10	1.36333e-10	1.3447e-10	1.28111e-10	1.33148e-10	1.32989e-10	1.32684e-10	1.37032e-10	1.3449e-10	1.35333e-10	1.33547e-10	1.35579e-10	1.37526e-10	1.36272e-10	1.38266e-10	1.35885e-10	1.40628e-10	1.429e-10	1.46e-10	1.43241e-10	1.44457e-10	1.50568e-10			3.8	4.83387e-10	4.9387e-10	4.9456e-10	5.00029e-10	4.95187e-10	4.99914e-10	4.94777e-10
3.35	1.64413e-10	1.64121e-10	1.66932e-10	1.62829e-10	1.68071e-10	1.65691e-10	1.64484e-10	1.65474e-10	1.55765e-10	1.58381e-10	1.54e-10	1.52038e-10	1.48915e-10	1.49766e-10	1.49342e-10	1.48958e-10	1.52367e-10	1.5356e-10	1.52776e-10	1.52062e-10	1.4431e-10	1.48661e-10	1.48788e-10	1.47355e-10	1.51995e-10	1.50374e-10	1.50711e-10	1.48673e-10	1.51417e-10	1.53429e-10	1.5241e-10	1.53521e-10	1.51708e-10	1.55811e-10	1.59144e-10	1.6175e-10	1.59129e-10	1.61132e-10	1.67135e-10			3.85	5.6068e-10	5.73925e-10	5.68512e-10	5.79336e-10	5.78213e-10	5.73043e-10	5.8059e-10
3.4	1.85618e-10	1.86065e-10	1.8829e-10	1.83137e-10	1.87662e-10	1.86963e-10	1.84097e-10	1.86296e-10	1.75936e-10	1.79507e-10	1.73125e-10	1.70414e-10	1.68744e-10	1.69228e-10	1.68967e-10	1.68225e-10	1.71692e-10	1.72698e-10	1.72274e-10	1.70294e-10	1.61741e-10	1.64304e-10	1.66934e-10	1.64786e-10	1.69644e-10	1.67533e-10	1.68326e-10	1.66396e-10	1.68639e-10	1.71351e-10	1.7074e-10	1.71659e-10	1.69996e-10	1.73513e-10	1.77681e-10	1.79216e-10	1.7719e-10	1.79744e-10	1.85604e-10			3.9	6.51265e-10	6.66045e-10	6.63091e-10	6.69562e-10	6.6582e-10	6.71739e-10	6.69263e-10
3.45	2.09967e-10	2.10361e-10	2.12742e-10	2.06887e-10	2.11366e-10	2.12719e-10	2.073e-10	2.08838e-10	1.984e-10	2.02707e-10	1.95571e-10	1.91532e-10	1.906e-10	1.91405e-10	1.91865e-10	1.90789e-10	1.93309e-10	1.935e-10	1.95555e-10	1.91277e-10	1.83708e-10	1.84168e-10	1.87366e-10	1.85408e-10	1.88728e-10	1.8794e-10	1.88774e-10	1.8833e-10	1.89839e-10	1.91514e-10	1.91122e-10	1.9257e-10	1.91349e-10	1.9424e-10	1.9879e-10	1.99299e-10	1.98047e-10	2.01652e-10	2.06745e-10			3.95	7.57103e-10	7.70781e-10	7.78375e-10	7.8251e-10	7.81251e-10	7.78461e-10	7.79902e-10
3.5	2.39858e-10	2.38959e-10	2.42222e-10	2.3456e-10	2.38238e-10	2.42447e-10	2.35875e-10	2.37877e-10	2.25767e-10	2.30022e-10	2.21875e-10	2.18276e-10	2.1629e-10	2.14658e-10	2.17046e-10	2.16356e-10	2.19011e-10	2.18331e-10	2.21256e-10	2.17784e-10	2.09545e-10	2.08642e-10	2.10544e-10	2.08792e-10	2.1232e-10	2.1273e-10	2.12406e-10	2.12744e-10	2.13857e-10	2.15618e-10	2.15271e-10	2.17482e-10	2.15887e-10	2.18351e-10	2.23258e-10	2.23119e-10	2.22692e-10	2.27435e-10	2.32524e-10			4	8.89109e-10	9.03469e-10	9.00123e-10	9.05338e-10	9.02211e-10	9.06741e-10	9.03645e-10
3.55	2.70975e-10	2.72904e-10	2.76537e-10	2.66641e-10	2.69933e-10	2.75852e-10	2.67878e-10	2.72338e-10	2.57088e-10	2.60569e-10	2.51402e-10	2.47871e-10	2.47175e-10	2.42895e-10	2.45853e-10	2.45471e-10	2.488e-10	2.4812e-10	2.49863e-10	2.48253e-10	2.38415e-10	2.35635e-10	2.38279e-10	2.36087e-10	2.39093e-10	2.41329e-10	2.40478e-10	2.4097e-10	2.41944e-10	2.44016e-10	2.435e-10	2.45317e-10	2.43995e-10	2.46731e-10	2.51796e-10	2.51382e-10	2.51056e-10	2.57044e-10	2.61935e-10			4.05	1.03313e-09	1.0211e-09	1.0311e-09	9.77977e-10	1.0197e-09	1.05982e-09	1.04067e-09
3.6	3.0895e-10	3.0935e-10	3.15235e-10	3.03228e-10	3.06735e-10	3.13821e-10	3.05636e-10	3.08993e-10	2.93277e-10	2.96752e-10	2.85769e-10	2.80132e-10	2.82507e-10	2.79348e-10	2.79698e-10	2.80665e-10	2.83767e-10	2.83553e-10	2.84218e-10	2.81995e-10	2.71799e-10	2.6586e-10	2.70594e-10	2.68101e-10	2.71016e-10	2.74115e-10	2.74116e-10	2.74432e-10	2.74962e-10	2.76714e-10	2.76797e-10	2.78222e-10	2.77261e-10	2.79847e-10	2.85318e-10	2.8412e-10	2.83772e-10	2.91407e-10	2.95823e-10			4.1	1.12657e-09	1.22186e-09	1.21874e-09	1.2343e-09	1.25686e-09	1.15094e-09	1.19733e-09
3.65	3.53895e-10	3.51452e-10	3.58729e-10	3.46414e-10	3.50153e-10	3.58972e-10	3.49945e-10	3.51617e-10	3.34598e-10	3.39613e-10	3.27862e-10	3.20174e-10	3.21959e-10	3.18398e-10	3.20498e-10	3.19513e-10	3.22691e-10	3.22493e-10	3.2592e-10	3.20903e-10	3.11604e-10	3.02358e-10	3.07831e-10	3.06863e-10	3.0753e-10	3.12242e-10	3.13121e-10	3.14888e-10	3.13531e-10	3.15109e-10	3.1538e-10	3.1727e-10	3.16753e-10	3.19259e-10	3.24625e-10	3.23135e-10	3.22919e-10	3.31942e-10	3.3623e-10			4.15	1.42107e-09	1.41747e-09	1.35843e-09	1.3749e-09	1.3735e-09	1.45264e-09	1.43283e-09
3.7	4.07179e-10	4.02371e-10	4.11173e-10	3.97746e-10	4.03042e-10	4.13181e-10	4.0303e-10	4.03597e-10	3.83704e-10	3.89381e-10	3.76399e-10	3.68307e-10	3.68676e-10	3.62836e-10	3.66302e-10	3.65534e-10	3.69128e-10	3.67214e-10	3.71616e-10	3.68502e-10	3.5859e-10	3.4713e-10	3.51304e-10	3.50855e-10	3.51499e-10	3.57299e-10	3.59263e-10	3.63509e-10	3.58539e-10	3.60479e-10	3.61454e-10	3.63494e-10	3.62835e-10	3.65082e-10	3.71259e-10	3.68991e-10	3.69456e-10	3.80259e-10	3.83534e-10			4.2	1.55009e-09	1.62833e-09	1.66041e-09	1.67601e-09	1.68228e-09	1.637e-09	1.61841e-09
3.75	4.65989e-10	4.6091e-10	4.72749e-10	4.58003e-10	4.64046e-10	4.73795e-10	4.63219e-10	4.60663e-10	4.40406e-10	4.4655e-10	4.30832e-10	4.21689e-10	4.23872e-10	4.15483e-10	4.19357e-10	4.19735e-10	4.23688e-10	4.19631e-10	4.24242e-10	4.2452e-10	4.10996e-10	3.98686e-10	4.02991e-10	4.01723e-10	4.02637e-10	4.10175e-10	4.13625e-10	4.18445e-10	4.11471e-10	4.14089e-10	4.14751e-10	4.16809e-10	4.15879e-10	4.18377e-10	4.24534e-10	4.22155e-10	4.23647e-10	4.36202e-10	4.39016e-10			4.25	1.89573e-09	1.86868e-09	1.84267e-09	1.85291e-09	1.84916e-09	1.91206e-09	1.92576e-09
3.8	5.36468e-10	5.30657e-10	5.4471e-10	5.27416e-10	5.35204e-10	5.42897e-10	5.33374e-10	5.25888e-10	5.09272e-10	5.12996e-10	4.94579e-10	4.82638e-10	4.88104e-10	4.7836e-10	4.81913e-10	4.83703e-10	4.87813e-10	4.80625e-10	4.86408e-10	4.87323e-10	4.73262e-10	4.57791e-10	4.6467e-10	4.6094e-10	4.62852e-10	4.71032e-10	4.78258e-10	4.82544e-10	4.74134e-10	4.76698e-10	4.76894e-10	4.7927e-10	4.78675e-10	4.81271e-10	4.88199e-10	4.85456e-10	4.86826e-10	5.00738e-10	5.0349e-10			4.3	2.15001e-09	2.21443e-09	2.23333e-09	2.21746e-09	2.25808e-09	2.18503e-09	2.15581e-09
3.85	6.21176e-10	6.15385e-10	6.30921e-10	6.0923e-10	6.18421e-10	6.25888e-10	6.15081e-10	6.04221e-10	5.90695e-10	5.93014e-10	5.70214e-10	5.55267e-10	5.61056e-10	5.52086e-10	5.55545e-10	5.56231e-10	5.61964e-10	5.52535e-10	5.62001e-10	5.57726e-10	5.47612e-10	5.28013e-10	5.35578e-10	5.31878e-10	5.34352e-10	5.43533e-10	5.54397e-10	5.58004e-10	5.47144e-10	5.50349e-10	5.51132e-10	5.53472e-10	5.53656e-10	5.56035e-10	5.63768e-10	5.6088e-10	5.62347e-10	5.78109e-10	5.81326e-10			4.35	2.55623e-09	2.52889e-09	2.47008e-09	2.52357e-09	2.51866e-09	2.54731e-09	2.5944e-09
3.9	7.19558e-10	7.13359e-10	7.2704e-10	7.05232e-10	7.13118e-10	7.22563e-10	7.0945e-10	6.96033e-10	6.81547e-10	6.81509e-10	6.59248e-10	6.41123e-10	6.46427e-10	6.38662e-10	6.41073e-10	6.41554e-10	6.48594e-10	6.39079e-10	6.48324e-10	6.43567e-10	6.32331e-10	6.11464e-10	6.17835e-10	6.15486e-10	6.1791e-10	6.27938e-10	6.40644e-10	6.44692e-10	6.33127e-10	6.35844e-10	6.37493e-10	6.40272e-10	6.40246e-10	6.43167e-10	6.51531e-10	6.4841e-10	6.50781e-10	6.68169e-10	6.70426e-10			4.4	2.92008e-09	2.97789e-09	2.984e-09	2.9793e-09	2.97112e-09	3.00761e-09	2.90616e-09
3.95	8.32151e-10	8.25995e-10	8.40449e-10	8.17324e-10	8.23873e-10	8.32838e-10	8.1861e-10	8.03483e-10	7.90405e-10	7.83664e-10	7.6015e-10	7.39594e-10	7.47739e-10	7.40612e-10	7.41618e-10	7.41874e-10	7.49888e-10	7.4158e-10	7.47784e-10	7.44933e-10	7.32189e-10	7.08416e-10	7.14774e-10	7.12512e-10	7.15982e-10	7.27516e-10	7.40366e-10	7.47162e-10	7.33646e-10	7.37063e-10	7.38744e-10	7.42194e-10	7.41944e-10	7.45237e-10	7.54212e-10	7.50646e-10	7.54475e-10	7.72815e-10	7.75074e-10			4.45	3.3851e-09	3.37866e-09	3.35632e-09	3.40192e-09	3.41038e-09	3.4103e-09	3.42737e-09
4	9.63456e-10	9.58437e-10	9.73019e-10	9.50583e-10	9.54548e-10	9.59528e-10	9.45906e-10	9.33716e-10	9.18149e-10	9.04595e-10	8.80345e-10	8.55129e-10	8.66239e-10	8.5904e-10	8.58733e-10	8.59741e-10	8.65148e-10	8.60327e-10	8.65722e-10	8.62382e-10	8.50139e-10	8.22614e-10	8.30775e-10	8.25908e-10	8.31101e-10	8.44191e-10	8.58769e-10	8.65614e-10	8.53452e-10	8.56253e-10	8.58354e-10	8.62069e-10	8.62534e-10	8.65809e-10	8.74793e-10	8.72352e-10	8.76176e-10	8.96322e-10	8.9825e-10			4.5	3.88142e-09	3.97935e-09	3.95859e-09	3.95227e-09	3.95886e-09	3.98801e-09	3.90847e-09
4.05	1.08845e-09	1.0823e-09	1.09156e-09	1.08477e-09	1.0794e-09	1.08067e-09	1.06473e-09	1.06406e-09	1.04206e-09	1.02308e-09	9.9595e-10	9.92551e-10	9.7473e-10	9.94567e-10	9.92103e-10	9.92055e-10	9.73456e-10	9.95658e-10	9.76034e-10	9.9676e-10	9.87322e-10	9.54669e-10	9.63239e-10	9.59996e-10	9.64394e-10	9.7899e-10	9.95922e-10	9.75182e-10	9.91228e-10	9.94221e-10	9.97146e-10	9.77162e-10	9.78099e-10	9.80152e-10	9.90443e-10	9.88656e-10	9.97328e-10	1.01478e-09	1.02114e-09			4.55	4.47913e-09	4.50628e-09	4.56071e-09	4.55465e-09	4.52973e-09	4.54617e-09	4.58589e-09
4.1	1.27148e-09	1.26529e-09	1.27397e-09	1.26462e-09	1.25966e-09	1.2556e-09	1.24075e-09	1.23821e-09	1.21467e-09	1.18375e-09	1.16127e-09	1.12485e-09	1.14275e-09	1.12739e-09	1.12558e-09	1.1211e-09	1.14061e-09	1.12968e-09	1.13383e-09	1.12907e-09	1.12077e-09	1.08643e-09	1.09813e-09	1.0894e-09	1.09966e-09	1.11021e-09	1.12705e-09	1.13837e-09	1.12785e-09	1.13488e-09	1.13564e-09	1.14064e-09	1.14312e-09	1.14736e-09	1.15821e-09	1.15798e-09	1.16441e-09	1.18482e-09	1.18993e-09			4.6	5.21152e-09	5.27643e-09	5.27701e-09	5.21814e-09	5.27561e-09	5.30659e-09	5.22324e-09
4.15	1.47828e-09	1.46761e-09	1.47689e-09	1.46981e-09	1.45642e-09	1.45976e-09	1.44757e-09	1.43634e-09	1.41493e-09	1.37927e-09	1.35244e-09	1.31886e-09	1.32725e-09	1.31919e-09	1.31673e-09	1.3112e-09	1.32795e-09	1.31897e-09	1.32056e-09	1.3162e-09	1.30838e-09	1.26932e-09	1.27951e-09	1.27794e-09	1.2842e-09	1.29951e-09	1.32027e-09	1.32748e-09	1.31953e-09	1.32356e-09	1.32537e-09	1.33376e-09	1.33408e-09	1.34278e-09	1.35275e-09	1.35206e-09	1.36239e-09	1.3835e-09	1.38423e-09			4.65	5.92628e-09	6.01071e-09	6.00045e-09	6.07158e-09	6.05529e-09	6.03519e-09	6.05923e-09
4.2	1.7132e-09	1.70598e-09	1.70848e-09	1.70691e-09	1.69167e-09	1.69539e-09	1.68185e-09	1.67004e-09	1.64506e-09	1.60767e-09	1.57781e-09	1.53533e-09	1.54235e-09	1.54081e-09	1.53294e-09	1.52738e-09	1.54145e-09	1.53574e-09	1.53697e-09	1.53311e-09	1.53209e-09	1.48409e-09	1.49435e-09	1.49267e-09	1.50203e-09	1.517e-09	1.53677e-09	1.55097e-09	1.54284e-09	1.54498e-09	1.55262e-09	1.56016e-09	1.55995e-09	1.56949e-09	1.57852e-09	1.58013e-09	1.59157e-09	1.61392e-09	1.61867e-09			4.7	6.83652e-09	6.96265e-09	6.97474e-09	6.93432e-09	6.89713e-09	6.98477e-09	6.95474e-09
4.25	1.99178e-09	1.97856e-09	1.98252e-09	1.9785e-09	1.96535e-09	1.96464e-09	1.95326e-09	1.93778e-09	1.90253e-09	1.8591e-09	1.83436e-09	1.78429e-09	1.79326e-09	1.78714e-09	1.78532e-09	1.78041e-09	1.78823e-09	1.78275e-09	1.78455e-09	1.78643e-09	1.77891e-09	1.73116e-09	1.73931e-09	1.74176e-09	1.74968e-09	1.76981e-09	1.79007e-09	1.80451e-09	1.80033e-09	1.80222e-09	1.8126e-09	1.81603e-09	1.81983e-09	1.82907e-09	1.84178e-09	1.83687e-09	1.85247e-09	1.87934e-09	1.878e-09			4.75	7.798e-09	7.88074e-09	7.90408e-09	7.9275e-09	7.99262e-09	7.92975e-09	7.93943e-09
4.3	2.29879e-09	2.29256e-09	2.29188e-09	2.29177e-09	2.27977e-09	2.27265e-09	2.26357e-09	2.24589e-09	2.20826e-09	2.15807e-09	2.12321e-09	2.07925e-09	2.08495e-09	2.07327e-09	2.06851e-09	2.07005e-09	2.07954e-09	2.07533e-09	2.0687e-09	2.07595e-09	2.06899e-09	2.01743e-09	2.02674e-09	2.02698e-09	2.0375e-09	2.0588e-09	2.08141e-09	2.09839e-09	2.09967e-09	2.09633e-09	2.10692e-09	2.11456e-09	2.12012e-09	2.12576e-09	2.13891e-09	2.141e-09	2.15611e-09	2.18199e-09	2.18912e-09			4.8	8.9554e-09	9.05362e-09	9.09374e-09	9.10279e-09	9.06369e-09	9.19719e-09	9.1079e-09
4.35	2.65542e-09	2.65013e-09	2.65301e-09	2.64687e-09	2.64365e-09	2.62943e-09	2.6204e-09	2.5959e-09	2.55625e-09	2.50144e-09	2.46312e-09	2.40932e-09	2.41628e-09	2.40967e-09	2.40073e-09	2.40381e-09	2.41232e-09	2.40651e-09	2.40391e-09	2.40836e-09	2.40583e-09	2.34774e-09	2.36189e-09	2.35748e-09	2.37115e-09	2.39957e-09	2.42171e-09	2.44003e-09	2.44375e-09	2.4434e-09	2.4522e-09	2.45956e-09	2.46599e-09	2.4761e-09	2.49009e-09	2.49414e-09	2.50855e-09	2.53694e-09	2.54452e-09			4.85	1.02522e-08	1.03586e-08	1.03193e-08	1.03076e-08	1.03279e-08	1.04229e-08	1.03867e-08
4.4	3.07025e-09	3.06276e-09	3.07139e-09	3.05648e-09	3.05799e-09	3.03716e-09	3.02492e-09	3.0024e-09	2.95162e-09	2.90041e-09	2.85712e-09	2.79119e-09	2.80244e-09	2.7919e-09	2.78084e-09	2.78799e-09	2.79435e-09	2.79027e-09	2.79255e-09	2.7898e-09	2.78809e-09	2.72842e-09	2.74682e-09	2.73592e-09	2.75573e-09	2.78022e-09	2.81351e-09	2.83362e-09	2.83763e-09	2.84158e-09	2.85043e-09	2.85888e-09	2.86815e-09	2.87564e-09	2.89541e-09	2.89376e-09	2.90896e-09	2.94375e-09	2.95251e-09			4.9	1.16267e-08	1.17726e-08	1.18841e-08	1.1825e-08	1.18647e-08	1.18379e-08	1.17629e-08
4.45	3.55182e-09	3.53273e-09	3.54016e-09	3.52972e-09	3.5218e-09	3.50151e-09	3.49507e-09	3.46677e-09	3.40917e-09	3.35535e-09	3.30026e-09	3.23863e-09	3.24194e-09	3.23346e-09	3.22461e-09	3.22769e-09	3.23676e-09	3.22863e-09	3.23415e-09	3.23009e-09	3.22785e-09	3.16446e-09	3.18383e-09	3.18395e-09	3.19982e-09	3.22642e-09	3.26395e-09	3.28654e-09	3.29049e-09	3.29748e-09	3.30764e-09	3.31837e-09	3.32675e-09	3.33736e-09	3.35856e-09	3.35737e-09	3.37883e-09	3.41463e-09	3.42094e-09			4.95	1.33292e-08	1.3427e-08	1.33921e-08	1.34052e-08	1.34001e-08	1.34956e-08	1.34878e-08
4.5	4.08703e-09	4.07842e-09	4.07797e-09	4.07436e-09	4.0604e-09	4.04154e-09	4.03155e-09	3.99876e-09	3.93671e-09	3.87784e-09	3.81329e-09	3.74812e-09	3.75053e-09	3.74492e-09	3.73706e-09	3.73557e-09	3.74184e-09	3.74012e-09	3.74242e-09	3.74162e-09	3.73521e-09	3.67084e-09	3.69222e-09	3.69169e-09	3.71504e-09	3.7464e-09	3.78727e-09	3.81004e-09	3.81342e-09	3.82171e-09	3.8391e-09	3.85324e-09	3.86164e-09	3.87131e-09	3.89069e-09	3.89601e-09	3.91708e-09	3.95397e-09	3.96503e-09			5	1.50691e-08	1.5268e-08	1.53178e-08	1.53191e-08	1.53145e-08	1.53492e-08	1.52184e-08
4.55	4.70576e-09	4.69322e-09	4.69754e-09	4.68624e-09	4.67711e-09	4.65222e-09	4.63776e-09	4.59934e-09	4.53824e-09	4.47227e-09	4.39858e-09	4.32481e-09	4.33033e-09	4.3213e-09	4.31852e-09	4.32414e-09	4.32029e-09	4.31919e-09	4.32266e-09	4.3216e-09	4.31792e-09	4.2499e-09	4.26774e-09	4.27429e-09	4.29829e-09	4.3359e-09	4.38089e-09	4.40952e-09	4.41531e-09	4.42337e-09	4.44258e-09	4.46093e-09	4.46132e-09	4.47851e-09	4.4974e-09	4.50548e-09	4.52958e-09	4.57288e-09	4.57814e-09			5.05	1.71667e-08	1.72755e-08	1.72868e-08	1.72889e-08	1.73173e-08	1.73592e-08	1.73661e-08
4.6	5.40679e-09	5.39462e-09	5.3981e-09	5.3861e-09	5.37838e-09	5.35041e-09	5.33166e-09	5.29495e-09	5.22448e-09	5.14809e-09	5.06552e-09	4.99348e-09	4.99694e-09	4.97814e-09	4.9765e-09	4.9868e-09	4.98473e-09	4.98939e-09	4.98746e-09	4.98907e-09	4.9823e-09	4.91376e-09	4.93506e-09	4.9422e-09	4.96351e-09	5.01e-09	5.06206e-09	5.09279e-09	5.10692e-09	5.11179e-09	5.13285e-09	5.14593e-09	5.15331e-09	5.17202e-09	5.19261e-09	5.20383e-09	5.22969e-09	5.27174e-09	5.29374e-09			5.1	1.93421e-08	1.96365e-08	1.96295e-08	1.9642e-08	1.9644e-08	1.97481e-08	1.95606e-08
4.65	6.20665e-09	6.19804e-09	6.20099e-09	6.18269e-09	6.17319e-09	6.14034e-09	6.11843e-09	6.0734e-09	6.00321e-09	5.91793e-09	5.82658e-09	5.75688e-09	5.75319e-09	5.73904e-09	5.72986e-09	5.73992e-09	5.74315e-09	5.74927e-09	5.74164e-09	5.74163e-09	5.7403e-09	5.67064e-09	5.69573e-09	5.70199e-09	5.73042e-09	5.77897e-09	5.83887e-09	5.87065e-09	5.89024e-09	5.90145e-09	5.91917e-09	5.93932e-09	5.94954e-09	5.96886e-09	5.99056e-09	6.00338e-09	6.02654e-09	6.07526e-09	6.09904e-09			5.15	2.19444e-08	2.21157e-08	2.21434e-08	2.21329e-08	2.21195e-08	2.22582e-08	2.22359e-08
4.7	7.12783e-09	7.11021e-09	7.11041e-09	7.09706e-09	7.07814e-09	7.04331e-09	7.02301e-09	6.96693e-09	6.88767e-09	6.8006e-09	6.69147e-09	6.62795e-09	6.62179e-09	6.60883e-09	6.59699e-09	6.60953e-09	6.61057e-09	6.61339e-09	6.60906e-09	6.61414e-09	6.60958e-09	6.53861e-09	6.56518e-09	6.5771e-09	6.6117e-09	6.66238e-09	6.73328e-09	6.76927e-09	6.79064e-09	6.80262e-09	6.82807e-09	6.8462e-09	6.85762e-09	6.87563e-09	6.90621e-09	6.91935e-09	6.95021e-09	6.9993e-09	7.02094e-09			5.2	2.47302e-08	2.50209e-08	2.50562e-08	2.49808e-08	2.50512e-08	2.52032e-08	2.50168e-08
4.75	8.15247e-09	8.13071e-09	8.12652e-09	8.11797e-09	8.10458e-09	8.05591e-09	8.04062e-09	7.97591e-09	7.87835e-09	7.793e-09	7.67193e-09	7.61187e-09	7.60444e-09	7.5935e-09	7.57817e-09	7.5949e-09	7.59224e-09	7.59053e-09	7.5942e-09	7.6023e-09	7.60062e-09	7.52078e-09	7.54867e-09	7.56703e-09	7.60221e-09	7.66508e-09	7.74268e-09	7.78749e-09	7.81715e-09	7.82282e-09	7.85406e-09	7.87133e-09	7.88438e-09	7.90968e-09	7.93924e-09	7.95245e-09	7.99084e-09	8.03934e-09	8.06511e-09			5.25	2.79106e-08	2.80965e-08	2.81834e-08	2.80455e-08	2.82053e-08	2.83284e-08	2.82236e-08
4.8	9.30833e-09	9.28973e-09	9.2949e-09	9.26807e-09	9.25233e-09	9.20591e-09	9.18097e-09	9.11559e-09	9.00722e-09	8.90388e-09	8.78254e-09	8.72565e-09	8.71709e-09	8.70721e-09	8.69471e-09	8.70461e-09	8.70351e-09	8.70262e-09	8.70631e-09	8.71366e-09	8.7226e-09	8.63534e-09	8.66641e-09	8.6885e-09	8.73163e-09	8.80424e-09	8.88448e-09	8.93704e-09	8.97203e-09	8.98313e-09	9.01808e-09	9.03896e-09	9.04983e-09	9.07704e-09	9.10361e-09	9.12382e-09	9.15948e-09	9.21863e-09	9.24796e-09			5.3	3.12884e-08	3.16567e-08	3.17077e-08	3.15964e-08	3.17015e-08	3.17746e-08	3.17321e-08
4.85	1.06043e-08	1.0586e-08	1.05908e-08	1.05546e-08	1.05353e-08	1.04909e-08	1.04627e-08	1.03709e-08	1.02446e-08	1.01223e-08	1.00101e-08	9.99886e-09	9.98834e-09	9.97179e-09	9.96235e-09	9.97552e-09	9.97718e-09	9.97458e-09	9.97411e-09	9.99062e-09	9.98348e-09	9.91216e-09	9.94252e-09	9.96793e-09	1.00077e-08	1.00889e-08	1.01788e-08	1.02391e-08	1.0284e-08	1.02906e-08	1.03249e-08	1.03482e-08	1.03664e-08	1.03902e-08	1.04256e-08	1.04518e-08	1.04873e-08	1.05481e-08	1.05825e-08			5.35	3.52647e-08	3.5394e-08	3.55758e-08	3.52962e-08	3.55233e-08	3.56781e-08	3.55984e-08
4.9	1.20815e-08	1.20602e-08	1.2067e-08	1.20215e-08	1.20002e-08	1.19587e-08	1.19289e-08	1.18037e-08	1.16819e-08	1.15526e-08	1.14304e-08	1.14087e-08	1.14028e-08	1.13845e-08	1.13679e-08	1.13868e-08	1.1386e-08	1.13845e-08	1.13803e-08	1.14096e-08	1.14271e-08	1.13255e-08	1.1368e-08	1.13971e-08	1.14581e-08	1.15467e-08	1.16548e-08	1.17148e-08	1.17639e-08	1.17832e-08	1.18143e-08	1.18388e-08	1.18591e-08	1.18907e-08	1.19269e-08	1.19565e-08	1.1991e-08	1.20588e-08	1.2102e-08			5.4	3.94194e-08	3.96622e-08	3.9811e-08	3.94128e-08	3.96797e-08	3.99549e-08	3.98169e-08
4.95	1.37408e-08	1.37122e-08	1.3715e-08	1.36782e-08	1.36486e-08	1.35964e-08	1.35703e-08	1.34015e-08	1.32722e-08	1.31617e-08	1.30382e-08	1.30224e-08	1.30122e-08	1.30009e-08	1.29945e-08	1.30099e-08	1.29992e-08	1.30038e-08	1.30058e-08	1.30271e-08	1.30445e-08	1.29492e-08	1.29881e-08	1.30275e-08	1.30907e-08	1.3193e-08	1.33189e-08	1.33915e-08	1.34383e-08	1.346e-08	1.34952e-08	1.35282e-08	1.35503e-08	1.3583e-08	1.3622e-08	1.36501e-08	1.36962e-08	1.37619e-08	1.38157e-08			5.45	4.40778e-08	4.42957e-08	4.44955e-08	4.38373e-08	4.43614e-08	4.46061e-08	4.42878e-08
5	1.56081e-08	1.55842e-08	1.55811e-08	1.55391e-08	1.55068e-08	1.544e-08	1.54192e-08	1.5196e-08	1.50713e-08	1.49532e-08	1.48387e-08	1.4847e-08	1.48409e-08	1.48289e-08	1.48197e-08	1.48352e-08	1.48312e-08	1.48313e-08	1.48348e-08	1.48602e-08	1.48772e-08	1.47866e-08	1.48282e-08	1.48768e-08	1.49455e-08	1.50658e-08	1.52009e-08	1.52838e-08	1.53344e-08	1.53584e-08	1.54027e-08	1.54384e-08	1.54578e-08	1.54916e-08	1.55363e-08	1.55711e-08	1.56196e-08	1.56957e-08	1.57438e-08			5.5	4.90882e-08	4.93796e-08	4.90604e-08	4.88015e-08	4.94331e-08	4.95307e-08	4.9289e-08
5.05	1.76656e-08	1.76618e-08	1.76536e-08	1.75882e-08	1.75735e-08	1.74811e-08	1.74716e-08	1.71763e-08	1.70691e-08	1.69349e-08	1.6869e-08	1.68887e-08	1.68811e-08	1.68716e-08	1.68621e-08	1.68786e-08	1.68712e-08	1.68756e-08	1.68762e-08	1.69129e-08	1.69237e-08	1.68404e-08	1.68812e-08	1.69414e-08	1.70224e-08	1.71567e-08	1.73005e-08	1.7402e-08	1.7455e-08	1.74798e-08	1.75308e-08	1.75669e-08	1.75928e-08	1.76276e-08	1.76748e-08	1.77094e-08	1.77601e-08	1.78477e-08	1.78988e-08			5.55	5.42264e-08	5.47508e-08	5.45913e-08	5.39622e-08	5.50394e-08	5.46905e-08	5.42194e-08
5.1	1.99808e-08	1.99796e-08	1.99635e-08	1.98984e-08	1.98809e-08	1.9772e-08	1.97444e-08	1.93972e-08	1.92868e-08	1.91624e-08	1.91382e-08	1.91791e-08	1.9176e-08	1.91609e-08	1.91468e-08	1.91693e-08	1.91619e-08	1.91652e-08	1.91703e-08	1.92158e-08	1.92343e-08	1.91426e-08	1.91893e-08	1.92548e-08	1.93465e-08	1.95026e-08	1.96666e-08	1.97748e-08	1.98376e-08	1.98598e-08	1.9913e-08	1.9959e-08	1.9984e-08	2.00262e-08	2.00729e-08	2.01131e-08	2.01706e-08	2.02554e-08	2.03102e-08			5.6	6.00496e-08	6.07629e-08	5.98967e-08	5.95194e-08	6.05756e-08	6.01356e-08	6.01492e-08
5.15	2.25613e-08	2.25548e-08	2.2542e-08	2.24681e-08	2.24395e-08	2.2323e-08	2.22901e-08	2.18834e-08	2.17133e-08	2.16517e-08	2.16768e-08	2.17447e-08	2.17364e-08	2.17205e-08	2.1712e-08	2.17348e-08	2.17311e-08	2.17323e-08	2.17372e-08	2.17803e-08	2.18017e-08	2.17209e-08	2.17786e-08	2.18523e-08	2.19575e-08	2.2127e-08	2.23143e-08	2.24341e-08	2.25021e-08	2.25315e-08	2.2583e-08	2.26344e-08	2.26619e-08	2.27097e-08	2.27554e-08	2.28063e-08	2.28605e-08	2.29576e-08	2.30216e-08			5.65	6.66346e-08	6.73674e-08	6.66311e-08	6.629e-08	6.73198e-08	6.69167e-08	6.6795e-08
5.2	2.54071e-08	2.54356e-08	2.54152e-08	2.53374e-08	2.53207e-08	2.51708e-08	2.51195e-08	2.46125e-08	2.45001e-08	2.44717e-08	2.45589e-08	2.46259e-08	2.46148e-08	2.46105e-08	2.46036e-08	2.46234e-08	2.4615e-08	2.46242e-08	2.46201e-08	2.46796e-08	2.46981e-08	2.4626e-08	2.46844e-08	2.47772e-08	2.49019e-08	2.50841e-08	2.52934e-08	2.54311e-08	2.54973e-08	2.55375e-08	2.55939e-08	2.56406e-08	2.56733e-08	2.57326e-08	2.57815e-08	2.58154e-08	2.58871e-08	2.59873e-08	2.60528e-08			5.7	7.41968e-08	7.46627e-08	7.394e-08	7.365e-08	7.46016e-08	7.40359e-08	7.43157e-08
5.25	2.85439e-08	2.86043e-08	2.85978e-08	2.85644e-08	2.84799e-08	2.82869e-08	2.82297e-08	2.76322e-08	2.75412e-08	2.75408e-08	2.77328e-08	2.78202e-08	2.78138e-08	2.78071e-08	2.78027e-08	2.78192e-08	2.78231e-08	2.78369e-08	2.78311e-08	2.79008e-08	2.79282e-08	2.78507e-08	2.79193e-08	2.80238e-08	2.81611e-08	2.83716e-08	2.86003e-08	2.87569e-08	2.88328e-08	2.88609e-08	2.89258e-08	2.89806e-08	2.9013e-08	2.90662e-08	2.91204e-08	2.91742e-08	2.92448e-08	2.9347e-08	2.94188e-08			5.75	8.20386e-08	8.2999e-08	8.17447e-08	8.16774e-08	8.276e-08	8.22653e-08	8.21991e-08
5.3	3.20479e-08	3.2096e-08	3.21259e-08	3.2069e-08	3.19594e-08	3.17699e-08	3.16373e-08	3.08573e-08	3.09045e-08	3.10058e-08	3.1281e-08	3.13917e-08	3.13819e-08	3.13725e-08	3.13727e-08	3.1387e-08	3.13923e-08	3.14119e-08	3.14058e-08	3.14799e-08	3.15197e-08	3.14449e-08	3.1526e-08	3.16355e-08	3.17982e-08	3.20305e-08	3.22798e-08	3.24592e-08	3.25418e-08	3.25786e-08	3.26421e-08	3.27031e-08	3.27348e-08	3.2787e-08	3.28424e-08	3.29061e-08	3.29763e-08	3.30844e-08	3.31664e-08			5.8	9.111e-08	9.15763e-08	9.0745e-08	9.03834e-08	9.15213e-08	9.11292e-08	9.12867e-08
5.35	3.58783e-08	3.60166e-08	3.6053e-08	3.59514e-08	3.58448e-08	3.55746e-08	3.52789e-08	3.44252e-08	3.46613e-08	3.48865e-08	3.52246e-08	3.53817e-08	3.53715e-08	3.53685e-08	3.53641e-08	3.53932e-08	3.53986e-08	3.54079e-08	3.54032e-08	3.54918e-08	3.55417e-08	3.54677e-08	3.55603e-08	3.56838e-08	3.58629e-08	3.61351e-08	3.64064e-08	3.66062e-08	3.66914e-08	3.67384e-08	3.6801e-08	3.68618e-08	3.68949e-08	3.69526e-08	3.70181e-08	3.70723e-08	3.71501e-08	3.72609e-08	3.73558e-08			5.85	1.01241e-07	1.01427e-07	1.00541e-07	1.00277e-07	1.01799e-07	1.01135e-07	1.01149e-07
5.4	4.01321e-08	4.03044e-08	4.03031e-08	4.02162e-08	4.0078e-08	3.96927e-08	3.9402e-08	3.83697e-08	3.88599e-08	3.91623e-08	3.96104e-08	3.97797e-08	3.97805e-08	3.97731e-08	3.97697e-08	3.97998e-08	3.98185e-08	3.9833e-08	3.98078e-08	3.99399e-08	3.99788e-08	3.99126e-08	4.0016e-08	4.0157e-08	4.03537e-08	4.06681e-08	4.09718e-08	4.11773e-08	4.12682e-08	4.13235e-08	4.13966e-08	4.14493e-08	4.14883e-08	4.15516e-08	4.16128e-08	4.16747e-08	4.17574e-08	4.18699e-08	4.19706e-08			5.9	1.11804e-07	1.12259e-07	1.10989e-07	1.10736e-07	1.12151e-07	1.11857e-07	1.12078e-07
5.45	4.47486e-08	4.49879e-08	4.50197e-08	4.48344e-08	4.46643e-08	4.39613e-08	4.36685e-08	4.29281e-08	4.36243e-08	4.39056e-08	4.44899e-08	4.46567e-08	4.4658e-08	4.46624e-08	4.46533e-08	4.46976e-08	4.4723e-08	4.47298e-08	4.47124e-08	4.48666e-08	4.49024e-08	4.48416e-08	4.49535e-08	4.51228e-08	4.5343e-08	4.57022e-08	4.60162e-08	4.62505e-08	4.6346e-08	4.64037e-08	4.6489e-08	4.65436e-08	4.65907e-08	4.66461e-08	4.67094e-08	4.67755e-08	4.68524e-08	4.69727e-08	4.70796e-08			5.95	1.23397e-07	1.23836e-07	1.22703e-07	1.22487e-07	1.24174e-07	1.2391e-07	1.23759e-07
5.5	4.99392e-08	5.01522e-08	5.02335e-08	4.99079e-08	4.94473e-08	4.84035e-08	4.84334e-08	4.81638e-08	4.87404e-08	4.92188e-08	4.98563e-08	5.01002e-08	5.0103e-08	5.01115e-08	5.01007e-08	5.01532e-08	5.01736e-08	5.01838e-08	5.01743e-08	5.03438e-08	5.03986e-08	5.03394e-08	5.04567e-08	5.06532e-08	5.09085e-08	5.12975e-08	5.16256e-08	5.19162e-08	5.20154e-08	5.20699e-08	5.21566e-08	5.22092e-08	5.22461e-08	5.23121e-08	5.23795e-08	5.24465e-08	5.25291e-08	5.26557e-08	5.27646e-08			6	1.36332e-07	1.35807e-07	1.35634e-07	1.34861e-07	1.37136e-07	1.36798e-07	1.36668e-07
5.55	5.54226e-08	5.56764e-08	5.56043e-08	5.54847e-08	5.50264e-08	5.36903e-08	5.40694e-08	5.36323e-08	5.45232e-08	5.50435e-08	5.58105e-08	5.60681e-08	5.60707e-08	5.608e-08	5.60747e-08	5.61473e-08	5.61665e-08	5.61644e-08	5.61608e-08	5.63573e-08	5.64217e-08	5.63742e-08	5.65044e-08	5.67309e-08	5.70025e-08	5.74444e-08	5.78163e-08	5.81279e-08	5.8233e-08	5.82896e-08	5.83696e-08	5.84299e-08	5.84581e-08	5.8528e-08	5.85904e-08	5.86747e-08	5.87495e-08	5.888e-08	5.90041e-08			6.05	1.50422e-07	1.49808e-07	1.49472e-07	1.49442e-07	1.50812e-07	1.50653e-07	1.50954e-07
5.6	6.16692e-08	6.19085e-08	6.14206e-08	6.12308e-08	6.06889e-08	5.98868e-08	6.0096e-08	5.99613e-08	6.09729e-08	6.14895e-08	6.23395e-08	6.26805e-08	6.267e-08	6.26777e-08	6.26729e-08	6.27431e-08	6.27825e-08	6.27887e-08	6.2765e-08	6.29891e-08	6.30629e-08	6.3034e-08	6.3175e-08	6.34317e-08	6.3757e-08	6.42416e-08	6.46444e-08	6.4978e-08	6.50951e-08	6.51513e-08	6.52377e-08	6.52928e-08	6.53134e-08	6.53771e-08	6.54544e-08	6.55368e-08	6.5614e-08	6.57379e-08	6.58782e-08			6.1	1.65766e-07	1.65187e-07	1.64996e-07	1.64588e-07	1.65968e-07	1.6624e-07	1.65857e-07
5.65	6.77975e-08	6.83653e-08	6.83165e-08	6.79636e-08	6.75011e-08	6.66766e-08	6.60642e-08	6.67709e-08	6.78423e-08	6.85906e-08	6.95961e-08	6.99333e-08	6.99283e-08	6.99498e-08	6.9969e-08	7.00268e-08	7.0067e-08	7.00749e-08	7.00587e-08	7.03061e-08	7.03813e-08	7.03827e-08	7.05316e-08	7.0814e-08	7.11949e-08	7.17142e-08	7.21722e-08	7.25309e-08	7.26482e-08	7.27117e-08	7.27962e-08	7.28566e-08	7.28631e-08	7.29352e-08	7.30122e-08	7.30768e-08	7.31522e-08	7.32914e-08	7.34313e-08			6.15	1.82544e-07	1.81789e-07	1.81595e-07	1.809e-07	1.83023e-07	1.8266e-07	1.82187e-07
5.7	7.53242e-08	7.56717e-08	7.56722e-08	7.51801e-08	7.49599e-08	7.41006e-08	7.3645e-08	7.44365e-08	7.56214e-08	7.64894e-08	7.76546e-08	7.7973e-08	7.79835e-08	7.8024e-08	7.80292e-08	7.80947e-08	7.81458e-08	7.81618e-08	7.81452e-08	7.84135e-08	7.8501e-08	7.85127e-08	7.86783e-08	7.90076e-08	7.94258e-08	7.99863e-08	8.04982e-08	8.08962e-08	8.10223e-08	8.1078e-08	8.11702e-08	8.12243e-08	8.12265e-08	8.12729e-08	8.1355e-08	8.1436e-08	8.15032e-08	8.16313e-08	8.17854e-08			6.2	2.00438e-07	1.99504e-07	1.99099e-07	1.98682e-07	2.00933e-07	2.00486e-07	2.00552e-07
5.75	8.35844e-08	8.3622e-08	8.38806e-08	8.33819e-08	8.31996e-08	8.21706e-08	8.19434e-08	8.27506e-08	8.42847e-08	8.51868e-08	8.63316e-08	8.67408e-08	8.67743e-08	8.6805e-08	8.6824e-08	8.68943e-08	8.6948e-08	8.69641e-08	8.69636e-08	8.72624e-08	8.73557e-08	8.73762e-08	8.75865e-08	8.79484e-08	8.84043e-08	8.903e-08	8.95882e-08	9.00049e-08	9.01431e-08	9.02172e-08	9.02987e-08	9.03365e-08	9.03595e-08	9.03834e-08	9.04568e-08	9.05303e-08	9.05996e-08	9.07271e-08	9.08859e-08			6.25	2.19754e-07	2.19055e-07	2.18833e-07	2.18076e-07	2.18272e-07	2.18326e-07	2.19653e-07
5.8	9.24841e-08	9.24805e-08	9.24529e-08	9.25266e-08	9.11588e-08	9.10916e-08	9.10581e-08	9.19193e-08	9.34902e-08	9.46518e-08	9.59309e-08	9.63684e-08	9.64022e-08	9.64355e-08	9.64867e-08	9.65381e-08	9.661e-08	9.66212e-08	9.66134e-08	9.69431e-08	9.70476e-08	9.70977e-08	9.73447e-08	9.77456e-08	9.82498e-08	9.89479e-08	9.95342e-08	1.00154e-07	1.00268e-07	1.00338e-07	1.00394e-07	1.00449e-07	1.00451e-07	1.00467e-07	1.00542e-07	1.00623e-07	1.00657e-07	1.00815e-07	1.00972e-07			6.3	2.40241e-07	2.40147e-07	2.39742e-07	2.39239e-07	2.39195e-07	2.39666e-07	2.38801e-07
5.85	1.02704e-07	1.02383e-07	1.02697e-07	1.02368e-07	1.01211e-07	1.01032e-07	1.01054e-07	1.02091e-07	1.03796e-07	1.05041e-07	1.06596e-07	1.07103e-07	1.07146e-07	1.0719e-07	1.07228e-07	1.07296e-07	1.07383e-07	1.074e-07	1.07365e-07	1.07748e-07	1.0787e-07	1.0793e-07	1.08227e-07	1.08629e-07	1.09247e-07	1.10008e-07	1.10619e-07	1.11166e-07	1.11284e-07	1.11351e-07	1.11399e-07	1.11463e-07	1.11439e-07	1.11468e-07	1.11539e-07	1.11609e-07	1.11653e-07	1.11762e-07	1.11958e-07			6.35	2.63037e-07	2.62938e-07	2.61882e-07	2.61841e-07	2.62011e-07	2.61687e-07	2.61903e-07
5.9	1.13554e-07	1.13425e-07	1.12052e-07	1.13205e-07	1.11989e-07	1.1182e-07	1.11894e-07	1.12989e-07	1.15115e-07	1.16696e-07	1.18156e-07	1.1862e-07	1.18692e-07	1.1874e-07	1.18771e-07	1.18904e-07	1.18967e-07	1.18959e-07	1.18958e-07	1.19387e-07	1.19506e-07	1.19598e-07	1.19924e-07	1.20377e-07	1.2107e-07	1.21891e-07	1.22565e-07	1.23141e-07	1.23254e-07	1.23342e-07	1.23361e-07	1.2342e-07	1.23382e-07	1.23393e-07	1.23472e-07	1.23512e-07	1.23537e-07	1.2366e-07	1.23847e-07			6.4	2.86991e-07	2.87353e-07	2.86939e-07	2.86323e-07	2.86632e-07	2.86418e-07	2.86206e-07
5.95	1.25193e-07	1.25186e-07	1.23554e-07	1.23923e-07	1.23512e-07	1.23673e-07	1.23633e-07	1.24693e-07	1.27285e-07	1.28962e-07	1.30733e-07	1.31251e-07	1.31286e-07	1.31363e-07	1.31393e-07	1.31568e-07	1.31608e-07	1.31577e-07	1.31595e-07	1.32082e-07	1.32208e-07	1.32347e-07	1.32681e-07	1.33191e-07	1.33938e-07	1.34853e-07	1.35597e-07	1.36221e-07	1.36333e-07	1.36398e-07	1.36411e-07	1.36454e-07	1.36394e-07	1.36405e-07	1.36455e-07	1.36503e-07	1.36531e-07	1.3665e-07	1.36802e-07			6.45	3.14092e-07	3.13651e-07	3.13194e-07	3.13255e-07	3.13253e-07	3.13064e-07	3.12797e-07
6	1.36834e-07	1.38121e-07	1.36939e-07	1.36665e-07	1.36283e-07	1.36378e-07	1.36937e-07	1.38145e-07	1.40722e-07	1.42557e-07	1.44494e-07	1.45059e-07	1.45119e-07	1.45192e-07	1.45216e-07	1.45406e-07	1.45473e-07	1.45474e-07	1.45434e-07	1.45982e-07	1.46143e-07	1.46307e-07	1.46652e-07	1.47243e-07	1.48077e-07	1.49083e-07	1.49873e-07	1.50553e-07	1.50672e-07	1.50724e-07	1.50727e-07	1.50784e-07	1.50669e-07	1.50683e-07	1.50692e-07	1.50753e-07	1.50754e-07	1.50877e-07	1.51026e-07			6.5	3.42632e-07	3.43071e-07	3.43089e-07	3.42201e-07	3.42367e-07	3.4223e-07	3.42107e-07
6.05	1.50579e-07	1.52168e-07	1.5071e-07	1.49786e-07	1.50372e-07	1.50568e-07	1.50923e-07	1.52296e-07	1.55218e-07	1.57339e-07	1.59443e-07	1.60009e-07	1.60102e-07	1.60179e-07	1.60194e-07	1.60385e-07	1.60483e-07	1.60472e-07	1.60439e-07	1.61067e-07	1.61222e-07	1.61431e-07	1.61834e-07	1.62482e-07	1.6341e-07	1.64483e-07	1.65362e-07	1.66048e-07	1.66185e-07	1.66221e-07	1.66211e-07	1.6623e-07	1.66112e-07	1.66098e-07	1.66097e-07	1.66145e-07	1.66145e-07	1.66248e-07	1.6639e-07			6.5	3.42916e-07	3.43069e-07	3.42953e-07	3.4239e-07	3.42177e-07	3.42428e-07	3.4193e-07
6.1	1.65059e-07	1.66498e-07	1.65005e-07	1.65268e-07	1.65585e-07	1.6578e-07	1.65928e-07	1.67789e-07	1.71116e-07	1.73494e-07	1.75685e-07	1.76272e-07	1.76376e-07	1.76444e-07	1.76479e-07	1.76722e-07	1.76747e-07	1.768e-07	1.76744e-07	1.77459e-07	1.77645e-07	1.77862e-07	1.78321e-07	1.79024e-07	1.80029e-07	1.8125e-07	1.82165e-07	1.82906e-07	1.83026e-07	1.83044e-07	1.83025e-07	1.83004e-07	1.82897e-07	1.8286e-07	1.82822e-07	1.82857e-07	1.82847e-07	1.82936e-07	1.83053e-07			6.45	3.13879e-07	3.14012e-07	3.14341e-07	3.13365e-07	3.13422e-07	3.13295e-07	3.13349e-07
6.15	1.81749e-07	1.83394e-07	1.81642e-07	1.82155e-07	1.82242e-07	1.82565e-07	1.82702e-07	1.8472e-07	1.88474e-07	1.90942e-07	1.93277e-07	1.93938e-07	1.94045e-07	1.94146e-07	1.94181e-07	1.94393e-07	1.94454e-07	1.94489e-07	1.94491e-07	1.9528e-07	1.95467e-07	1.95691e-07	1.96248e-07	1.97032e-07	1.9809e-07	1.99414e-07	2.00434e-07	2.01197e-07	2.01333e-07	2.01316e-07	2.01269e-07	2.01222e-07	2.01099e-07	2.01043e-07	2.00988e-07	2.00989e-07	2.00957e-07	2.01026e-07	2.01139e-07			6.4	2.87212e-07	2.8747e-07	2.87341e-07	2.86692e-07	2.86738e-07	2.86861e-07	2.86526e-07
6.2	1.99332e-07	2.01168e-07	1.99315e-07	1.99736e-07	2.00369e-07	2.00818e-07	2.00698e-07	2.03223e-07	2.07242e-07	2.09915e-07	2.12571e-07	2.13204e-07	2.13323e-07	2.13478e-07	2.13511e-07	2.13726e-07	2.13779e-07	2.13805e-07	2.13823e-07	2.14674e-07	2.14911e-07	2.15214e-07	2.15776e-07	2.16636e-07	2.1779e-07	2.19247e-07	2.20354e-07	2.2115e-07	2.2128e-07	2.2123e-07	2.21193e-07	2.2111e-07	2.20915e-07	2.2085e-07	2.20797e-07	2.20756e-07	2.20708e-07	2.2076e-07	2.20859e-07			6.35	2.62896e-07	2.62683e-07	2.62544e-07	2.61924e-07	2.61889e-07	2.62435e-07	2.61952e-07
6.25	2.19032e-07	2.19057e-07	2.19034e-07	2.19458e-07	2.19539e-07	2.201e-07	2.20366e-07	2.23468e-07	2.27565e-07	2.30751e-07	2.33358e-07	2.33985e-07	2.34152e-07	2.34249e-07	2.34275e-07	2.34555e-07	2.34643e-07	2.34684e-07	2.34616e-07	2.35566e-07	2.35834e-07	2.36197e-07	2.3683e-07	2.37752e-07	2.39064e-07	2.40576e-07	2.41775e-07	2.42602e-07	2.42738e-07	2.42686e-07	2.42597e-07	2.42503e-07	2.42305e-07	2.42182e-07	2.4208e-07	2.42017e-07	2.41949e-07	2.41977e-07	2.4205e-07			6.3	2.39959e-07	2.39657e-07	2.39156e-07	2.39129e-07	2.39206e-07	2.39739e-07	2.39379e-07
6.3	2.39904e-07	2.40452e-07	2.39746e-07	2.40539e-07	2.40972e-07	2.40798e-07	2.42221e-07	2.44917e-07	2.49759e-07	2.53154e-07	2.55795e-07	2.56457e-07	2.56644e-07	2.56822e-07	2.56817e-07	2.57104e-07	2.57189e-07	2.57208e-07	2.57193e-07	2.5822e-07	2.58506e-07	2.58921e-07	2.59654e-07	2.60652e-07	2.61974e-07	2.63688e-07	2.64945e-07	2.65849e-07	2.6595e-07	2.65901e-07	2.65747e-07	2.65606e-07	2.65384e-07	2.65251e-07	2.65131e-07	2.65008e-07	2.64903e-07	2.6492e-07	2.65003e-07			6.25	2.18214e-07	2.19028e-07	2.1823e-07	2.18741e-07	2.18243e-07	2.18226e-07	2.17966e-07
6.35	2.62579e-07	2.62844e-07	2.62434e-07	2.63466e-07	2.63786e-07	2.63875e-07	2.6515e-07	2.68764e-07	2.73984e-07	2.77796e-07	2.80263e-07	2.80934e-07	2.81108e-07	2.81322e-07	2.81315e-07	2.8163e-07	2.81697e-07	2.81773e-07	2.81805e-07	2.82826e-07	2.83185e-07	2.83589e-07	2.84434e-07	2.85524e-07	2.87035e-07	2.88804e-07	2.90236e-07	2.91101e-07	2.91237e-07	2.91116e-07	2.90971e-07	2.9078e-07	2.90488e-07	2.90331e-07	2.90164e-07	2.90001e-07	2.89885e-07	2.89871e-07	2.89899e-07			6.2	1.99138e-07	1.99619e-07	1.98609e-07	1.98671e-07	1.98908e-07	1.98773e-07	1.98659e-07
6.4	2.86819e-07	2.87401e-07	2.87684e-07	2.88078e-07	2.87653e-07	2.88386e-07	2.90598e-07	2.94851e-07	2.99797e-07	3.04148e-07	3.06597e-07	3.07214e-07	3.07404e-07	3.076e-07	3.07638e-07	3.07931e-07	3.08024e-07	3.08097e-07	3.08144e-07	3.09281e-07	3.09584e-07	3.101e-07	3.11014e-07	3.12233e-07	3.13885e-07	3.15776e-07	3.17331e-07	3.18188e-07	3.18308e-07	3.18143e-07	3.17971e-07	3.1771e-07	3.1742e-07	3.17184e-07	3.16998e-07	3.16799e-07	3.16676e-07	3.16578e-07	3.16597e-07			6.15	1.81016e-07	1.8101e-07	1.80935e-07	1.80698e-07	1.80739e-07	1.80666e-07	1.80881e-07
6.45	3.14135e-07	3.13842e-07	3.13818e-07	3.14319e-07	3.14358e-07	3.15648e-07	3.17952e-07	3.2207e-07	3.28347e-07	3.32499e-07	3.34897e-07	3.35556e-07	3.35786e-07	3.35983e-07	3.35991e-07	3.36361e-07	3.36426e-07	3.3651e-07	3.36537e-07	3.37787e-07	3.3813e-07	3.3867e-07	3.39722e-07	3.40982e-07	3.42882e-07	3.44789e-07	3.46483e-07	3.4738e-07	3.47445e-07	3.47299e-07	3.4713e-07	3.46693e-07	3.46439e-07	3.46179e-07	3.45922e-07	3.45655e-07	3.45509e-07	3.45394e-07	3.45424e-07			6.1	1.6497e-07	1.64087e-07	1.64326e-07	1.64078e-07	1.64044e-07	1.64281e-07	1.64236e-07
6.5	3.42662e-07	3.42821e-07	3.4276e-07	3.42948e-07	3.43708e-07	3.4518e-07	3.4788e-07	3.53199e-07	3.58784e-07	3.63793e-07	3.65655e-07	3.66354e-07	3.66541e-07	3.66767e-07	3.66797e-07	3.67186e-07	3.67242e-07	3.67317e-07	3.67383e-07	3.68714e-07	3.69123e-07	3.69689e-07	3.70786e-07	3.72255e-07	3.743e-07	3.76341e-07	3.78163e-07	3.79062e-07	3.79127e-07	3.78943e-07	3.78678e-07	3.78227e-07	3.77894e-07	3.77568e-07	3.77332e-07	3.7699e-07	3.76751e-07	3.76622e-07	3.76655e-07			6.05	1.49743e-07	1.49307e-07	1.49598e-07	1.48865e-07	1.48924e-07	1.49333e-07	1.49053e-07
6.55	3.73848e-07	3.73761e-07	3.74039e-07	3.74099e-07	3.74597e-07	3.77392e-07	3.79842e-07	3.85915e-07	3.92062e-07	3.96867e-07	3.98654e-07	3.99277e-07	3.995e-07	3.99734e-07	3.99707e-07	4.00162e-07	4.00263e-07	4.00245e-07	4.00336e-07	4.01847e-07	4.02252e-07	4.02925e-07	4.04064e-07	4.05787e-07	4.07977e-07	4.10118e-07	4.12083e-07	4.12937e-07	4.12974e-07	4.12752e-07	4.12352e-07	4.11937e-07	4.11522e-07	4.11124e-07	4.10841e-07	4.10474e-07	4.10195e-07	4.10023e-07	4.10041e-07			6	1.35517e-07	1.35172e-07	1.35368e-07	1.34988e-07	1.34788e-07	1.35225e-07	1.35078e-07
6.6	4.07068e-07	4.0728e-07	4.07271e-07	4.07475e-07	4.091e-07	4.11525e-07	4.14452e-07	4.21183e-07	4.28061e-07	4.32661e-07	4.34057e-07	4.34705e-07	4.34942e-07	4.35226e-07	4.35175e-07	4.35607e-07	4.35728e-07	4.35731e-07	4.35862e-07	4.37528e-07	4.37943e-07	4.38685e-07	4.3991e-07	4.41667e-07	4.442e-07	4.46441e-07	4.48571e-07	4.49373e-07	4.49364e-07	4.49106e-07	4.48647e-07	4.48157e-07	4.47697e-07	4.47276e-07	4.46935e-07	4.46501e-07	4.46195e-07	4.45911e-07	4.45936e-07			5.95	1.22693e-07	1.22368e-07	1.22357e-07	1.22165e-07	1.22186e-07	1.22247e-07	1.22284e-07
6.65	4.43168e-07	4.43321e-07	4.43445e-07	4.44253e-07	4.46982e-07	4.48611e-07	4.53998e-07	4.59511e-07	4.66681e-07	4.70705e-07	4.72306e-07	4.72808e-07	4.73098e-07	4.73355e-07	4.73516e-07	4.73742e-07	4.73851e-07	4.73853e-07	4.73942e-07	4.75835e-07	4.76332e-07	4.77145e-07	4.78479e-07	4.80405e-07	4.83081e-07	4.85475e-07	4.8776e-07	4.88523e-07	4.88447e-07	4.88209e-07	4.87695e-07	4.87089e-07	4.86536e-07	4.86084e-07	4.85637e-07	4.85166e-07	4.84834e-07	4.84518e-07	4.84497e-07			5.9	1.10703e-07	1.1061e-07	1.10623e-07	1.10332e-07	1.1043e-07	1.10926e-07	1.10601e-07
6.7	4.82917e-07	4.83431e-07	4.83855e-07	4.84942e-07	4.86616e-07	4.89024e-07	4.95494e-07	5.02141e-07	5.08711e-07	5.1196e-07	5.13562e-07	5.14082e-07	5.14372e-07	5.14603e-07	5.14815e-07	5.14953e-07	5.15081e-07	5.15162e-07	5.15218e-07	5.17239e-07	5.17801e-07	5.18709e-07	5.20184e-07	5.22199e-07	5.25188e-07	5.27635e-07	5.30156e-07	5.30893e-07	5.30721e-07	5.30389e-07	5.29825e-07	5.29137e-07	5.28561e-07	5.28003e-07	5.27486e-07	5.26986e-07	5.26552e-07	5.26212e-07	5.26099e-07			5.85	1.0012e-07	9.9866e-08	9.98051e-08	9.95841e-08	9.95697e-08	9.93856e-08	9.96472e-08
6.75	5.26194e-07	5.26341e-07	5.27231e-07	5.27543e-07	5.29676e-07	5.34951e-07	5.39836e-07	5.4773e-07	5.52634e-07	5.55939e-07	5.5759e-07	5.58077e-07	5.58427e-07	5.58586e-07	5.58866e-07	5.5905e-07	5.59099e-07	5.59211e-07	5.59294e-07	5.6156e-07	5.62129e-07	5.63118e-07	5.64736e-07	5.66967e-07	5.70042e-07	5.72691e-07	5.7536e-07	5.76027e-07	5.75811e-07	5.75414e-07	5.74754e-07	5.74039e-07	5.73328e-07	5.72754e-07	5.72124e-07	5.71574e-07	5.71051e-07	5.70682e-07	5.70546e-07			5.8	8.98976e-08	8.98867e-08	8.9762e-08	8.94603e-08	8.95369e-08	8.94688e-08	8.98378e-08
6.8	5.72097e-07	5.72589e-07	5.73058e-07	5.74502e-07	5.77592e-07	5.83754e-07	5.8898e-07	5.96178e-07	6.01394e-07	6.03626e-07	6.04785e-07	6.05337e-07	6.05607e-07	6.05819e-07	6.06125e-07	6.06267e-07	6.06329e-07	6.06427e-07	6.0652e-07	6.08992e-07	6.09667e-07	6.10738e-07	6.12498e-07	6.15044e-07	6.18344e-07	6.21018e-07	6.23844e-07	6.24449e-07	6.24169e-07	6.23667e-07	6.22894e-07	6.22182e-07	6.21383e-07	6.20702e-07	6.20046e-07	6.19366e-07	6.18827e-07	6.1834e-07	6.182e-07			5.75	8.09392e-08	8.09574e-08	8.08899e-08	8.06944e-08	8.07576e-08	8.08832e-08	8.07649e-08
6.85	6.22875e-07	6.23039e-07	6.23104e-07	6.25962e-07	6.32091e-07	6.35324e-07	6.41386e-07	6.48559e-07	6.53039e-07	6.54685e-07	6.55767e-07	6.56229e-07	6.56541e-07	6.56766e-07	6.57058e-07	6.57242e-07	6.57237e-07	6.57308e-07	6.57438e-07	6.60253e-07	6.60995e-07	6.62104e-07	6.64e-07	6.66809e-07	6.70315e-07	6.73169e-07	6.76037e-07	6.76586e-07	6.76208e-07	6.7566e-07	6.74798e-07	6.74008e-07	6.73156e-07	6.72406e-07	6.71624e-07	6.70897e-07	6.70305e-07	6.69737e-07	6.69664e-07			5.7	7.27834e-08	7.26904e-08	7.26584e-08	7.24339e-08	7.24442e-08	7.24514e-08	7.2726e-08
6.9	6.77248e-07	6.7998e-07	6.81199e-07	6.84163e-07	6.87488e-07	6.90749e-07	6.97476e-07	7.03304e-07	7.07458e-07	7.089e-07	7.10052e-07	7.10495e-07	7.10749e-07	7.10991e-07	7.11363e-07	7.11531e-07	7.11484e-07	7.1149e-07	7.11771e-07	7.14826e-07	7.15591e-07	7.16801e-07	7.18987e-07	7.21813e-07	7.25773e-07	7.28536e-07	7.31615e-07	7.32134e-07	7.31671e-07	7.31073e-07	7.30089e-07	7.29175e-07	7.28226e-07	7.27408e-07	7.26562e-07	7.25798e-07	7.25195e-07	7.24507e-07	7.2439e-07			5.65	6.51623e-08	6.52815e-08	6.50534e-08	6.51315e-08	6.4946e-08	6.50326e-08	6.51128e-08
6.95	7.40401e-07	7.40933e-07	7.41887e-07	7.44463e-07	7.46648e-07	7.51933e-07	7.56828e-07	7.63084e-07	7.65921e-07	7.67088e-07	7.68133e-07	7.68649e-07	7.68898e-07	7.69113e-07	7.69425e-07	7.69621e-07	7.69563e-07	7.69656e-07	7.69863e-07	7.73253e-07	7.74093e-07	7.75465e-07	7.7792e-07	7.81176e-07	7.85084e-07	7.88172e-07	7.91153e-07	7.91553e-07	7.91045e-07	7.90353e-07	7.89255e-07	7.88215e-07	7.87253e-07	7.86267e-07	7.85407e-07	7.84503e-07	7.83827e-07	7.83207e-07	7.82997e-07			5.6	5.8621e-08	5.84217e-08	5.83678e-08	5.82152e-08	5.81939e-08	5.82391e-08	5.83986e-08
7	8.05479e-07	8.06279e-07	8.06648e-07	8.08354e-07	8.12899e-07	8.16056e-07	8.21445e-07	8.26713e-07	8.2904e-07	8.29798e-07	8.30733e-07	8.31338e-07	8.315e-07	8.31735e-07	8.3207e-07	8.32311e-07	8.32268e-07	8.32317e-07	8.32587e-07	8.36285e-07	8.37251e-07	8.38807e-07	8.41416e-07	8.44981e-07	8.49104e-07	8.5233e-07	8.5528e-07	8.55591e-07	8.55039e-07	8.5427e-07	8.52974e-07	8.51808e-07	8.5079e-07	8.49835e-07	8.48826e-07	8.47861e-07	8.47025e-07	8.46545e-07	8.46161e-07			5.55	5.23533e-08	5.23463e-08	5.21548e-08	5.21786e-08	5.20904e-08	5.21552e-08	5.22419e-08
7	8.2682e-07	8.26473e-07	8.26319e-07	8.28624e-07	8.30136e-07	8.33785e-07	8.35481e-07	8.37911e-07	8.39097e-07	8.4018e-07	8.4022e-07	8.40582e-07	8.40587e-07	8.40735e-07	8.40635e-07	8.40641e-07	8.40473e-07	8.40299e-07	8.40555e-07	8.41294e-07	8.41979e-07	8.43602e-07	8.45805e-07	8.49258e-07	8.52907e-07	8.56447e-07	8.59325e-07	8.59601e-07	8.58993e-07	8.5796e-07	8.56747e-07	8.55657e-07	8.54545e-07	8.53371e-07	8.52368e-07	8.51307e-07	8.5055e-07	8.50105e-07	8.49598e-07			5.5	4.67396e-08	4.67272e-08	4.65606e-08	4.65303e-08	4.65822e-08	4.64948e-08	4.66717e-08
6.95	7.64089e-07	7.63998e-07	7.6369e-07	7.65969e-07	7.67084e-07	7.70976e-07	7.7235e-07	7.74824e-07	7.76075e-07	7.77306e-07	7.77256e-07	7.77553e-07	7.77676e-07	7.77636e-07	7.77694e-07	7.77581e-07	7.77521e-07	7.77412e-07	7.77556e-07	7.78275e-07	7.78918e-07	7.80163e-07	7.82393e-07	7.85651e-07	7.89226e-07	7.92302e-07	7.9539e-07	7.95467e-07	7.9512e-07	7.94145e-07	7.93049e-07	7.92112e-07	7.91034e-07	7.89941e-07	7.89023e-07	7.88088e-07	7.87482e-07	7.86942e-07	7.8648e-07			5.45	4.1729e-08	4.1647e-08	4.15742e-08	4.15303e-08	4.15362e-08	4.15471e-08	4.1621e-08
6.9	7.05534e-07	7.05063e-07	7.05013e-07	7.07198e-07	7.08321e-07	7.11728e-07	7.13598e-07	7.1556e-07	7.17022e-07	7.18114e-07	7.1803e-07	7.18407e-07	7.18511e-07	7.18582e-07	7.18593e-07	7.18544e-07	7.18408e-07	7.1833e-07	7.18525e-07	7.19138e-07	7.19706e-07	7.20972e-07	7.22787e-07	7.2576e-07	7.29223e-07	7.32164e-07	7.35118e-07	7.35382e-07	7.35046e-07	7.34246e-07	7.33302e-07	7.32416e-07	7.31512e-07	7.30491e-07	7.29549e-07	7.28732e-07	7.2824e-07	7.27687e-07	7.27198e-07			5.4	3.71519e-08	3.70545e-08	3.69861e-08	3.69139e-08	3.70299e-08	3.68862e-08	3.70145e-08
6.85	6.51054e-07	6.5056e-07	6.50121e-07	6.52257e-07	6.5377e-07	6.57022e-07	6.58654e-07	6.60796e-07	6.62129e-07	6.63185e-07	6.63237e-07	6.63469e-07	6.63588e-07	6.63721e-07	6.63719e-07	6.63677e-07	6.63629e-07	6.63502e-07	6.63592e-07	6.64094e-07	6.6476e-07	6.65865e-07	6.67514e-07	6.70295e-07	6.73609e-07	6.7633e-07	6.79277e-07	6.79655e-07	6.79304e-07	6.78586e-07	6.77717e-07	6.76919e-07	6.7615e-07	6.75191e-07	6.743e-07	6.73644e-07	6.73186e-07	6.72636e-07	6.72249e-07			5.35	3.28947e-08	3.30065e-08	3.28498e-08	3.28953e-08	3.28494e-08	3.28724e-08	3.28857e-08
6.8	5.99559e-07	5.99381e-07	5.98821e-07	6.01242e-07	6.02711e-07	6.0583e-07	6.07625e-07	6.09749e-07	6.10799e-07	6.12e-07	6.12064e-07	6.12255e-07	6.12328e-07	6.12506e-07	6.12529e-07	6.12478e-07	6.1244e-07	6.12339e-07	6.12517e-07	6.12913e-07	6.1355e-07	6.14467e-07	6.16038e-07	6.1846e-07	6.21691e-07	6.24218e-07	6.27066e-07	6.27623e-07	6.27334e-07	6.26644e-07	6.25851e-07	6.25207e-07	6.24402e-07	6.23619e-07	6.22839e-07	6.22024e-07	6.2172e-07	6.21294e-07	6.21024e-07			5.3	2.92277e-08	2.92312e-08	2.91531e-08	2.91099e-08	2.91526e-08	2.91249e-08	2.91861e-08
6.75	5.51555e-07	5.50643e-07	5.50525e-07	5.52662e-07	5.54451e-07	5.56964e-07	5.59431e-07	5.61775e-07	5.62645e-07	5.63986e-07	5.64066e-07	5.64201e-07	5.64239e-07	5.64439e-07	5.64455e-07	5.64451e-07	5.64455e-07	5.64307e-07	5.64468e-07	5.64855e-07	5.65371e-07	5.66292e-07	5.67858e-07	5.69972e-07	5.72812e-07	5.75434e-07	5.7807e-07	5.78668e-07	5.7844e-07	5.77868e-07	5.77138e-07	5.7656e-07	5.75808e-07	5.75076e-07	5.74433e-07	5.73809e-07	5.73478e-07	5.73054e-07	5.72913e-07			5.25	2.58894e-08	2.59732e-08	2.5759e-08	2.5859e-08	2.57838e-08	2.58296e-08	2.58639e-08
6.7	5.06471e-07	5.05856e-07	5.05442e-07	5.07515e-07	5.10018e-07	5.12543e-07	5.15143e-07	5.17236e-07	5.18261e-07	5.19503e-07	5.1959e-07	5.19676e-07	5.19785e-07	5.19953e-07	5.19973e-07	5.20021e-07	5.19978e-07	5.19852e-07	5.20023e-07	5.2045e-07	5.20955e-07	5.21779e-07	5.22912e-07	5.25136e-07	5.27783e-07	5.30254e-07	5.32662e-07	5.33416e-07	5.33247e-07	5.32758e-07	5.32137e-07	5.31561e-07	5.309e-07	5.30236e-07	5.29646e-07	5.29034e-07	5.28739e-07	5.28452e-07	5.28272e-07			5.2	2.29279e-08	2.29002e-08	2.28795e-08	2.28253e-08	2.28991e-08	2.28286e-08	2.28562e-08
6.65	4.6449e-07	4.64237e-07	4.64477e-07	4.65914e-07	4.67869e-07	4.70928e-07	4.7303e-07	4.757e-07	4.76831e-07	4.78087e-07	4.78148e-07	4.78301e-07	4.78315e-07	4.78521e-07	4.78518e-07	4.78538e-07	4.7858e-07	4.78422e-07	4.78679e-07	4.78972e-07	4.7942e-07	4.80263e-07	4.8133e-07	4.83343e-07	4.85768e-07	4.88005e-07	4.90347e-07	4.91129e-07	4.91068e-07	4.90591e-07	4.90107e-07	4.89566e-07	4.8904e-07	4.88315e-07	4.87857e-07	4.87381e-07	4.87102e-07	4.86775e-07	4.86697e-07			5.15	2.01937e-08	2.02742e-08	2.01039e-08	2.01614e-08	2.00626e-08	2.01773e-08	2.02185e-08
6.6	4.26156e-07	4.25296e-07	4.24984e-07	4.27642e-07	4.29114e-07	4.31749e-07	4.34167e-07	4.36942e-07	4.38347e-07	4.39474e-07	4.39657e-07	4.39727e-07	4.39768e-07	4.39966e-07	4.39974e-07	4.40013e-07	4.39999e-07	4.39958e-07	4.40086e-07	4.40426e-07	4.40858e-07	4.41588e-07	4.42548e-07	4.44236e-07	4.46469e-07	4.48776e-07	4.50984e-07	4.518e-07	4.51754e-07	4.51341e-07	4.50869e-07	4.50459e-07	4.49984e-07	4.49389e-07	4.48963e-07	4.48526e-07	4.48287e-07	4.48147e-07	4.47925e-07			5.1	1.78362e-08	1.78067e-08	1.77952e-08	1.77491e-08	1.77991e-08	1.77603e-08	1.77539e-08
6.55	3.89913e-07	3.8959e-07	3.88732e-07	3.91385e-07	3.92876e-07	3.96023e-07	3.9805e-07	4.00789e-07	4.02243e-07	4.03398e-07	4.0357e-07	4.0368e-07	4.03734e-07	4.03824e-07	4.03918e-07	4.03918e-07	4.0394e-07	4.03926e-07	4.04029e-07	4.04394e-07	4.04749e-07	4.05357e-07	4.0633e-07	4.07917e-07	4.10052e-07	4.12094e-07	4.14068e-07	4.14934e-07	4.14931e-07	4.14621e-07	4.14207e-07	4.13791e-07	4.13397e-07	4.12907e-07	4.12534e-07	4.12157e-07	4.11941e-07	4.11799e-07	4.11617e-07			5.05	1.56726e-08	1.57743e-08	1.55859e-08	1.56096e-08	1.55661e-08	1.55742e-08	1.57252e-08
6.5	3.56941e-07	3.56233e-07	3.56199e-07	3.57416e-07	3.59001e-07	3.61669e-07	3.64236e-07	3.6751e-07	3.68968e-07	3.70097e-07	3.70251e-07	3.70325e-07	3.70444e-07	3.70461e-07	3.70586e-07	3.70588e-07	3.70641e-07	3.70575e-07	3.70736e-07	3.70991e-07	3.71375e-07	3.72002e-07	3.72724e-07	3.74321e-07	3.76151e-07	3.78122e-07	3.80011e-07	3.8089e-07	3.80892e-07	3.80627e-07	3.80354e-07	3.79933e-07	3.79551e-07	3.79171e-07	3.78838e-07	3.78557e-07	3.78347e-07	3.78248e-07	3.78163e-07			5	1.37569e-08	1.37926e-08	1.37415e-08	1.37224e-08	1.37319e-08	1.37601e-08	1.37249e-08
6.45	3.2653e-07	3.2617e-07	3.2561e-07	3.26743e-07	3.27862e-07	3.30556e-07	3.33304e-07	3.36278e-07	3.38082e-07	3.39192e-07	3.39373e-07	3.39404e-07	3.39536e-07	3.39579e-07	3.39679e-07	3.39693e-07	3.39705e-07	3.39652e-07	3.39782e-07	3.40034e-07	3.40352e-07	3.41006e-07	3.41783e-07	3.42978e-07	3.44753e-07	3.46651e-07	3.48366e-07	3.49269e-07	3.49256e-07	3.49111e-07	3.48863e-07	3.48491e-07	3.48185e-07	3.47865e-07	3.47561e-07	3.47334e-07	3.47147e-07	3.47083e-07	3.47021e-07			4.95	1.21013e-08	1.21098e-08	1.20371e-08	1.20258e-08	1.20223e-08	1.20057e-08	1.20972e-08
6.4	2.97956e-07	2.98284e-07	2.97371e-07	2.98426e-07	2.99571e-07	3.01895e-07	3.04827e-07	3.07593e-07	3.09386e-07	3.1036e-07	3.10466e-07	3.10591e-07	3.10641e-07	3.10715e-07	3.10832e-07	3.10846e-07	3.10844e-07	3.10814e-07	3.10898e-07	3.1118e-07	3.11403e-07	3.1198e-07	3.12734e-07	3.1391e-07	3.15544e-07	3.17252e-07	3.18876e-07	3.19683e-07	3.19814e-07	3.19613e-07	3.19403e-07	3.19134e-07	3.18817e-07	3.18558e-07	3.18299e-07	3.18111e-07	3.17978e-07	3.17881e-07	3.1787e-07			4.9	1.0561e-08	1.05601e-08	1.05218e-08	1.05425e-08	1.05655e-08	1.05875e-08	1.05203e-08
6.35	2.72026e-07	2.71968e-07	2.71208e-07	2.72557e-07	2.73571e-07	2.75603e-07	2.78119e-07	2.80735e-07	2.82857e-07	2.83753e-07	2.83901e-07	2.83987e-07	2.84116e-07	2.84131e-07	2.84205e-07	2.843e-07	2.8428e-07	2.84282e-07	2.84344e-07	2.84562e-07	2.84805e-07	2.85292e-07	2.85935e-07	2.87021e-07	2.8859e-07	2.90149e-07	2.91646e-07	2.9246e-07	2.92593e-07	2.9247e-07	2.92285e-07	2.92029e-07	2.91849e-07	2.91553e-07	2.9137e-07	2.91196e-07	2.91034e-07	2.91093e-07	2.91117e-07			4.85	9.19328e-09	9.24482e-09	9.15257e-09	9.23637e-09	9.19954e-09	9.21648e-09	9.23914e-09
6.3	2.48118e-07	2.47883e-07	2.47588e-07	2.4771e-07	2.50161e-07	2.51649e-07	2.53625e-07	2.55696e-07	2.58263e-07	2.59209e-07	2.59357e-07	2.59405e-07	2.59532e-07	2.59532e-07	2.59617e-07	2.59671e-07	2.59668e-07	2.59685e-07	2.59747e-07	2.59922e-07	2.60172e-07	2.60616e-07	2.61248e-07	2.62182e-07	2.63572e-07	2.65082e-07	2.66421e-07	2.67274e-07	2.67378e-07	2.67291e-07	2.67131e-07	2.66946e-07	2.66753e-07	2.66545e-07	2.66356e-07	2.66283e-07	2.66196e-07	2.66193e-07	2.66269e-07			4.8	8.06593e-09	8.05425e-09	8.0375e-09	7.97359e-09	8.03018e-09	8.0032e-09	8.02474e-09
6.25	2.25585e-07	2.25474e-07	2.25238e-07	2.25565e-07	2.27243e-07	2.28815e-07	2.30869e-07	2.33003e-07	2.35338e-07	2.36295e-07	2.36483e-07	2.36544e-07	2.36597e-07	2.36598e-07	2.367e-07	2.36754e-07	2.3674e-07	2.36773e-07	2.36812e-07	2.37047e-07	2.37217e-07	2.37626e-07	2.38192e-07	2.39092e-07	2.4022e-07	2.41753e-07	2.43032e-07	2.43771e-07	2.43908e-07	2.43822e-07	2.43718e-07	2.43544e-07	2.43384e-07	2.43262e-07	2.43094e-07	2.43025e-07	2.42977e-07	2.42986e-07	2.43103e-07			4.75	6.97337e-09	7.03673e-09	6.92871e-09	7.02375e-09	6.95333e-09	7.0075e-09	7.02733e-09
6.2	2.05249e-07	2.049e-07	2.05097e-07	2.05334e-07	2.06823e-07	2.07824e-07	2.09843e-07	2.11787e-07	2.13976e-07	2.1529e-07	2.15443e-07	2.15515e-07	2.1557e-07	2.15593e-07	2.15635e-07	2.15725e-07	2.15745e-07	2.15728e-07	2.15778e-07	2.15979e-07	2.16161e-07	2.16564e-07	2.17008e-07	2.17794e-07	2.18964e-07	2.20284e-07	2.21453e-07	2.22188e-07	2.22322e-07	2.22267e-07	2.222e-07	2.22071e-07	2.21958e-07	2.21878e-07	2.21709e-07	2.21631e-07	2.21664e-07	2.21674e-07	2.2181e-07			4.7	6.12168e-09	6.04802e-09	6.08642e-09	6.0152e-09	6.09529e-09	6.06923e-09	6.04138e-09
6.15	1.86579e-07	1.8614e-07	1.86104e-07	1.86564e-07	1.87813e-07	1.88556e-07	1.90491e-07	1.92592e-07	1.94745e-07	1.95799e-07	1.9609e-07	1.96102e-07	1.96134e-07	1.9619e-07	1.96245e-07	1.96317e-07	1.9631e-07	1.96297e-07	1.96386e-07	1.96485e-07	1.96687e-07	1.97074e-07	1.97468e-07	1.9815e-07	1.99269e-07	2.005e-07	2.01518e-07	2.02237e-07	2.02415e-07	2.02365e-07	2.02297e-07	2.02223e-07	2.02132e-07	2.02043e-07	2.01949e-07	2.01902e-07	2.01909e-07	2.01968e-07	2.02088e-07			4.65	5.25113e-09	5.30523e-09	5.23275e-09	5.29775e-09	5.20809e-09	5.24878e-09	5.34774e-09
6.1	1.69293e-07	1.69187e-07	1.68901e-07	1.69499e-07	1.7078e-07	1.71363e-07	1.73037e-07	1.74922e-07	1.76604e-07	1.77832e-07	1.78179e-07	1.78244e-07	1.78242e-07	1.78321e-07	1.78393e-07	1.78387e-07	1.78414e-07	1.78433e-07	1.78487e-07	1.78606e-07	1.78793e-07	1.79113e-07	1.79455e-07	1.80076e-07	1.81099e-07	1.82198e-07	1.83219e-07	1.83869e-07	1.84044e-07	1.83983e-07	1.83942e-07	1.83929e-07	1.83837e-07	1.83755e-07	1.83712e-07	1.83689e-07	1.83714e-07	1.8382e-07	1.83919e-07			4.6	4.57089e-09	4.50956e-09	4.5779e-09	4.51302e-09	4.58145e-09	4.58411e-09	4.54968e-09
6.05	1.53547e-07	1.53414e-07	1.52766e-07	1.53724e-07	1.54547e-07	1.55205e-07	1.56741e-07	1.58428e-07	1.60274e-07	1.61355e-07	1.61641e-07	1.61659e-07	1.61717e-07	1.61746e-07	1.6178e-07	1.618e-07	1.6185e-07	1.61817e-07	1.61873e-07	1.61997e-07	1.62157e-07	1.6247e-07	1.62805e-07	1.63368e-07	1.64177e-07	1.6529e-07	1.66209e-07	1.66823e-07	1.66992e-07	1.66961e-07	1.66942e-07	1.66878e-07	1.66852e-07	1.66811e-07	1.66807e-07	1.66793e-07	1.66854e-07	1.66962e-07	1.67038e-07			4.55	3.92412e-09	4.01435e-09	3.89995e-09	3.9538e-09	3.91097e-09	3.91268e-09	3.97382e-09
6	1.38915e-07	1.38747e-07	1.38379e-07	1.39375e-07	1.40012e-07	1.40289e-07	1.4201e-07	1.43504e-07	1.45052e-07	1.46247e-07	1.46474e-07	1.46549e-07	1.46552e-07	1.46574e-07	1.46625e-07	1.4668e-07	1.46691e-07	1.46661e-07	1.4671e-07	1.46849e-07	1.47006e-07	1.47233e-07	1.47559e-07	1.48072e-07	1.48807e-07	1.49747e-07	1.50599e-07	1.51217e-07	1.51388e-07	1.51375e-07	1.51379e-07	1.51345e-07	1.51343e-07	1.51339e-07	1.51326e-07	1.5133e-07	1.5137e-07	1.51502e-07	1.51598e-07			4.5	3.40419e-09	3.33113e-09	3.39135e-09	3.38843e-09	3.40008e-09	3.46184e-09	3.36226e-09
5.95	1.25469e-07	1.25249e-07	1.24976e-07	1.25669e-07	1.26337e-07	1.26923e-07	1.28317e-07	1.29806e-07	1.31283e-07	1.32364e-07	1.32611e-07	1.32629e-07	1.32652e-07	1.32687e-07	1.32745e-07	1.32755e-07	1.32764e-07	1.32738e-07	1.32811e-07	1.32929e-07	1.33065e-07	1.33262e-07	1.33522e-07	1.34011e-07	1.34652e-07	1.35596e-07	1.36319e-07	1.36939e-07	1.3708e-07	1.37055e-07	1.37094e-07	1.37101e-07	1.3711e-07	1.37081e-07	1.37106e-07	1.37109e-07	1.3719e-07	1.37302e-07	1.37434e-07			4.45	2.91196e-09	2.95364e-09	2.9134e-09	2.96576e-09	2.88867e-09	2.85855e-09	2.97159e-09
5.9	1.13235e-07	1.12979e-07	1.12851e-07	1.13325e-07	1.14259e-07	1.14544e-07	1.15741e-07	1.17217e-07	1.18593e-07	1.19589e-07	1.19794e-07	1.19825e-07	1.19823e-07	1.19851e-07	1.19889e-07	1.19925e-07	1.19936e-07	1.19911e-07	1.1996e-07	1.20057e-07	1.20174e-07	1.20352e-07	1.20599e-07	1.21052e-07	1.2161e-07	1.22483e-07	1.2315e-07	1.23702e-07	1.23825e-07	1.23855e-07	1.23879e-07	1.23914e-07	1.23941e-07	1.23927e-07	1.23964e-07	1.23984e-07	1.24089e-07	1.2418e-07	1.24312e-07			4.4	2.51497e-09	2.45676e-09	2.48616e-09	2.52752e-09	2.54734e-09	2.53218e-09	2.50092e-09
5.85	1.0227e-07	1.01973e-07	1.01923e-07	1.02326e-07	1.02955e-07	1.03356e-07	1.04376e-07	1.05708e-07	1.06984e-07	1.07832e-07	1.08132e-07	1.08137e-07	1.08157e-07	1.08183e-07	1.0821e-07	1.0825e-07	1.0824e-07	1.08224e-07	1.08274e-07	1.08379e-07	1.08461e-07	1.08599e-07	1.08846e-07	1.09252e-07	1.09778e-07	1.10556e-07	1.11155e-07	1.11668e-07	1.11804e-07	1.11845e-07	1.11884e-07	1.11915e-07	1.11938e-07	1.11954e-07	1.11998e-07	1.12018e-07	1.12119e-07	1.12216e-07	1.12351e-07			4.35	2.15748e-09	2.15038e-09	2.18e-09	2.11932e-09	2.13124e-09	2.13372e-09	2.15475e-09
5.8	9.2112e-08	9.15561e-08	9.15876e-08	9.22132e-08	9.25797e-08	9.30162e-08	9.39149e-08	9.5025e-08	9.61355e-08	9.71633e-08	9.73998e-08	9.73925e-08	9.73946e-08	9.74315e-08	9.74626e-08	9.74542e-08	9.74752e-08	9.74534e-08	9.75121e-08	9.75811e-08	9.76631e-08	9.77949e-08	9.80079e-08	9.83595e-08	9.88508e-08	9.95486e-08	1.00177e-07	1.00656e-07	1.00778e-07	1.00852e-07	1.00886e-07	1.00897e-07	1.00941e-07	1.00968e-07	1.01048e-07	1.01073e-07	1.01171e-07	1.0127e-07	1.01409e-07			4.3	1.80061e-09	1.85481e-09	1.78193e-09	1.81708e-09	1.84887e-09	1.85267e-09	1.83271e-09
5.75	8.28196e-08	8.24074e-08	8.22991e-08	8.27791e-08	8.28354e-08	8.35866e-08	8.44253e-08	8.54377e-08	8.64034e-08	8.73372e-08	8.76024e-08	8.75917e-08	8.7589e-08	8.76236e-08	8.76377e-08	8.76567e-08	8.76507e-08	8.7641e-08	8.76713e-08	8.77425e-08	8.78122e-08	8.79391e-08	8.81289e-08	8.84553e-08	8.88921e-08	8.95314e-08	9.00108e-08	9.04521e-08	9.05804e-08	9.06469e-08	9.06825e-08	9.07265e-08	9.07565e-08	9.07911e-08	9.08558e-08	9.0922e-08	9.10055e-08	9.11353e-08	9.12608e-08			4.25	1.59794e-09	1.5717e-09	1.57749e-09	1.57727e-09	1.53866e-09	1.51977e-09	1.56839e-09
5.7	7.44053e-08	7.39592e-08	7.39618e-08	7.42697e-08	7.44462e-08	7.50439e-08	7.59881e-08	7.6468e-08	7.77123e-08	7.85011e-08	7.87203e-08	7.8721e-08	7.87027e-08	7.87303e-08	7.87651e-08	7.87481e-08	7.87712e-08	7.8747e-08	7.87934e-08	7.88422e-08	7.88833e-08	7.90051e-08	7.91945e-08	7.94573e-08	7.9851e-08	8.04173e-08	8.08838e-08	8.12804e-08	8.14171e-08	8.14658e-08	8.1517e-08	8.15754e-08	8.1601e-08	8.16416e-08	8.16952e-08	8.17788e-08	8.18748e-08	8.19869e-08	8.2109e-08			4.2	1.33294e-09	1.35754e-09	1.28397e-09	1.3413e-09	1.33854e-09	1.34549e-09	1.36878e-09
5.65	6.66383e-08	6.62707e-08	6.63176e-08	6.6682e-08	6.66115e-08	6.73112e-08	6.81458e-08	6.85898e-08	6.96621e-08	7.04162e-08	7.06424e-08	7.06334e-08	7.06246e-08	7.0643e-08	7.06575e-08	7.06401e-08	7.06578e-08	7.06483e-08	7.0685e-08	7.07354e-08	7.07696e-08	7.08795e-08	7.10194e-08	7.12403e-08	7.16296e-08	7.21075e-08	7.25707e-08	7.29323e-08	7.30415e-08	7.30972e-08	7.3163e-08	7.32132e-08	7.32314e-08	7.32874e-08	7.33691e-08	7.34361e-08	7.35186e-08	7.36398e-08	7.37751e-08			4.15	1.19757e-09	1.10591e-09	1.16417e-09	1.08696e-09	1.12857e-09	1.09347e-09	1.0902e-09
5.6	5.96756e-08	5.94759e-08	5.94177e-08	5.98429e-08	5.96892e-08	6.01903e-08	6.08937e-08	6.14263e-08	6.23246e-08	6.30666e-08	6.32471e-08	6.32256e-08	6.3235e-08	6.3237e-08	6.32513e-08	6.32469e-08	6.32591e-08	6.32353e-08	6.32589e-08	6.33018e-08	6.33453e-08	6.34482e-08	6.35663e-08	6.37861e-08	6.40959e-08	6.45388e-08	6.49484e-08	6.52898e-08	6.54041e-08	6.5447e-08	6.5518e-08	6.55685e-08	6.56102e-08	6.56594e-08	6.57275e-08	6.57951e-08	6.5889e-08	6.60108e-08	6.61449e-08			4.1	9.59614e-10	9.59657e-10	9.54925e-10	9.52413e-10	9.58413e-10	9.58774e-10	9.59264e-10
5.55	5.33816e-08	5.30871e-08	5.31396e-08	5.35658e-08	5.3253e-08	5.38895e-08	5.44658e-08	5.49434e-08	5.57819e-08	5.64187e-08	5.6586e-08	5.65643e-08	5.65473e-08	5.65684e-08	5.65844e-08	5.65716e-08	5.65768e-08	5.65598e-08	5.65894e-08	5.66127e-08	5.665e-08	5.67276e-08	5.68432e-08	5.70414e-08	5.73073e-08	5.7727e-08	5.80842e-08	5.84005e-08	5.85114e-08	5.85645e-08	5.86177e-08	5.86645e-08	5.87249e-08	5.87672e-08	5.88286e-08	5.89018e-08	5.90052e-08	5.90975e-08	5.9234e-08			4.05	8.08541e-10	8.14823e-10	8.00786e-10	8.06796e-10	8.00391e-10	8.03416e-10	8.09088e-10
5.5	4.76557e-08	4.73827e-08	4.73904e-08	4.77572e-08	4.75574e-08	4.7983e-08	4.86485e-08	4.90524e-08	4.97367e-08	5.0379e-08	5.05302e-08	5.05221e-08	5.05076e-08	5.0516e-08	5.05266e-08	5.05149e-08	5.05215e-08	5.05093e-08	5.05224e-08	5.05527e-08	5.05817e-08	5.06602e-08	5.07399e-08	5.09197e-08	5.11832e-08	5.15276e-08	5.18482e-08	5.21403e-08	5.22449e-08	5.23046e-08	5.23655e-08	5.24161e-08	5.24581e-08	5.25163e-08	5.2592e-08	5.26547e-08	5.27432e-08	5.28435e-08	5.29594e-08			4	6.80817e-10	6.79796e-10	6.80178e-10	6.81299e-10	6.78514e-10	6.79399e-10	6.83867e-10
5.45	4.24597e-08	4.21805e-08	4.2295e-08	4.264e-08	4.24122e-08	4.28106e-08	4.33151e-08	4.3781e-08	4.43727e-08	4.48916e-08	4.5067e-08	4.50526e-08	4.50304e-08	4.50437e-08	4.5049e-08	4.50332e-08	4.50452e-08	4.50419e-08	4.50362e-08	4.50572e-08	4.50991e-08	4.51699e-08	4.52374e-08	4.5388e-08	4.56145e-08	4.59319e-08	4.6227e-08	4.64987e-08	4.65797e-08	4.66463e-08	4.67012e-08	4.67664e-08	4.6787e-08	4.68496e-08	4.69157e-08	4.69849e-08	4.70674e-08	4.71815e-08	4.72807e-08			3.95	5.6999e-10	5.7524e-10	5.67045e-10	5.70329e-10	5.69705e-10	5.7043e-10	5.76801e-10
5.4	3.77931e-08	3.75042e-08	3.7651e-08	3.78609e-08	3.76781e-08	3.80114e-08	3.85487e-08	3.88873e-08	3.94158e-08	3.9961e-08	4.00887e-08	4.00709e-08	4.00667e-08	4.00698e-08	4.00692e-08	4.00577e-08	4.00622e-08	4.00508e-08	4.00551e-08	4.00706e-08	4.01091e-08	4.01633e-08	4.0234e-08	4.03586e-08	4.05562e-08	4.08533e-08	4.11145e-08	4.13504e-08	4.14315e-08	4.14977e-08	4.15482e-08	4.16089e-08	4.16467e-08	4.17114e-08	4.17594e-08	4.18222e-08	4.19131e-08	4.20018e-08	4.21081e-08			3.9	4.85598e-10	4.80327e-10	4.72975e-10	4.77322e-10	4.78539e-10	4.78659e-10	4.78488e-10
5.35	3.36011e-08	3.3329e-08	3.33836e-08	3.35718e-08	3.35245e-08	3.38532e-08	3.42642e-08	3.46048e-08	3.5035e-08	3.54652e-08	3.56438e-08	3.56194e-08	3.5609e-08	3.56108e-08	3.56082e-08	3.55976e-08	3.55987e-08	3.55861e-08	3.55919e-08	3.56078e-08	3.56394e-08	3.56831e-08	3.57442e-08	3.5859e-08	3.60322e-08	3.63e-08	3.65371e-08	3.67453e-08	3.68201e-08	3.68833e-08	3.69314e-08	3.69928e-08	3.70261e-08	3.70805e-08	3.713e-08	3.72085e-08	3.7283e-08	3.73735e-08	3.74729e-08			3.85	3.99539e-10	4.05595e-10	3.99701e-10	4.01578e-10	3.98642e-10	3.98916e-10	4.06441e-10
5.3	2.98108e-08	2.96009e-08	2.96812e-08	2.98129e-08	2.97115e-08	2.9987e-08	3.04255e-08	3.06993e-08	3.1149e-08	3.15072e-08	3.16356e-08	3.16011e-08	3.15995e-08	3.15994e-08	3.15918e-08	3.15824e-08	3.15781e-08	3.15801e-08	3.15794e-08	3.15927e-08	3.16132e-08	3.16567e-08	3.17109e-08	3.18065e-08	3.19599e-08	3.2181e-08	3.24092e-08	3.26123e-08	3.26714e-08	3.2728e-08	3.27692e-08	3.28254e-08	3.2862e-08	3.29162e-08	3.29699e-08	3.30396e-08	3.31174e-08	3.31859e-08	3.32868e-08			3.8	3.35076e-10	3.35572e-10	3.3013e-10	3.30939e-10	3.32201e-10	3.32826e-10	3.33852e-10
5.25	2.64556e-08	2.62111e-08	2.624e-08	2.63569e-08	2.62631e-08	2.65493e-08	2.6832e-08	2.71787e-08	2.75163e-08	2.78659e-08	2.80007e-08	2.79751e-08	2.79663e-08	2.7962e-08	2.79625e-08	2.79501e-08	2.79455e-08	2.79462e-08	2.79417e-08	2.79546e-08	2.79694e-08	2.80061e-08	2.8059e-08	2.81446e-08	2.82831e-08	2.84843e-08	2.86755e-08	2.88494e-08	2.89183e-08	2.89698e-08	2.90148e-08	2.90692e-08	2.90957e-08	2.91504e-08	2.92052e-08	2.92582e-08	2.93407e-08	2.94131e-08	2.94897e-08			3.75	2.76456e-10	2.76144e-10	2.76907e-10	2.76196e-10	2.76324e-10	2.75907e-10	2.79645e-10
5.2	2.3411e-08	2.3191e-08	2.32025e-08	2.33096e-08	2.32207e-08	2.34497e-08	2.37693e-08	2.40382e-08	2.4328e-08	2.46294e-08	2.47682e-08	2.47515e-08	2.47307e-08	2.47216e-08	2.4723e-08	2.47117e-08	2.47052e-08	2.47113e-08	2.47052e-08	2.4703e-08	2.47283e-08	2.47601e-08	2.4793e-08	2.48769e-08	2.50036e-08	2.51736e-08	2.53502e-08	2.55088e-08	2.55718e-08	2.5614e-08	2.56635e-08	2.57074e-08	2.57444e-08	2.57872e-08	2.58413e-08	2.58978e-08	2.59747e-08	2.6034e-08	2.61108e-08			3.7	2.31359e-10	2.31192e-10	2.25493e-10	2.24771e-10	2.30255e-10	2.28917e-10	2.32833e-10
5.15	2.06693e-08	2.04749e-08	2.04843e-08	2.05582e-08	2.0493e-08	2.06827e-08	2.09398e-08	2.12027e-08	2.14962e-08	2.17687e-08	2.18714e-08	2.18537e-08	2.18351e-08	2.18249e-08	2.18172e-08	2.18092e-08	2.18056e-08	2.1798e-08	2.18035e-08	2.17983e-08	2.18199e-08	2.18526e-08	2.18801e-08	2.19454e-08	2.20587e-08	2.22056e-08	2.23705e-08	2.25138e-08	2.25706e-08	2.26141e-08	2.2654e-08	2.26911e-08	2.27307e-08	2.2772e-08	2.28224e-08	2.28718e-08	2.29433e-08	2.30047e-08	2.3073e-08			3.65	1.88525e-10	1.91074e-10	1.86996e-10	1.88258e-10	1.82279e-10	1.82825e-10	1.92157e-10
5.1	1.82224e-08	1.8039e-08	1.80457e-08	1.81335e-08	1.80693e-08	1.81972e-08	1.84587e-08	1.86735e-08	1.8909e-08	1.9158e-08	1.9264e-08	1.92371e-08	1.92225e-08	1.92152e-08	1.92121e-08	1.92006e-08	1.91971e-08	1.91884e-08	1.91899e-08	1.91873e-08	1.92091e-08	1.92336e-08	1.92605e-08	1.93193e-08	1.94081e-08	1.9545e-08	1.96916e-08	1.98145e-08	1.98705e-08	1.99132e-08	1.99483e-08	1.9983e-08	2.00174e-08	2.00612e-08	2.01077e-08	2.01546e-08	2.02102e-08	2.02657e-08	2.03413e-08			3.6	1.54269e-10	1.55464e-10	1.54818e-10	1.53444e-10	1.57504e-10	1.56303e-10	1.58527e-10
5.05	1.60078e-08	1.58753e-08	1.58679e-08	1.5956e-08	1.58998e-08	1.60222e-08	1.62319e-08	1.64501e-08	1.66478e-08	1.68571e-08	1.69493e-08	1.69259e-08	1.69094e-08	1.69013e-08	1.69022e-08	1.6882e-08	1.68783e-08	1.68782e-08	1.68786e-08	1.68781e-08	1.68918e-08	1.6911e-08	1.69334e-08	1.69874e-08	1.70687e-08	1.71883e-08	1.73202e-08	1.74248e-08	1.74771e-08	1.75196e-08	1.75463e-08	1.75872e-08	1.7619e-08	1.76584e-08	1.76952e-08	1.77373e-08	1.7793e-08	1.78458e-08	1.79135e-08			3.55	1.26553e-10	1.26682e-10	1.2575e-10	1.21587e-10	1.22501e-10	1.23571e-10	1.27405e-10
5	1.40868e-08	1.39493e-08	1.39495e-08	1.39998e-08	1.39573e-08	1.40663e-08	1.42576e-08	1.44323e-08	1.45927e-08	1.48056e-08	1.48869e-08	1.48577e-08	1.48471e-08	1.48429e-08	1.48341e-08	1.48222e-08	1.48216e-08	1.48196e-08	1.48167e-08	1.48105e-08	1.48292e-08	1.48433e-08	1.48653e-08	1.49113e-08	1.49783e-08	1.50888e-08	1.52026e-08	1.53033e-08	1.53417e-08	1.53756e-08	1.54081e-08	1.54428e-08	1.54717e-08	1.55051e-08	1.55447e-08	1.55829e-08	1.56332e-08	1.56822e-08	1.57453e-08			3.5	1.01197e-10	1.02143e-10	1.03421e-10	1.0509e-10	1.03554e-10	1.02778e-10	1.04499e-10
4.95	1.2369e-08	1.2237e-08	1.22318e-08	1.22451e-08	1.22368e-08	1.23264e-08	1.24849e-08	1.26429e-08	1.2803e-08	1.29758e-08	1.30476e-08	1.3026e-08	1.30134e-08	1.30065e-08	1.3002e-08	1.29865e-08	1.29847e-08	1.29769e-08	1.29809e-08	1.2977e-08	1.29903e-08	1.30058e-08	1.30234e-08	1.30597e-08	1.31209e-08	1.3211e-08	1.33142e-08	1.34044e-08	1.3448e-08	1.34768e-08	1.35104e-08	1.35387e-08	1.35629e-08	1.35993e-08	1.3627e-08	1.36686e-08	1.37129e-08	1.37548e-08	1.38099e-08			3.45	8.93445e-11	9.061e-11	8.81591e-11	9.11644e-11	9.28159e-11	9.09969e-11	9.40851e-11
4.9	1.08255e-08	1.06982e-08	1.06837e-08	1.071e-08	1.06943e-08	1.07779e-08	1.09222e-08	1.10634e-08	1.11965e-08	1.13383e-08	1.14112e-08	1.13877e-08	1.13754e-08	1.13658e-08	1.13653e-08	1.13497e-08	1.13455e-08	1.13433e-08	1.13424e-08	1.13388e-08	1.13504e-08	1.13655e-08	1.13779e-08	1.14116e-08	1.14684e-08	1.15491e-08	1.16355e-08	1.17119e-08	1.17515e-08	1.17822e-08	1.18027e-08	1.18321e-08	1.18564e-08	1.18897e-08	1.19183e-08	1.19528e-08	1.19951e-08	1.20335e-08	1.20882e-08			3.4	6.60698e-11	6.64175e-11	6.57931e-11	6.63931e-11	6.06942e-11	6.25968e-11	6.79846e-11
4.85	9.46132e-09	9.34568e-09	9.34247e-09	9.34724e-09	9.35687e-09	9.40643e-09	9.52783e-09	9.66769e-09	9.79896e-09	9.91616e-09	9.96151e-09	9.94661e-09	9.93588e-09	9.92893e-09	9.9182e-09	9.91005e-09	9.90663e-09	9.90312e-09	9.89962e-09	9.89631e-09	9.90702e-09	9.91632e-09	9.9304e-09	9.95874e-09	1.00062e-08	1.00773e-08	1.01511e-08	1.02264e-08	1.0258e-08	1.02819e-08	1.03017e-08	1.03308e-08	1.03558e-08	1.0386e-08	1.04125e-08	1.04395e-08	1.04799e-08	1.05153e-08	1.05643e-08			3.35	4.98258e-11	5.13562e-11	5.22758e-11	5.39356e-11	5.35986e-11	5.31221e-11	5.03573e-11
4.8	8.25175e-09	8.14361e-09	8.14304e-09	8.14885e-09	8.15875e-09	8.19271e-09	8.31805e-09	8.42144e-09	8.5421e-09	8.63361e-09	8.68359e-09	8.66528e-09	8.6573e-09	8.6494e-09	8.64092e-09	8.63625e-09	8.62993e-09	8.62616e-09	8.62541e-09	8.623e-09	8.62949e-09	8.64041e-09	8.6496e-09	8.68308e-09	8.71674e-09	8.77617e-09	8.84642e-09	8.91231e-09	8.93986e-09	8.95968e-09	8.98634e-09	9.00641e-09	9.02787e-09	9.05079e-09	9.07672e-09	9.10648e-09	9.1436e-09	9.1671e-09	9.21281e-09			3.3	3.98166e-11	3.84679e-11	3.91349e-11	3.98801e-11	3.74413e-11	3.93964e-11	4.09152e-11
4.75	7.1775e-09	7.08737e-09	7.07881e-09	7.09397e-09	7.09994e-09	7.11695e-09	7.22287e-09	7.31793e-09	7.42506e-09	7.51021e-09	7.54957e-09	7.53897e-09	7.5237e-09	7.52049e-09	7.51491e-09	7.50735e-09	7.49699e-09	7.49882e-09	7.4983e-09	7.49391e-09	7.50095e-09	7.50696e-09	7.51654e-09	7.53966e-09	7.5742e-09	7.62918e-09	7.68897e-09	7.74152e-09	7.77014e-09	7.78806e-09	7.81115e-09	7.82723e-09	7.84618e-09	7.8727e-09	7.89021e-09	7.91923e-09	7.95041e-09	7.97616e-09	8.01131e-09			3.25	3.05501e-11	3.07004e-11	2.64425e-11	3.38548e-11	2.80373e-11	2.80177e-11	3.41287e-11
4.7	6.23786e-09	6.1581e-09	6.14491e-09	6.15523e-09	6.1652e-09	6.20223e-09	6.26322e-09	6.35231e-09	6.45251e-09	6.52225e-09	6.55366e-09	6.54554e-09	6.53162e-09	6.52685e-09	6.5235e-09	6.51359e-09	6.50803e-09	6.5086e-09	6.50587e-09	6.50667e-09	6.51195e-09	6.51599e-09	6.52138e-09	6.54194e-09	6.57539e-09	6.6246e-09	6.67358e-09	6.71543e-09	6.74365e-09	6.76005e-09	6.7789e-09	6.79553e-09	6.81051e-09	6.83384e-09	6.85588e-09	6.87456e-09	6.90309e-09	6.93195e-09	6.96254e-09			3.2	2.07637e-11	1.85567e-11	2.45247e-11	2.2373e-11	2.36251e-11	2.46784e-11	2.94268e-11
4.65	5.41049e-09	5.33451e-09	5.33918e-09	5.33441e-09	5.34427e-09	5.38365e-09	5.43193e-09	5.50465e-09	5.59579e-09	5.65408e-09	5.68218e-09	5.66997e-09	5.65782e-09	5.65551e-09	5.64686e-09	5.64296e-09	5.64214e-09	5.63797e-09	5.63864e-09	5.63132e-09	5.63617e-09	5.64172e-09	5.64922e-09	5.67022e-09	5.68965e-09	5.73663e-09	5.77558e-09	5.82744e-09	5.84185e-09	5.85687e-09	5.87524e-09	5.88523e-09	5.906e-09	5.92136e-09	5.94077e-09	5.95552e-09	5.98782e-09	6.00426e-09	6.03915e-09			3.15	1.63224e-11	1.82474e-11	1.52704e-11	1.63088e-11	1.53236e-11	1.49013e-11	1.92364e-11
4.6	4.68107e-09	4.61774e-09	4.61084e-09	4.61476e-09	4.62505e-09	4.64659e-09	4.69082e-09	4.76355e-09	4.83618e-09	4.8939e-09	4.91114e-09	4.90645e-09	4.88932e-09	4.88791e-09	4.88216e-09	4.8758e-09	4.87336e-09	4.87078e-09	4.87014e-09	4.86517e-09	4.87056e-09	4.87816e-09	4.87977e-09	4.89609e-09	4.91993e-09	4.95255e-09	4.99441e-09	5.02913e-09	5.04467e-09	5.06043e-09	5.07722e-09	5.08767e-09	5.10135e-09	5.11888e-09	5.13635e-09	5.14994e-09	5.17321e-09	5.19381e-09	5.21743e-09			3.1	1.10181e-11	1.01339e-11	1.13286e-11	1.18118e-11	1.32638e-11	1.34557e-11	1.11765e-11
4.55	4.0459e-09	3.98614e-09	3.97991e-09	3.98366e-09	3.98668e-09	4.01232e-09	4.04675e-09	4.11132e-09	4.18509e-09	4.22559e-09	4.24358e-09	4.22996e-09	4.22471e-09	4.21807e-09	4.21541e-09	4.20621e-09	4.20329e-09	4.20393e-09	4.20377e-09	4.20257e-09	4.20333e-09	4.20978e-09	4.21071e-09	4.22042e-09	4.24637e-09	4.27287e-09	4.31186e-09	4.34012e-09	4.35268e-09	4.37097e-09	4.38475e-09	4.39537e-09	4.4007e-09	4.42063e-09	4.43569e-09	4.44792e-09	4.46546e-09	4.48812e-09	4.50841e-09			3.05	4.31116e-12	9.12803e-12	6.87673e-12	1.15537e-11	1.92981e-12	2.33362e-12	1.33916e-11
4.5	3.49072e-09	3.43984e-09	3.43057e-09	3.43122e-09	3.43378e-09	3.46711e-09	3.49089e-09	3.54882e-09	3.60161e-09	3.64157e-09	3.66184e-09	3.64383e-09	3.63937e-09	3.63485e-09	3.63e-09	3.6252e-09	3.62389e-09	3.62188e-09	3.61789e-09	3.62069e-09	3.62273e-09	3.62274e-09	3.62803e-09	3.63905e-09	3.65263e-09	3.68509e-09	3.70954e-09	3.73919e-09	3.74913e-09	3.76079e-09	3.77307e-09	3.78494e-09	3.79063e-09	3.80763e-09	3.82195e-09	3.82988e-09	3.85272e-09	3.86634e-09	3.88598e-09			3	5.07057e-12	-5.03707e-13	1.6606e-12	4.75575e-12	3.83276e-12	6.31521e-12	5.60175e-12
4.45	3.00699e-09	2.96024e-09	2.95539e-09	2.95099e-09	2.9543e-09	2.98006e-09	3.00837e-09	3.05513e-09	3.10015e-09	3.12944e-09	3.1467e-09	3.13775e-09	3.12733e-09	3.124e-09	3.12062e-09	3.11809e-09	3.11465e-09	3.11374e-09	3.11457e-09	3.10929e-09	3.11261e-09	3.11239e-09	3.11954e-09	3.12939e-09	3.13886e-09	3.16591e-09	3.18766e-09	3.21391e-09	3.22939e-09	3.23195e-09	3.24675e-09	3.25206e-09	3.2656e-09	3.27485e-09	3.28359e-09	3.29996e-09	3.31713e-09	3.32407e-09	3.34237e-09			2.95	5.14221e-13	-8.587e-13	1.89264e-12	2.70772e-12	2.95371e-12	2.55897e-12	5.86412e-12
4.4	2.5828e-09	2.53776e-09	2.53476e-09	2.5339e-09	2.53653e-09	2.55651e-09	2.58102e-09	2.62248e-09	2.6625e-09	2.68733e-09	2.69466e-09	2.69109e-09	2.68482e-09	2.67908e-09	2.67549e-09	2.67432e-09	2.67147e-09	2.6685e-09	2.66869e-09	2.66908e-09	2.66909e-09	2.66964e-09	2.67258e-09	2.68085e-09	2.69143e-09	2.71015e-09	2.73341e-09	2.75479e-09	2.76738e-09	2.77542e-09	2.78395e-09	2.79001e-09	2.80006e-09	2.80675e-09	2.81814e-09	2.83319e-09	2.8424e-09	2.85497e-09	2.87026e-09			2.9	1.39332e-12	2.24032e-12	-3.43983e-12	-1.66866e-12	-4.65572e-13	1.32096e-13	-1.86919e-12
4.35	2.21601e-09	2.17727e-09	2.16845e-09	2.17377e-09	2.17288e-09	2.19274e-09	2.20921e-09	2.24797e-09	2.28138e-09	2.30787e-09	2.31501e-09	2.3052e-09	2.30198e-09	2.29938e-09	2.29244e-09	2.29081e-09	2.28526e-09	2.28703e-09	2.28601e-09	2.2838e-09	2.28759e-09	2.29061e-09	2.29152e-09	2.2955e-09	2.30684e-09	2.32361e-09	2.34154e-09	2.35767e-09	2.37182e-09	2.37925e-09	2.38473e-09	2.39271e-09	2.39326e-09	2.40674e-09	2.41697e-09	2.42249e-09	2.43485e-09	2.44625e-09	2.46108e-09			2.85	-8.18496e-12	-5.4197e-12	-5.16335e-12	4.37334e-12	-3.6963e-12	-3.87154e-12	1.54506e-12
4.3	1.89785e-09	1.85987e-09	1.85986e-09	1.86181e-09	1.85889e-09	1.87908e-09	1.89096e-09	1.926e-09	1.95125e-09	1.975e-09	1.97706e-09	1.97619e-09	1.96396e-09	1.96393e-09	1.96028e-09	1.95745e-09	1.96004e-09	1.95515e-09	1.95346e-09	1.95126e-09	1.95619e-09	1.95437e-09	1.95686e-09	1.96574e-09	1.96932e-09	1.98736e-09	2.00281e-09	2.01677e-09	2.02545e-09	2.02818e-09	2.0398e-09	2.04316e-09	2.0528e-09	2.05672e-09	2.0635e-09	2.0708e-09	2.08302e-09	2.09163e-09	2.10425e-09			2.8	-8.12616e-12	-1.87145e-12	-6.04986e-12	-6.55334e-12	-4.45141e-12	-2.89682e-12	-1.58393e-13
4.25	1.61851e-09	1.5906e-09	1.58385e-09	1.5867e-09	1.58735e-09	1.60262e-09	1.61247e-09	1.64717e-09	1.67355e-09	1.68305e-09	1.68742e-09	1.68509e-09	1.67481e-09	1.67567e-09	1.67299e-09	1.6682e-09	1.66789e-09	1.66822e-09	1.66756e-09	1.66477e-09	1.66664e-09	1.66525e-09	1.66772e-09	1.67239e-09	1.67991e-09	1.69287e-09	1.70696e-09	1.71855e-09	1.72668e-09	1.73095e-09	1.73852e-09	1.74245e-09	1.74843e-09	1.75638e-09	1.76068e-09	1.76731e-09	1.7785e-09	1.78451e-09	1.79542e-09			2.75	-4.14882e-12	-1.02876e-11	-4.60548e-12	-3.59993e-12	-7.92984e-12	-7.95933e-12	-5.22259e-12
4.2	1.38113e-09	1.35662e-09	1.3514e-09	1.35558e-09	1.35307e-09	1.36734e-09	1.37573e-09	1.4048e-09	1.42304e-09	1.44088e-09	1.4383e-09	1.43367e-09	1.42955e-09	1.42755e-09	1.42306e-09	1.42065e-09	1.42018e-09	1.42074e-09	1.41956e-09	1.41828e-09	1.41892e-09	1.42319e-09	1.42298e-09	1.42655e-09	1.43085e-09	1.44227e-09	1.45427e-09	1.46483e-09	1.47058e-09	1.47473e-09	1.48068e-09	1.48516e-09	1.48876e-09	1.49539e-09	1.50209e-09	1.50399e-09	1.51532e-09	1.52072e-09	1.53032e-09			2.7	-7.0739e-12	-4.66379e-12	-6.7089e-12	-7.82779e-12	-3.42526e-12	-2.31676e-12	-1.51919e-12
4.15	1.17512e-09	1.15377e-09	1.15167e-09	1.15313e-09	1.15021e-09	1.16531e-09	1.17304e-09	1.19719e-09	1.21462e-09	1.22293e-09	1.22489e-09	1.21939e-09	1.21655e-09	1.21355e-09	1.21274e-09	1.20854e-09	1.21121e-09	1.20779e-09	1.20817e-09	1.20299e-09	1.20994e-09	1.20788e-09	1.21009e-09	1.21015e-09	1.21686e-09	1.22703e-09	1.23613e-09	1.24468e-09	1.25074e-09	1.25506e-09	1.25962e-09	1.26139e-09	1.265e-09	1.27122e-09	1.27499e-09	1.27715e-09	1.2878e-09	1.29397e-09	1.30064e-09			2.65	-6.71304e-12	-6.47992e-12	-1.04511e-11	-6.37265e-12	-1.0199e-11	-8.56963e-12	-5.61419e-12
4.1	9.97376e-10	9.80933e-10	9.79511e-10	9.77725e-10	9.76164e-10	9.88047e-10	9.96976e-10	1.01308e-09	1.03233e-09	1.03501e-09	1.0404e-09	1.03458e-09	1.0327e-09	1.02876e-09	1.02785e-09	1.02727e-09	1.02335e-09	1.02372e-09	1.02333e-09	1.02327e-09	1.02413e-09	1.02161e-09	1.02584e-09	1.02761e-09	1.02944e-09	1.04103e-09	1.04765e-09	1.05756e-09	1.05826e-09	1.06405e-09	1.06358e-09	1.06893e-09	1.07384e-09	1.07245e-09	1.08108e-09	1.08434e-09	1.09307e-09	1.09655e-09	1.10363e-09			2.6	-8.40949e-12	-7.50266e-12	-1.11493e-11	-1.94288e-12	-5.86101e-12	-5.50149e-12	-4.86026e-12
4.05	8.46589e-10	8.31905e-10	8.30595e-10	8.30397e-10	8.29056e-10	8.3888e-10	8.47292e-10	8.60952e-10	8.73251e-10	8.80975e-10	8.79698e-10	8.75789e-10	8.72164e-10	8.70914e-10	8.69465e-10	8.68869e-10	8.67722e-10	8.66381e-10	8.67043e-10	8.64906e-10	8.66872e-10	8.66376e-10	8.66767e-10	8.69124e-10	8.72138e-10	8.79553e-10	8.86141e-10	8.93768e-10	8.97316e-10	8.99444e-10	9.03291e-10	9.05091e-10	9.07262e-10	9.1244e-10	9.15216e-10	9.17622e-10	9.24715e-10	9.27555e-10	9.34446e-10			2.55	-1.02368e-11	-9.8179e-12	-3.65144e-12	-6.04393e-12	-7.15582e-12	-6.93614e-12	-5.38169e-12
4	7.17209e-10	7.04591e-10	7.03693e-10	7.02496e-10	7.01298e-10	7.12077e-10	7.17643e-10	7.29008e-10	7.39885e-10	7.45753e-10	7.44215e-10	7.41174e-10	7.38386e-10	7.36782e-10	7.35875e-10	7.34255e-10	7.33574e-10	7.33211e-10	7.33252e-10	7.31652e-10	7.33913e-10	7.33093e-10	7.33828e-10	7.34478e-10	7.37004e-10	7.4437e-10	7.49706e-10	7.56045e-10	7.58734e-10	7.60801e-10	7.64077e-10	7.65786e-10	7.67736e-10	7.72275e-10	7.74581e-10	7.76236e-10	7.82367e-10	7.84989e-10	7.90962e-10			2.5	-3.9414e-12	-6.73674e-12	-8.89826e-12	-6.52539e-12	-4.42911e-12	-6.37676e-12	-4.56902e-12
3.95	6.06002e-10	5.94274e-10	5.94516e-10	5.92571e-10	5.92044e-10	6.01768e-10	6.05903e-10	6.15406e-10	6.25113e-10	6.29143e-10	6.28328e-10	6.25127e-10	6.21943e-10	6.21359e-10	6.19405e-10	6.19546e-10	6.1897e-10	6.18263e-10	6.18198e-10	6.16185e-10	6.18105e-10	6.17082e-10	6.1771e-10	6.20077e-10	6.21094e-10	6.27718e-10	6.31474e-10	6.37174e-10	6.39877e-10	6.40891e-10	6.4402e-10	6.45209e-10	6.4707e-10	6.51102e-10	6.52545e-10	6.544e-10	6.59984e-10	6.61211e-10	6.67269e-10			2.45	-1.15811e-11	-9.98529e-12	-8.2976e-12	-6.93911e-12	-8.10152e-12	-8.52162e-12	-5.616e-12
3.9	5.09868e-10	5.02432e-10	5.01115e-10	5.00593e-10	4.99836e-10	5.08275e-10	5.11679e-10	5.18067e-10	5.2841e-10	5.3068e-10	5.28565e-10	5.27323e-10	5.24502e-10	5.23523e-10	5.221e-10	5.21672e-10	5.20883e-10	5.19986e-10	5.20906e-10	5.18839e-10	5.20452e-10	5.19737e-10	5.20648e-10	5.21956e-10	5.22809e-10	5.28519e-10	5.31915e-10	5.35978e-10	5.3851e-10	5.39337e-10	5.42177e-10	5.43925e-10	5.4484e-10	5.47908e-10	5.49428e-10	5.50811e-10	5.55583e-10	5.57748e-10	5.6209e-10			2.4	-6.71736e-12	-5.64721e-12	-1.03879e-11	-9.83497e-12	-9.09374e-12	-8.74353e-12	-2.78469e-12
3.85	4.28928e-10	4.236e-10	4.22168e-10	4.21758e-10	4.21156e-10	4.28102e-10	4.31021e-10	4.36281e-10	4.43857e-10	4.45929e-10	4.45578e-10	4.4262e-10	4.40896e-10	4.40838e-10	4.39469e-10	4.38463e-10	4.37216e-10	4.37567e-10	4.37763e-10	4.3641e-10	4.38269e-10	4.36676e-10	4.38007e-10	4.38347e-10	4.39356e-10	4.44136e-10	4.46711e-10	4.49927e-10	4.52302e-10	4.54341e-10	4.55915e-10	4.5699e-10	4.57386e-10	4.611e-10	4.61971e-10	4.62422e-10	4.6704e-10	4.68744e-10	4.73245e-10			2.35	-9.39026e-12	-1.31493e-11	-1.0546e-11	-4.52617e-12	-8.8088e-12	-5.91656e-12	-9.44101e-12
3.8	3.60912e-10	3.5632e-10	3.54118e-10	3.54699e-10	3.53437e-10	3.60139e-10	3.63226e-10	3.67185e-10	3.73602e-10	3.75191e-10	3.73196e-10	3.7139e-10	3.69503e-10	3.7003e-10	3.68538e-10	3.67876e-10	3.66982e-10	3.67451e-10	3.67057e-10	3.65288e-10	3.67572e-10	3.66219e-10	3.67008e-10	3.67782e-10	3.68119e-10	3.73126e-10	3.74279e-10	3.77229e-10	3.79601e-10	3.81382e-10	3.8243e-10	3.83581e-10	3.83719e-10	3.86673e-10	3.87577e-10	3.87642e-10	3.92347e-10	3.92988e-10	3.97014e-10			2.3	-6.30684e-12	-5.2637e-12	-3.85505e-12	-1.02453e-11	-4.99091e-12	-8.11353e-12	-2.64496e-12
3.75	3.01663e-10	2.98211e-10	2.97525e-10	2.96946e-10	2.96475e-10	3.01647e-10	3.05389e-10	3.0732e-10	3.12916e-10	3.13072e-10	3.12748e-10	3.10664e-10	3.0855e-10	3.09112e-10	3.07852e-10	3.07978e-10	3.0744e-10	3.06585e-10	3.07163e-10	3.05446e-10	3.07303e-10	3.05993e-10	3.06784e-10	3.07957e-10	3.07432e-10	3.12448e-10	3.1277e-10	3.15859e-10	3.17252e-10	3.18297e-10	3.19434e-10	3.21003e-10	3.22035e-10	3.23441e-10	3.23639e-10	3.24299e-10	3.29349e-10	3.28406e-10	3.32665e-10			2.25	-9.30317e-12	-8.08098e-12	-1.20273e-11	-7.48408e-12	-9.69698e-12	-8.95455e-12	-9.72261e-12
3.7	2.52052e-10	2.49711e-10	2.48686e-10	2.4881e-10	2.48484e-10	2.52575e-10	2.54959e-10	2.5737e-10	2.61805e-10	2.62668e-10	2.60622e-10	2.60271e-10	2.58024e-10	2.58475e-10	2.5748e-10	2.58054e-10	2.56896e-10	2.56327e-10	2.57031e-10	2.55013e-10	2.56582e-10	2.55509e-10	2.56288e-10	2.57505e-10	2.57067e-10	2.60799e-10	2.61578e-10	2.63889e-10	2.65482e-10	2.65533e-10	2.67031e-10	2.67907e-10	2.68192e-10	2.70672e-10	2.7096e-10	2.71205e-10	2.75457e-10	2.74387e-10	2.78129e-10			2.2	-9.07942e-12	-8.35539e-12	-7.40055e-12	-8.66027e-12	-7.33976e-12	-9.36461e-12	-3.7237e-12
3.65	2.09905e-10	2.08945e-10	2.07809e-10	2.08663e-10	2.07381e-10	2.11425e-10	2.13405e-10	2.15345e-10	2.1885e-10	2.18733e-10	2.1778e-10	2.16291e-10	2.15599e-10	2.15827e-10	2.14478e-10	2.15351e-10	2.13994e-10	2.14251e-10	2.1427e-10	2.13025e-10	2.1463e-10	2.13504e-10	2.14093e-10	2.14308e-10	2.14336e-10	2.17865e-10	2.18641e-10	2.20034e-10	2.21786e-10	2.22352e-10	2.23412e-10	2.24028e-10	2.23805e-10	2.25818e-10	2.26745e-10	2.26712e-10	2.29416e-10	2.29665e-10	2.32387e-10			2.15	-8.77419e-12	-8.20495e-12	-1.07902e-11	-1.54769e-11	-9.75034e-12	-7.91951e-12	-7.24158e-12
3.6	1.7549e-10	1.74441e-10	1.73779e-10	1.73744e-10	1.7271e-10	1.75971e-10	1.78198e-10	1.78946e-10	1.8219e-10	1.82482e-10	1.81424e-10	1.80138e-10	1.7871e-10	1.79045e-10	1.77859e-10	1.78653e-10	1.7781e-10	1.77321e-10	1.78366e-10	1.76516e-10	1.78386e-10	1.76582e-10	1.77769e-10	1.78253e-10	1.7775e-10	1.81234e-10	1.80889e-10	1.82788e-10	1.83844e-10	1.84078e-10	1.85215e-10	1.85883e-10	1.85949e-10	1.86976e-10	1.87457e-10	1.87017e-10	1.91587e-10	1.90678e-10	1.93913e-10			2.1	-8.18526e-12	-1.02597e-11	-9.92686e-12	-5.84853e-12	-1.06347e-11	-1.02075e-11	-9.0156e-12
3.55	1.45633e-10	1.45219e-10	1.44127e-10	1.45007e-10	1.44106e-10	1.46559e-10	1.47933e-10	1.4853e-10	1.51332e-10	1.50527e-10	1.50205e-10	1.49612e-10	1.48252e-10	1.49518e-10	1.47999e-10	1.48573e-10	1.47907e-10	1.47918e-10	1.48199e-10	1.4647e-10	1.4822e-10	1.46987e-10	1.47933e-10	1.48573e-10	1.47272e-10	1.50527e-10	1.50592e-10	1.52201e-10	1.53466e-10	1.5323e-10	1.5441e-10	1.54561e-10	1.54506e-10	1.56027e-10	1.56388e-10	1.55615e-10	1.59559e-10	1.58567e-10	1.61368e-10			2.05	-1.28433e-11	-8.72967e-12	-9.79595e-12	-9.92036e-12	-5.87313e-12	-5.99154e-12	-4.98204e-12
3.5	1.2079e-10	1.21577e-10	1.1997e-10	1.20716e-10	1.19898e-10	1.21668e-10	1.23443e-10	1.23262e-10	1.27802e-10	1.2577e-10	1.25278e-10	1.23977e-10	1.23884e-10	1.24567e-10	1.22572e-10	1.2398e-10	1.22097e-10	1.22962e-10	1.23183e-10	1.22223e-10	1.23589e-10	1.22159e-10	1.22901e-10	1.22925e-10	1.22791e-10	1.24756e-10	1.24992e-10	1.25785e-10	1.27475e-10	1.27397e-10	1.28391e-10	1.28154e-10	1.27755e-10	1.29663e-10	1.2995e-10	1.30128e-10	1.32241e-10	1.31621e-10	1.34457e-10			2	-7.52833e-12	-7.87664e-12	-8.44563e-12	-9.42126e-12	-1.26416e-11	-1.28135e-11	-7.2058e-12
3.45	1.00196e-10	1.00771e-10	1.00564e-10	1.00103e-10	9.96011e-11	1.01341e-10	1.02253e-10	1.03063e-10	1.05046e-10	1.04242e-10	1.03874e-10	1.02844e-10	1.01693e-10	1.02792e-10	1.02086e-10	1.02318e-10	1.01424e-10	1.01491e-10	1.02173e-10	1.00626e-10	1.02914e-10	1.01122e-10	1.01786e-10	1.01545e-10	1.01871e-10	1.03992e-10	1.03223e-10	1.04293e-10	1.0526e-10	1.04504e-10	1.05815e-10	1.06305e-10	1.05456e-10	1.06887e-10	1.07247e-10	1.06433e-10	1.0903e-10	1.09101e-10	1.11395e-10			1.95	-1.04425e-11	-1.03878e-11	-7.22824e-12	-1.2967e-11	-5.31505e-12	-6.21686e-12	-6.7446e-12
3.4	8.28813e-11	8.34698e-11	8.36499e-11	8.31691e-11	8.26845e-11	8.38953e-11	8.57867e-11	8.56953e-11	8.72936e-11	8.59285e-11	8.55768e-11	8.61577e-11	8.46621e-11	8.52269e-11	8.44599e-11	8.55128e-11	8.49326e-11	8.37834e-11	8.47807e-11	8.35289e-11	8.46137e-11	8.37845e-11	8.41325e-11	8.47697e-11	8.43354e-11	8.5356e-11	8.57585e-11	8.68731e-11	8.79921e-11	8.69187e-11	8.83978e-11	8.79763e-11	8.7921e-11	8.92381e-11	8.92031e-11	8.93212e-11	9.1174e-11	9.01924e-11	9.26038e-11			1.9	-8.88664e-12	-8.87139e-12	-1.16092e-11	-7.21886e-12	-1.27024e-11	-1.21188e-11	-5.92885e-12
3.35	6.87664e-11	6.97604e-11	6.89772e-11	6.88339e-11	6.80433e-11	6.97285e-11	7.06495e-11	7.08306e-11	7.31673e-11	7.18999e-11	7.12344e-11	7.04184e-11	6.9621e-11	7.06105e-11	6.98972e-11	7.07551e-11	6.94989e-11	6.99064e-11	6.96934e-11	6.95263e-11	7.05406e-11	6.96125e-11	6.97326e-11	6.95318e-11	6.94863e-11	7.07445e-11	7.06636e-11	7.14237e-11	7.2119e-11	7.19633e-11	7.22766e-11	7.27212e-11	7.1981e-11	7.38904e-11	7.38238e-11	7.34391e-11	7.51103e-11	7.51508e-11	7.66882e-11			1.85	-8.91839e-12	-9.16369e-12	-1.28102e-11	-7.03185e-12	-9.17224e-12	-9.35743e-12	-7.18027e-12
3.3	5.62611e-11	5.80453e-11	5.68787e-11	5.62565e-11	5.63767e-11	5.74979e-11	5.95609e-11	5.82827e-11	6.01328e-11	5.89846e-11	5.95181e-11	5.85636e-11	5.74387e-11	5.80925e-11	5.71206e-11	5.79647e-11	5.72587e-11	5.74214e-11	5.81801e-11	5.67637e-11	5.79816e-11	5.70881e-11	5.72847e-11	5.79602e-11	5.70057e-11	5.92962e-11	5.77321e-11	5.93053e-11	5.98663e-11	5.86887e-11	5.97778e-11	6.02978e-11	6.02868e-11	6.03722e-11	6.06046e-11	6.0702e-11	6.23696e-11	6.18223e-11	6.35364e-11			1.8	-1.19688e-11	-1.26007e-11	-7.31713e-12	-8.6298e-12	-7.9608e-12	-8.73893e-12	-7.01051e-12
3.25	4.68541e-11	4.80903e-11	4.69407e-11	4.69814e-11	4.70106e-11	4.74628e-11	4.86762e-11	4.83225e-11	4.95871e-11	4.84078e-11	4.87419e-11	4.86147e-11	4.7703e-11	4.80474e-11	4.73526e-11	4.86478e-11	4.74068e-11	4.73914e-11	4.77988e-11	4.69387e-11	4.78197e-11	4.68311e-11	4.70542e-11	4.77709e-11	4.62594e-11	4.89218e-11	4.77686e-11	4.88034e-11	4.93865e-11	4.90582e-11	4.95131e-11	4.95784e-11	4.9402e-11	5.07598e-11	4.9805e-11	4.95444e-11	5.16466e-11	5.08056e-11	5.25003e-11			1.75	-4.93112e-12	-6.50539e-12	-8.97251e-12	-6.8408e-12	-7.49938e-12	-8.80064e-12	-4.35971e-12
3.2	3.81114e-11	4.06288e-11	3.89809e-11	3.89671e-11	3.90357e-11	3.95096e-11	4.05152e-11	3.96462e-11	4.15451e-11	4.09185e-11	3.96568e-11	3.98038e-11	3.92724e-11	4.00636e-11	3.95003e-11	4.00849e-11	3.90468e-11	3.96115e-11	3.92463e-11	3.8959e-11	4.06211e-11	3.93814e-11	3.92637e-11	3.9381e-11	3.94487e-11	4.0838e-11	3.99663e-11	4.01111e-11	4.04019e-11	4.01302e-11	4.08772e-11	4.11215e-11	3.99297e-11	4.18228e-11	4.16471e-11	4.04564e-11	4.2215e-11	4.25497e-11	4.412e-11			1.7	-1.20232e-11	-1.03423e-11	-9.83315e-12	-4.73269e-12	-9.13645e-12	-9.43041e-12	-8.43959e-12
3.15	3.18919e-11	3.34987e-11	3.25294e-11	3.24456e-11	3.16861e-11	3.33101e-11	3.40009e-11	3.23166e-11	3.39324e-11	3.39343e-11	3.33705e-11	3.33584e-11	3.2559e-11	3.32215e-11	3.23243e-11	3.27314e-11	3.24114e-11	3.27088e-11	3.27737e-11	3.2056e-11	3.3746e-11	3.21556e-11	3.23909e-11	3.31062e-11	3.20531e-11	3.42541e-11	3.29547e-11	3.30025e-11	3.35691e-11	3.3812e-11	3.39568e-11	3.45602e-11	3.35657e-11	3.41617e-11	3.4319e-11	3.32729e-11	3.60863e-11	3.50083e-11	3.68844e-11			1.65	-7.46266e-12	-6.40954e-12	-1.03386e-11	-7.82247e-12	-1.20822e-11	-1.15242e-11	-1.80793e-12
3.1	2.59976e-11	2.75259e-11	2.71586e-11	2.70234e-11	2.68195e-11	2.73674e-11	2.87319e-11	2.71324e-11	2.81576e-11	2.74845e-11	2.80475e-11	2.73655e-11	2.65517e-11	2.69921e-11	2.64438e-11	2.80096e-11	2.73499e-11	2.65162e-11	2.75139e-11	2.62489e-11	2.78252e-11	2.68474e-11	2.68893e-11	2.77009e-11	2.65423e-11	2.85293e-11	2.69822e-11	2.82198e-11	2.79431e-11	2.72041e-11	2.78802e-11	2.79267e-11	2.77524e-11	2.85921e-11	2.83279e-11	2.74838e-11	3.01355e-11	2.88757e-11	3.02383e-11			1.6	-9.45115e-12	-1.31731e-11	-1.18858e-11	-7.25987e-12	-8.85841e-12	-8.18558e-12	-7.93124e-12
3.05	2.12517e-11	2.33354e-11	2.28655e-11	2.21899e-11	2.27718e-11	2.29337e-11	2.40775e-11	2.3869e-11	2.43157e-11	2.23467e-11	2.25226e-11	2.33807e-11	2.17895e-11	2.30898e-11	2.26135e-11	2.33622e-11	2.2836e-11	2.25702e-11	2.31137e-11	2.12872e-11	2.26714e-11	2.2232e-11	2.24492e-11	2.30452e-11	2.16728e-11	2.39152e-11	2.20772e-11	2.32241e-11	2.33935e-11	2.31253e-11	2.32219e-11	2.37135e-11	2.30835e-11	2.42723e-11	2.32302e-11	2.3426e-11	2.4618e-11	2.42769e-11	2.53059e-11			1.55	-7.26136e-12	-8.71677e-12	-4.30642e-12	-1.17983e-11	-5.87626e-12	-6.87845e-12	-1.3548e-12
3	1.7817e-11	1.98263e-11	1.87107e-11	1.92955e-11	1.85691e-11	1.88752e-11	1.96075e-11	1.97692e-11	2.03304e-11	1.92421e-11	1.8938e-11	1.89264e-11	1.94071e-11	1.98412e-11	1.86079e-11	1.98961e-11	1.93305e-11	1.86612e-11	1.91759e-11	1.89034e-11	1.98393e-11	1.87747e-11	1.91506e-11	1.90226e-11	1.87225e-11	1.98088e-11	1.90781e-11	1.90552e-11	1.96049e-11	1.91985e-11	1.98836e-11	1.96802e-11	1.89993e-11	1.99176e-11	2.03574e-11	1.91544e-11	2.0336e-11	2.03736e-11	2.16e-11			1.5	-8.76885e-12	-5.81428e-12	-1.28995e-11	-5.97754e-12	-9.01402e-12	-8.94992e-12	-1.1578e-11
2.95	1.45527e-11	1.63891e-11	1.60379e-11	1.61165e-11	1.51216e-11	1.61001e-11	1.72834e-11	1.69631e-11	1.61488e-11	1.60082e-11	1.66895e-11	1.62272e-11	1.5426e-11	1.63637e-11	1.52772e-11	1.61038e-11	1.60087e-11	1.54871e-11	1.63387e-11	1.55232e-11	1.7524e-11	1.58024e-11	1.58892e-11	1.63015e-11	1.53661e-11	1.75391e-11	1.60064e-11	1.64091e-11	1.67823e-11	1.62078e-11	1.63079e-11	1.68159e-11	1.61933e-11	1.6955e-11	1.63444e-11	1.62968e-11	1.76746e-11	1.66603e-11	1.83641e-11			1.45	-9.85407e-12	-9.40469e-12	-1.06219e-11	-6.27151e-12	-9.06383e-12	-9.46814e-12	-5.61047e-12
2.9	1.18798e-11	1.42594e-11	1.39974e-11	1.28591e-11	1.36168e-11	1.34609e-11	1.49208e-11	1.47673e-11	1.42893e-11	1.39137e-11	1.39975e-11	1.43143e-11	1.38539e-11	1.44008e-11	1.3326e-11	1.50397e-11	1.37746e-11	1.32743e-11	1.39344e-11	1.36041e-11	1.42671e-11	1.31839e-11	1.3565e-11	1.39824e-11	1.34019e-11	1.43633e-11	1.32281e-11	1.39396e-11	1.42806e-11	1.39463e-11	1.43407e-11	1.40988e-11	1.36249e-11	1.48301e-11	1.43228e-11	1.37387e-11	1.5221e-11	1.40423e-11	1.52876e-11			1.4	-8.26257e-12	-6.8006e-12	-9.34076e-12	-1.03502e-11	-9.472e-12	-9.27037e-12	-8.45946e-12
2.85	1.10012e-11	1.27139e-11	1.20723e-11	1.12393e-11	1.13318e-11	1.19591e-11	1.2874e-11	1.23148e-11	1.27735e-11	1.22157e-11	1.25242e-11	1.1665e-11	1.1414e-11	1.23476e-11	1.16019e-11	1.24546e-11	1.14093e-11	1.15536e-11	1.17586e-11	1.1671e-11	1.25323e-11	1.16385e-11	1.14452e-11	1.19617e-11	1.13061e-11	1.24294e-11	1.20681e-11	1.13866e-11	1.18246e-11	1.1749e-11	1.22845e-11	1.19691e-11	1.1148e-11	1.24574e-11	1.25593e-11	1.16002e-11	1.28933e-11	1.13409e-11	1.38779e-11			1.35	-8.85428e-12	-1.40823e-11	-7.94551e-12	-4.61581e-12	-1.17178e-11	-1.03637e-11	-8.84956e-12
2.8	9.28869e-12	1.07798e-11	9.90549e-12	9.77212e-12	9.09688e-12	1.03601e-11	1.15085e-11	1.15784e-11	1.11191e-11	1.04541e-11	1.0454e-11	1.04365e-11	1.04738e-11	1.10322e-11	1.02137e-11	1.06575e-11	9.9741e-12	1.03487e-11	1.02984e-11	1.01262e-11	1.13029e-11	1.01532e-11	1.09773e-11	1.03109e-11	1.00425e-11	1.173e-11	1.0023e-11	1.00843e-11	1.02464e-11	1.01138e-11	1.06422e-11	1.0704e-11	9.87229e-12	1.09025e-11	1.09368e-11	9.90634e-12	1.06083e-11	1.09806e-11	1.24698e-11			1.3	-1.15079e-11	-7.60098e-12	-9.28718e-12	-8.21774e-12	-5.45025e-12	-6.10883e-12	-7.58438e-12
2.75	7.51692e-12	9.29842e-12	8.81866e-12	8.42673e-12	7.9927e-12	8.9264e-12	9.50973e-12	8.99366e-12	9.75277e-12	9.32405e-12	9.2648e-12	9.64063e-12	8.56239e-12	9.58731e-12	8.80336e-12	9.02585e-12	8.93629e-12	8.4637e-12	9.41759e-12	8.64208e-12	9.65569e-12	8.34789e-12	9.13786e-12	9.03785e-12	8.47791e-12	9.92785e-12	9.1092e-12	9.33398e-12	8.9572e-12	8.80759e-12	8.62999e-12	9.0983e-12	8.94057e-12	9.23992e-12	8.85971e-12	8.50775e-12	9.73731e-12	8.89965e-12	1.06045e-11			1.25	-8.29547e-12	-8.36254e-12	-1.34007e-11	-1.0079e-11	-1.37628e-11	-1.07225e-11	-9.49073e-12
2.7	6.74784e-12	8.09964e-12	7.82033e-12	7.64515e-12	7.11396e-12	7.38847e-12	9.28807e-12	7.69799e-12	8.21596e-12	8.37941e-12	8.62701e-12	8.80809e-12	8.21775e-12	8.54118e-12	7.52736e-12	8.39778e-12	8.58397e-12	7.39658e-12	8.91355e-12	7.64766e-12	8.67608e-12	7.89877e-12	7.98992e-12	8.2733e-12	7.54484e-12	9.45802e-12	7.60919e-12	8.23075e-12	8.34e-12	7.91554e-12	7.85018e-12	7.69155e-12	8.0623e-12	8.11847e-12	7.59469e-12	7.87169e-12	8.76468e-12	7.94301e-12	9.14985e-12			1.2	-1.28919e-11	-9.79803e-12	-1.04591e-11	-5.25461e-12	-6.13977e-12	-8.51001e-12	-7.20061e-12
2.65	6.13478e-12	7.02634e-12	7.01163e-12	7.19883e-12	6.47975e-12	6.96152e-12	8.35571e-12	6.73609e-12	7.38659e-12	7.19175e-12	7.00612e-12	7.72653e-12	6.48051e-12	7.45282e-12	7.07797e-12	7.76211e-12	6.8305e-12	6.77346e-12	7.31559e-12	6.8477e-12	7.78582e-12	6.77866e-12	7.2044e-12	7.22832e-12	6.6952e-12	7.60274e-12	6.47162e-12	7.58983e-12	7.48045e-12	7.01178e-12	7.26134e-12	6.91392e-12	7.10255e-12	7.21591e-12	7.28075e-12	6.63893e-12	7.86545e-12	6.3904e-12	8.04641e-12			1.15	-9.81808e-12	-1.03199e-11	-5.29141e-12	-8.73737e-12	-1.15408e-11	-9.31791e-12	-8.70702e-12
2.6	5.36766e-12	7.22429e-12	6.32944e-12	6.2611e-12	6.08309e-12	6.14222e-12	6.98972e-12	5.56718e-12	6.25834e-12	6.05234e-12	6.80693e-12	6.79836e-12	5.9184e-12	7.10384e-12	6.28371e-12	6.81458e-12	6.59218e-12	6.4604e-12	6.84457e-12	6.24762e-12	7.50303e-12	6.47057e-12	6.84806e-12	6.59013e-12	6.19558e-12	7.10977e-12	6.05047e-12	6.77536e-12	6.2917e-12	6.35307e-12	6.06698e-12	6.5298e-12	6.37262e-12	6.43355e-12	6.4793e-12	5.137e-12	6.96434e-12	6.63396e-12	8.03316e-12			1.1	-6.73757e-12	-7.78708e-12	-9.13787e-12	-1.16123e-11	-5.77179e-12	-7.34587e-12	-7.77699e-12
2.55	5.02994e-12	5.96653e-12	5.25855e-12	5.0458e-12	6.07038e-12	5.4727e-12	7.16801e-12	5.51063e-12	5.64994e-12	5.80189e-12	5.36367e-12	6.15482e-12	5.53974e-12	6.76193e-12	5.79425e-12	6.47107e-12	5.98466e-12	5.7045e-12	6.1378e-12	5.2677e-12	5.61861e-12	5.38938e-12	5.86239e-12	6.2454e-12	5.59452e-12	6.21904e-12	5.09048e-12	6.06047e-12	6.32721e-12	5.71473e-12	5.5317e-12	5.62793e-12	6.51451e-12	6.06923e-12	5.76423e-12	5.09733e-12	6.94734e-12	5.19279e-12	7.35422e-12			1.05	-1.07997e-11	-1.0913e-11	-9.88774e-12	-9.41148e-12	-9.39001e-12	-1.0444e-11	-6.86473e-12
2.5	3.72676e-12	5.94213e-12	5.02726e-12	5.05526e-12	5.4343e-12	5.26704e-12	6.17642e-12	5.91266e-12	6.1168e-12	4.9156e-12	5.25372e-12	5.95655e-12	5.33545e-12	5.66403e-12	5.05351e-12	5.63654e-12	5.57414e-12	5.3719e-12	5.9715e-12	5.25887e-12	5.03731e-12	5.35091e-12	5.00501e-12	5.47795e-12	4.93717e-12	5.57203e-12	4.83415e-12	5.6725e-12	5.94364e-12	5.37088e-12	5.90888e-12	5.04315e-12	5.37045e-12	5.86215e-12	4.55769e-12	5.25692e-12	6.7525e-12	5.54026e-12	6.42873e-12			1	-9.59103e-12	-6.9502e-12	-9.77718e-12	-1.27185e-11	-8.25346e-12	-8.14856e-12	-6.61831e-12
2.45	3.47368e-12	5.50127e-12	4.80361e-12	5.43247e-12	4.69993e-12	4.75708e-12	5.62636e-12	5.95504e-12	6.03718e-12	3.82406e-12	5.51599e-12	5.33736e-12	5.34563e-12	5.46443e-12	4.7762e-12	5.89162e-12	4.48389e-12	5.15946e-12	5.0601e-12	5.00474e-12	5.63343e-12	4.96424e-12	5.08381e-12	5.06004e-12	4.20916e-12	5.87263e-12	4.83609e-12	4.99438e-12	5.05283e-12	5.33354e-12	5.71677e-12	5.47649e-12	4.37776e-12	5.39836e-12	4.92089e-12	4.19315e-12	5.59965e-12	5.10538e-12	6.62241e-12			0.95	-1.09331e-11	-1.30418e-11	-1.10949e-11	-5.28053e-12	-9.44926e-12	-8.63744e-12	-1.34461e-11
2.4	3.52679e-12	5.34888e-12	4.32852e-12	4.50934e-12	4.00469e-12	4.41451e-12	4.89104e-12	4.21038e-12	5.53713e-12	4.20686e-12	5.00153e-12	5.09448e-12	5.20389e-12	5.375e-12	4.40893e-12	4.69391e-12	4.3902e-12	4.55353e-12	4.79513e-12	4.78731e-12	5.41656e-12	4.85446e-12	4.63064e-12	4.63043e-12	4.84418e-12	5.94277e-12	4.62697e-12	4.6352e-12	4.58317e-12	4.25109e-12	4.12731e-12	4.70158e-12	4.64368e-12	4.82252e-12	4.97295e-12	3.58546e-12	5.20488e-12	4.69853e-12	5.96486e-12			0.9	-1.07384e-11	-5.41703e-12	-5.33766e-12	-9.70929e-12	-6.85259e-12	-5.84164e-12	-5.15585e-12
2.35	2.74351e-12	4.54646e-12	4.37964e-12	4.02977e-12	3.54654e-12	3.89796e-12	5.15795e-12	4.76931e-12	4.45236e-12	3.80608e-12	4.06233e-12	4.65066e-12	4.20403e-12	5.44349e-12	3.64007e-12	4.13775e-12	4.39311e-12	4.19582e-12	4.90445e-12	4.34549e-12	4.81775e-12	4.09193e-12	3.80296e-12	4.78537e-12	4.10223e-12	4.83708e-12	3.72421e-12	4.38145e-12	4.13995e-12	4.16957e-12	3.86387e-12	4.10321e-12	4.30179e-12	4.86144e-12	3.86868e-12	3.42268e-12	5.18281e-12	4.07705e-12	5.41728e-12			0.85	-8.87063e-12	-8.93928e-12	-1.35897e-11	-6.3257e-12	-1.24413e-11	-1.1672e-11	-1.10881e-11
2.3	2.65682e-12	4.18051e-12	3.99727e-12	3.46775e-12	3.56436e-12	3.47743e-12	4.57091e-12	2.8702e-12	4.07023e-12	3.62239e-12	3.38085e-12	4.41984e-12	3.61431e-12	4.28692e-12	3.98529e-12	4.99847e-12	4.23193e-12	3.82448e-12	4.69883e-12	3.72626e-12	4.61781e-12	3.83536e-12	4.40487e-12	3.97357e-12	3.58357e-12	4.62598e-12	3.15086e-12	4.41961e-12	4.53627e-12	3.7781e-12	3.92228e-12	3.79407e-12	3.64499e-12	3.96626e-12	4.08149e-12	3.75403e-12	4.65038e-12	3.83288e-12	5.51504e-12			0.8	-1.0023e-11	-8.99876e-12	-7.48962e-12	-1.35144e-11	-6.40846e-12	-6.15187e-12	-6.00244e-12
2.25	3.17239e-12	4.40067e-12	3.2753e-12	3.77362e-12	2.6481e-12	3.54831e-12	4.32789e-12	3.85749e-12	4.30094e-12	3.58053e-12	4.34849e-12	4.28436e-12	3.58177e-12	4.42622e-12	3.47316e-12	3.94541e-12	3.46006e-12	3.57025e-12	4.36603e-12	3.59958e-12	4.35742e-12	3.58596e-12	4.15019e-12	3.2474e-12	3.16745e-12	4.28332e-12	4.6012e-12	3.76486e-12	3.42515e-12	3.59069e-12	3.79577e-12	3.8697e-12	3.51132e-12	3.60457e-12	3.90929e-12	2.49239e-12	3.80591e-12	4.06902e-12	5.69106e-12			0.75	-1.00979e-11	-9.13237e-12	-1.20155e-11	-1.09088e-11	-1.11162e-11	-1.16354e-11	-1.14962e-11
2.2	2.69778e-12	3.48891e-12	3.48731e-12	3.42306e-12	2.72721e-12	3.53118e-12	4.08459e-12	3.53624e-12	3.64298e-12	3.54553e-12	3.69197e-12	3.94273e-12	3.68279e-12	4.28519e-12	3.38587e-12	4.07646e-12	3.35486e-12	3.66293e-12	3.81526e-12	2.90048e-12	4.51626e-12	3.17465e-12	4.21504e-12	3.59995e-12	2.94324e-12	3.99609e-12	2.86782e-12	3.79339e-12	3.5166e-12	3.29136e-12	3.57778e-12	3.34324e-12	3.0816e-12	3.58496e-12	3.32755e-12	2.68639e-12	4.23787e-12	3.37273e-12	4.90094e-12			0.7	-1.14369e-11	-9.69946e-12	-1.17574e-11	-8.15905e-12	-8.2381e-12	-8.16618e-12	-7.45785e-12
2.15	2.26986e-12	3.33481e-12	3.14349e-12	2.59485e-12	3.32997e-12	2.64992e-12	4.31068e-12	2.4695e-12	2.83543e-12	3.03411e-12	3.5194e-12	3.69591e-12	3.17752e-12	4.10359e-12	3.13523e-12	3.76965e-12	3.75328e-12	3.24551e-12	3.95926e-12	3.24067e-12	3.26996e-12	3.28215e-12	2.99938e-12	3.42109e-12	2.85341e-12	3.66715e-12	2.65832e-12	3.52321e-12	3.60525e-12	2.85259e-12	3.50769e-12	2.97331e-12	3.43003e-12	3.45242e-12	3.02066e-12	2.83492e-12	4.07368e-12	3.14082e-12	4.4104e-12			0.65	-1.47339e-11	-9.51902e-12	-9.14537e-12	-6.82942e-12	-8.99098e-12	-8.03626e-12	-4.74575e-12
2.1	2.09421e-12	3.55678e-12	2.54385e-12	3.44357e-12	3.42904e-12	2.78792e-12	3.64909e-12	3.52429e-12	4.20909e-12	3.5216e-12	3.13367e-12	3.38897e-12	3.18772e-12	3.80574e-12	3.11697e-12	3.56871e-12	3.07955e-12	3.10155e-12	3.18038e-12	3.37974e-12	2.86822e-12	2.99691e-12	3.29418e-12	3.16386e-12	3.21711e-12	3.7329e-12	2.94935e-12	3.08454e-12	3.69568e-12	3.19262e-12	3.32738e-12	2.86646e-12	2.77302e-12	3.48169e-12	3.12622e-12	2.6072e-12	2.98862e-12	3.23919e-12	4.78058e-12			0.6	-5.30746e-12	-7.69537e-12	-1.13456e-11	-9.45348e-12	-1.05855e-11	-1.05798e-11	-7.6719e-12
2.05	2.26911e-12	2.6543e-12	2.38268e-12	2.563e-12	2.17595e-12	3.01656e-12	3.2956e-12	2.76208e-12	3.44685e-12	2.99746e-12	2.43715e-12	3.03524e-12	3.09904e-12	3.87375e-12	3.43775e-12	2.69018e-12	2.58867e-12	2.97552e-12	2.94416e-12	3.08927e-12	3.59862e-12	3.26333e-12	2.8245e-12	2.93535e-12	2.30948e-12	3.87923e-12	2.56289e-12	2.85878e-12	2.7108e-12	2.98288e-12	2.76061e-12	3.15654e-12	2.48181e-12	3.11583e-12	2.62562e-12	2.11971e-12	2.9904e-12	3.02894e-12	4.21823e-12			0.55	-1.26971e-11	-1.19759e-11	-6.87482e-12	-9.61711e-12	-7.16399e-12	-7.1468e-12	-9.5181e-12
2	1.96258e-12	2.29337e-12	2.33361e-12	2.09229e-12	2.30825e-12	2.33059e-12	2.58106e-12	2.79403e-12	3.32186e-12	2.80482e-12	3.06308e-12	3.23886e-12	2.05499e-12	3.4868e-12	2.52386e-12	3.00547e-12	2.17707e-12	2.50391e-12	3.17571e-12	2.69989e-12	4.20107e-12	2.71399e-12	2.91454e-12	2.75199e-12	2.35217e-12	3.11208e-12	2.35087e-12	2.65968e-12	2.76589e-12	2.4915e-12	2.5641e-12	3.05871e-12	2.21227e-12	2.07894e-12	2.2481e-12	2.02463e-12	3.48769e-12	2.6002e-12	3.93214e-12			0.5	-8.33265e-12	-7.42114e-12	-1.45954e-11	-1.10753e-11	-1.06661e-11	-1.12116e-11	-6.58836e-12
1.95	1.55623e-12	2.24344e-12	2.43787e-12	1.84761e-12	1.99376e-12	1.77112e-12	3.39421e-12	2.76561e-12	1.79315e-12	2.39145e-12	3.09855e-12	3.04798e-12	2.40725e-12	3.58026e-12	1.97798e-12	3.06945e-12	2.64285e-12	2.75644e-12	2.78481e-12	1.98605e-12	2.76661e-12	1.98387e-12	2.51349e-12	2.58268e-12	1.8049e-12	3.27508e-12	1.98475e-12	2.13475e-12	3.09064e-12	1.61916e-12	2.77375e-12	2.09622e-12	1.88539e-12	2.25546e-12	2.29414e-12	2.107e-12	3.15686e-12	2.01216e-12	3.64141e-12			0.45	-1.4292e-11	-1.12602e-11	-1.09839e-11	-4.55649e-12	-9.28164e-12	-8.61884e-12	-6.15391e-12
1.9	9.84538e-13	2.84261e-12	2.35193e-12	1.9664e-12	2.00232e-12	1.82239e-12	2.68141e-12	1.86745e-12	2.13047e-12	2.73204e-12	3.22956e-12	1.97456e-12	2.1252e-12	2.80024e-12	2.14342e-12	2.49906e-12	1.85286e-12	2.18067e-12	2.20349e-12	2.35615e-12	2.32122e-12	2.12451e-12	2.66386e-12	2.31725e-12	2.63735e-12	3.2876e-12	2.06701e-12	2.30285e-12	2.28015e-12	2.6987e-12	2.43783e-12	2.2069e-12	1.68768e-12	2.1711e-12	2.07735e-12	1.69957e-12	2.3712e-12	1.96818e-12	3.28625e-12			0.4	-9.18592e-12	-1.19164e-11	-7.5554e-12	-1.06556e-11	-9.30159e-12	-1.02916e-11	-9.97757e-12
1.85	1.03654e-12	2.09075e-12	1.85817e-12	1.57368e-12	1.78733e-12	1.7558e-12	2.50957e-12	1.21921e-12	2.49125e-12	1.13696e-12	2.30607e-12	1.97177e-12	2.11923e-12	3.24582e-12	1.82488e-12	2.00654e-12	1.73877e-12	2.4629e-12	2.67358e-12	1.77252e-12	2.53024e-12	1.83891e-12	2.48958e-12	2.35977e-12	1.23603e-12	2.4543e-12	1.55689e-12	2.01185e-12	2.24186e-12	2.09028e-12	1.82962e-12	1.80359e-12	1.48268e-12	1.71806e-12	1.68592e-12	1.65114e-12	2.77627e-12	1.95913e-12	3.42363e-12			0.35	-8.73588e-12	-6.05665e-12	-8.81215e-12	-9.58091e-12	-6.48496e-12	-6.9622e-12	-7.38151e-12
1.8	1.13486e-12	1.86123e-12	1.85436e-12	1.04506e-12	1.57895e-12	6.41036e-13	2.54755e-12	1.87769e-12	1.45537e-12	1.20121e-12	1.81518e-12	2.62617e-12	8.60941e-13	3.12208e-12	1.50372e-12	2.84872e-12	1.52886e-12	1.59727e-12	2.41481e-12	1.51131e-12	2.20854e-12	1.20943e-12	1.65414e-12	2.2469e-12	1.19559e-12	1.54245e-12	1.4274e-12	1.85759e-12	2.01441e-12	1.47761e-12	2.06016e-12	1.14189e-12	1.67148e-12	2.01967e-12	1.34772e-12	1.92493e-12	2.1601e-12	1.50973e-12	2.77385e-12			0.3	-1.09832e-11	-1.07796e-11	-1.0332e-11	-1.05924e-11	-8.77639e-12	-1.05022e-11	-9.7193e-12
1.75	5.23186e-13	1.7773e-12	2.14888e-12	1.9067e-12	1.59144e-12	1.487e-12	1.82453e-12	1.45781e-12	1.78874e-12	1.2365e-12	1.90412e-12	2.15542e-12	1.25457e-12	2.32723e-12	1.67786e-12	2.29007e-12	1.61668e-12	1.68388e-12	1.83268e-12	1.49003e-12	2.01058e-12	1.5664e-12	1.99505e-12	1.86925e-12	1.58818e-12	2.27723e-12	1.5123e-12	2.03077e-12	1.73627e-12	1.21989e-12	1.8118e-12	1.36611e-12	9.2057e-13	2.11576e-12	1.46492e-12	1.81619e-12	1.87569e-12	1.64087e-12	2.40068e-12			0.25	-1.23955e-11	-7.18307e-12	-1.10964e-11	-1.18315e-11	-9.93873e-12	-9.94058e-12	-6.38964e-12
1.7	7.85601e-13	1.62867e-12	1.6795e-12	1.04845e-12	1.35572e-12	6.88231e-13	1.46873e-12	1.56503e-12	2.23451e-12	1.885e-12	1.6173e-12	1.69728e-12	9.35257e-13	2.1502e-12	1.53484e-12	1.89097e-12	1.73646e-12	1.4655e-12	1.2364e-12	1.89017e-12	1.72029e-12	1.95646e-12	1.58743e-12	1.78906e-12	1.73486e-12	2.50205e-12	1.28078e-12	1.72136e-12	2.12274e-12	1.57001e-12	1.61227e-12	1.58345e-12	1.43143e-12	1.79967e-12	1.81847e-12	1.33414e-12	1.96654e-12	1.76779e-12	2.50674e-12			0.2	-1.05471e-11	-1.60289e-11	-1.15893e-11	-7.31903e-12	-9.86588e-12	-9.98176e-12	-1.3266e-11
1.65	9.84383e-13	1.55388e-12	9.27115e-13	5.82838e-13	3.97742e-13	1.18449e-12	1.55798e-12	1.3949e-12	1.26691e-12	1.55463e-12	1.20358e-12	1.50647e-12	1.17687e-12	2.12666e-12	1.21256e-12	1.58463e-12	9.61471e-13	1.5447e-12	1.22277e-12	1.41827e-12	1.83885e-12	1.23019e-12	9.12368e-13	1.16031e-12	1.51429e-12	2.34485e-12	1.27074e-12	1.45278e-12	1.34342e-12	1.04589e-12	1.31288e-12	1.0542e-12	1.59857e-12	6.88481e-13	8.64446e-13	8.85308e-13	1.74464e-12	1.437e-12	2.74129e-12			0.15	-1.45846e-11	-7.71755e-12	-5.93511e-12	-9.41812e-12	-5.67262e-12	-5.32945e-12	-6.28855e-12
1.6	3.30567e-13	1.1511e-12	1.14646e-12	6.88589e-13	1.20466e-12	6.01161e-13	1.89611e-12	4.32563e-13	3.69513e-13	9.3838e-13	1.23054e-12	1.55336e-12	4.9659e-13	2.11127e-12	9.74238e-13	8.53431e-13	1.02199e-12	1.00263e-12	1.37128e-12	7.20334e-13	1.43154e-12	9.09519e-13	1.5074e-12	1.45342e-12	5.58209e-13	1.56977e-12	1.47104e-13	1.57765e-12	1.38459e-12	1.18581e-12	8.88574e-13	1.00273e-12	1.50861e-12	9.93192e-13	1.07585e-12	3.75354e-13	1.81577e-12	1.01194e-12	2.00105e-12			0.1	-1.20491e-11	-7.92857e-12	-1.10013e-11	-1.06966e-11	-1.14605e-11	-1.15989e-11	-8.70993e-12
1.55	-7.2217e-14	1.45197e-12	1.01845e-12	6.33013e-13	4.87161e-13	-2.94912e-13	1.50396e-12	8.99875e-13	1.50654e-12	1.31259e-12	1.62143e-12	9.14538e-13	4.54545e-13	1.44864e-12	1.25784e-12	1.45792e-12	8.0359e-13	1.26591e-12	8.84867e-13	1.19585e-12	1.88565e-12	1.05751e-12	7.49075e-13	6.2269e-13	8.63075e-13	1.76071e-12	1.25515e-12	6.62816e-13	1.53201e-12	1.00281e-12	1.13001e-12	1.45205e-12	7.12681e-13	1.19368e-12	9.63056e-13	5.62644e-13	7.89642e-13	1.14179e-12	2.08914e-12			0.05	-1.4104e-11	-8.34835e-12	-1.0059e-11	-1.14978e-11	-7.32658e-12	-7.99214e-12	-8.81768e-12
1.5	-1.20926e-13	1.40747e-12	9.0754e-14	3.30067e-13	3.89826e-13	-2.93326e-13	1.10525e-12	7.99572e-13	1.62137e-12	8.13687e-13	1.24022e-12	6.51026e-13	1.67096e-13	1.64669e-12	6.48594e-13	8.86214e-13	3.66282e-13	1.04218e-12	8.86667e-13	7.81274e-13	1.31391e-12	1.44428e-12	1.30335e-12	5.90241e-13	5.90277e-13	1.47384e-12	1.1258e-12	3.3524e-13	1.08671e-12	1.15638e-12	4.60804e-13	8.01885e-13	4.17304e-13	4.50623e-13	8.12912e-13	1.53494e-13	1.06e-12	7.18033e-13	1.885e-12			0	-1.32077e-11	-1.14243e-11	-9.76945e-12	-1.29977e-11	-1.29807e-11	-1.23341e-11	-9.6615e-12
1.45	-3.26633e-13	6.67334e-13	1.09375e-13	4.50504e-13	-4.22156e-13	-5.28729e-13	9.32372e-13	8.3741e-13	1.23432e-12	-2.28226e-13	8.67677e-13	1.03911e-12	-1.87719e-13	1.20356e-12	1.21605e-13	4.45628e-13	2.07663e-13	6.64604e-13	9.48179e-13	3.6782e-13	7.51674e-13	-3.94821e-14	3.79372e-13	1.03996e-12	4.51267e-13	8.12697e-13	2.88367e-14	1.12773e-12	9.13966e-13	4.81784e-13	3.63874e-13	3.93534e-13	1.08507e-12	2.76852e-13	4.3993e-13	1.61064e-13	1.12467e-12	1.80006e-14	1.39241e-12			-0.05	-1.67788e-11	-1.24093e-11	-8.27838e-12	-5.45911e-12	-9.96244e-12	-9.57842e-12	-1.45794e-11
1.4	-1.19953e-12	5.23078e-13	6.42681e-13	-9.74655e-14	1.73879e-13	-9.54485e-13	3.27146e-13	-6.88052e-13	1.19882e-12	3.65627e-13	-9.34958e-14	4.16362e-13	-5.64373e-13	1.27645e-12	5.20194e-13	1.05914e-12	1.85323e-13	2.52402e-13	5.35607e-13	-1.09053e-13	6.31094e-13	5.9346e-13	4.05514e-13	4.22883e-13	2.39682e-13	4.51267e-13	2.8615e-13	6.93727e-13	5.71561e-13	3.78299e-13	-3.08156e-14	3.95262e-13	8.5181e-13	9.51421e-13	6.79374e-14	-1.01483e-13	4.60255e-13	-3.68571e-13	1.19424e-12			-0.1	-2.17714e-11	-1.3054e-11	-1.08761e-11	-6.87143e-12	-9.61752e-12	-8.53359e-12	-4.75986e-12
1.35	-1.89066e-13	3.23224e-13	4.64714e-13	9.17196e-14	-7.08103e-14	-1.09609e-12	8.01528e-13	1.10149e-14	6.18315e-13	3.47686e-13	1.33383e-13	3.25584e-13	-3.618e-13	1.1255e-12	3.37636e-13	7.34973e-13	-2.37691e-13	3.24237e-13	5.06091e-13	4.06909e-13	8.23975e-13	8.08263e-13	-2.36058e-13	7.39813e-14	1.46949e-13	5.27942e-13	-1.68204e-13	5.11754e-13	8.919e-13	4.89891e-13	3.88849e-13	6.28781e-13	2.1534e-13	6.18243e-13	2.66039e-13	-3.76105e-14	7.88212e-14	-2.44498e-14	1.30302e-12			-0.15	-1.51971e-11	-8.67934e-12	-1.61063e-11	-1.20565e-11	-1.18617e-11	-1.08455e-11	-1.25143e-11
1.3	-7.5717e-13	-7.08938e-14	-5.56481e-13	-1.23203e-13	-6.39653e-13	-6.69074e-13	6.15287e-13	-1.37386e-12	2.55918e-13	7.30991e-14	-4.72903e-14	-7.41482e-14	-1.06417e-12	4.85063e-13	2.96164e-13	-3.13413e-13	-1.15657e-13	-1.28233e-13	-4.16267e-13	3.28469e-13	-2.04682e-14	5.75268e-13	1.54054e-13	-1.34254e-13	5.6684e-13	5.84269e-13	-1.26719e-13	-6.43969e-14	2.58803e-13	5.21672e-13	-1.80292e-13	-1.41263e-14	-6.74772e-13	1.25587e-13	1.53446e-13	-3.55732e-13	4.32372e-14	-3.40271e-13	1.16246e-12			-0.2	-2.27601e-11	-1.53102e-11	-1.08649e-11	-1.20141e-11	-1.06742e-11	-1.21108e-11	-1.0466e-11
1.25	-1.39949e-12	-2.72739e-13	-1.21593e-14	-8.20851e-13	-2.00808e-13	-5.60617e-13	3.07178e-13	-5.55909e-13	7.1125e-13	-5.63431e-13	3.38483e-13	-1.92022e-13	-7.26044e-13	7.20692e-13	-2.39694e-13	-2.06494e-13	1.05774e-13	-1.17218e-13	3.58784e-13	-4.70519e-14	1.4149e-13	1.78814e-14	-1.95265e-14	1.16038e-13	-3.44884e-13	4.30489e-13	1.30236e-13	2.31802e-13	6.56962e-14	-2.23362e-13	-3.56305e-13	-3.62706e-13	1.64151e-13	-7.58266e-13	-4.67467e-13	-3.7396e-14	2.59709e-13	-4.86207e-13	8.54218e-13			-0.25	-2.33447e-11	-1.32191e-11	-1.04555e-11	-1.46541e-11	-1.38437e-11	-8.93201e-12	-1.27176e-11
1.2	-1.38773e-12	-3.15952e-13	-1.23692e-13	-6.79469e-13	-2.92146e-13	-9.62937e-13	2.53797e-13	-6.90341e-14	1.49691e-13	-5.56564e-13	-3.9773e-13	-6.54972e-13	-1.16315e-12	1.33574e-13	1.68085e-14	1.04105e-13	8.47459e-14	8.49247e-14	-4.83477e-13	-3.00372e-13	-1.56772e-13	-8.49152e-13	-2.77257e-13	-5.90944e-13	-9.02414e-14	1.93417e-13	-6.3684e-13	-1.96493e-13	3.96144e-13	-1.90496e-13	-2.84195e-13	-6.248e-13	-7.43544e-13	-1.57273e-13	-2.18976e-13	-6.58464e-13	-5.06008e-13	-3.41773e-14	4.17233e-13			-0.3	-2.36004e-11	-1.60704e-11	-1.27109e-11	-1.02338e-11	-1.58301e-11	-1.27165e-11	-8.28919e-12
1.15	-1.82691e-12	2.18987e-14	-9.02343e-13	-9.46724e-13	-7.68888e-13	-1.23848e-12	-2.81703e-13	-7.95746e-13	9.2876e-14	-6.91557e-13	-2.42949e-13	-5.23722e-13	-1.45934e-12	-1.29938e-14	-1.5403e-13	-3.14105e-13	-6.67942e-13	-5.61941e-13	-5.45049e-13	-4.0437e-13	1.73783e-13	-6.11436e-13	-4.18878e-13	-7.57158e-13	-7.89404e-13	2.31552e-13	-8.52478e-13	-4.76813e-13	-1.87755e-13	-4.37343e-13	-6.42836e-13	-1.22792e-12	-5.70583e-13	-2.37727e-13	-7.42388e-13	-7.48515e-13	-2.85423e-13	-6.54817e-13	4.33493e-13			-0.35	-2.96288e-11	-2.02703e-11	-1.52096e-11	-1.56276e-11	-1.32653e-11	-1.27411e-11	-1.06954e-11
1.1	-1.34039e-12	-5.90766e-13	-8.03387e-13	-1.05036e-12	-1.69339e-12	-6.72162e-13	-2.71809e-13	-7.55286e-13	-1.18085e-12	-7.70724e-13	-5.63335e-13	-8.24821e-13	-1.24906e-12	-1.54996e-13	-7.64728e-14	-9.22394e-13	-6.80864e-13	-1.29652e-13	-2.2198e-13	-8.06403e-13	8.97527e-14	-7.71832e-13	-3.46947e-13	-3.22747e-13	-9.99808e-13	1.33991e-14	-7.27558e-13	-5.02467e-13	-1.30832e-13	-6.04165e-13	-1.0349e-12	-1.34095e-12	-5.9222e-13	-9.40716e-13	-6.78968e-13	-9.84693e-13	-4.03404e-13	-7.64918e-13	-3.35217e-13			-0.4	-3.17266e-11	-1.70252e-11	-1.59921e-11	-1.61382e-11	-1.72328e-11	-1.50596e-11	-1.16787e-11
1.05	-2.08045e-12	-1.46238e-12	-4.52793e-13	-1.23792e-12	-1.3893e-12	-1.21785e-12	-6.63877e-13	-7.30741e-13	-1.04792e-12	-1.34057e-12	-1.05059e-12	-9.77552e-13	-1.59714e-12	-2.85018e-13	-1.3549e-12	-5.49316e-13	-6.52182e-13	-9.18031e-13	-6.92904e-13	-1.28866e-12	-7.57837e-13	-1.38278e-12	-6.16658e-13	-8.358e-13	-1.2305e-12	-1.04185e-12	-1.27325e-12	-4.30834e-13	-6.72174e-13	-9.51374e-13	-9.38392e-13	-1.41325e-12	-1.07173e-12	-1.32959e-12	-1.49797e-12	-1.00676e-12	-3.3356e-13	-1.03821e-12	-8.25763e-14			-0.45	-3.44327e-11	-2.1613e-11	-1.83643e-11	-1.63059e-11	-1.35791e-11	-1.48549e-11	-1.92087e-11
1	-2.03646e-12	-9.21989e-13	-9.10413e-13	-1.52093e-12	-1.14987e-12	-1.8358e-12	-1.20876e-12	-5.09226e-13	-9.98461e-13	-1.38459e-12	-1.02504e-12	-8.57306e-13	-1.2967e-12	-7.18498e-13	-1.38239e-12	-7.97784e-13	-1.03821e-12	-1.10389e-12	-7.82645e-13	-8.94606e-13	-8.77821e-13	-8.50534e-13	-8.28123e-13	-7.4209e-13	-1.22786e-12	-7.62343e-13	-1.28008e-12	-9.95517e-13	-5.85079e-14	-9.95231e-13	-8.06582e-13	-1.19953e-12	-1.23626e-12	-8.43811e-13	-1.19473e-12	-9.68289e-13	-9.63533e-13	-1.31029e-12	-7.98702e-15			-0.5	-4.17611e-11	-2.04247e-11	-1.57812e-11	-1.41356e-11	-1.70161e-11	-1.56825e-11	-1.40454e-11
0.95	-1.83992e-12	-9.02915e-13	-1.27523e-12	-8.64565e-13	-1.05623e-12	-1.75835e-12	-1.70482e-12	-1.72836e-12	-1.38645e-12	-7.27379e-13	-1.28216e-12	-1.22441e-12	-1.40582e-12	-6.59883e-13	-8.09217e-13	-1.12921e-12	-1.28448e-12	-6.19686e-13	-1.35496e-12	-1.1641e-12	-8.66568e-13	-1.38583e-12	-7.04229e-13	-1.36776e-12	-9.42493e-13	-9.52482e-13	-1.35181e-12	-1.12321e-12	-4.34065e-13	-5.373e-13	-8.23903e-13	-1.58979e-12	-1.33032e-12	-9.25994e-13	-1.53484e-12	-1.84579e-12	-8.35669e-13	-1.05232e-12	-1.08242e-13			-0.55	-3.99404e-11	-2.18171e-11	-2.45552e-11	-1.76578e-11	-2.10249e-11	-2.34239e-11	-1.82237e-11
0.9	-2.18902e-12	-1.27761e-12	-1.70565e-12	-1.6744e-12	-1.85769e-12	-2.22285e-12	-1.35688e-12	-2.54687e-12	-8.87012e-13	-1.30035e-12	-6.76227e-13	-1.6361e-12	-1.56671e-12	-2.23792e-13	-1.4495e-12	-1.54282e-12	-1.26655e-12	-1.26894e-12	-1.20609e-12	-1.68613e-12	-1.28092e-12	-8.94868e-13	-1.58708e-12	-1.64088e-12	-1.58151e-12	-1.00197e-12	-1.39267e-12	-1.4335e-12	-9.21607e-13	-1.21002e-12	-1.21093e-12	-1.65623e-12	-1.71608e-12	-1.66816e-12	-1.56717e-12	-1.60788e-12	-1.28623e-12	-1.29441e-12	-4.82047e-13			-0.6	-4.7242e-11	-2.62945e-11	-2.13383e-11	-2.4511e-11	-2.00907e-11	-1.80486e-11	-1.99717e-11
0.85	-2.82264e-12	-1.59776e-12	-1.14102e-12	-1.76418e-12	-1.50998e-12	-2.67353e-12	-1.28012e-12	-1.51157e-12	-1.71006e-12	-1.28826e-12	-1.3189e-12	-1.31344e-12	-1.84442e-12	-1.20771e-12	-1.55962e-12	-1.18405e-12	-1.14617e-12	-1.57112e-12	-1.46848e-12	-1.11105e-12	-1.31255e-12	-1.76803e-12	-1.7753e-12	-1.43213e-12	-2.09762e-12	-9.64737e-13	-1.914e-12	-1.30146e-12	-7.94041e-13	-2.00809e-12	-1.44296e-12	-1.74561e-12	-1.43412e-12	-1.41958e-12	-1.75375e-12	-1.27125e-12	-9.45067e-13	-2.13121e-12	-1.11558e-12			-0.65	-4.57215e-11	-2.90299e-11	-2.71372e-11	-2.44023e-11	-2.52135e-11	-2.56809e-11	-2.13951e-11
0.8	-2.8295e-12	-1.0494e-12	-1.69097e-12	-1.97064e-12	-2.04349e-12	-2.14671e-12	-2.06929e-12	-1.3454e-12	-1.4444e-12	-7.97725e-13	-1.77646e-12	-1.7194e-12	-2.0353e-12	-1.41292e-12	-1.48072e-12	-1.04805e-12	-1.69659e-12	-9.30727e-13	-1.95484e-12	-1.37388e-12	-1.03325e-12	-1.38794e-12	-1.49614e-12	-2.02458e-12	-1.47867e-12	-1.16739e-12	-1.63783e-12	-1.37197e-12	-1.21548e-12	-1.72871e-12	-1.48371e-12	-1.88319e-12	-1.79838e-12	-1.43081e-12	-1.78541e-12	-1.78996e-12	-1.66248e-12	-1.8441e-12	-8.91912e-13			-0.7	-5.83576e-11	-3.32173e-11	-3.16445e-11	-2.27212e-11	-2.57275e-11	-2.37507e-11	-2.51223e-11
0.75	-2.30684e-12	-1.82019e-12	-2.04142e-12	-2.21099e-12	-2.48259e-12	-2.09851e-12	-1.40355e-12	-1.4835e-12	-2.14676e-12	-2.34649e-12	-1.81488e-12	-1.79406e-12	-1.72515e-12	-7.91204e-13	-1.71027e-12	-1.79354e-12	-1.59458e-12	-1.6198e-12	-1.63558e-12	-1.95888e-12	-1.21605e-12	-2.00833e-12	-1.57155e-12	-2.06051e-12	-2.12889e-12	-1.26375e-12	-2.10992e-12	-2.05736e-12	-1.70922e-12	-1.80835e-12	-2.04974e-12	-1.73172e-12	-1.71628e-12	-2.10558e-12	-2.10077e-12	-2.31876e-12	-1.72795e-12	-1.74646e-12	-6.70123e-13			-0.75	-5.56427e-11	-3.78579e-11	-2.98053e-11	-3.31839e-11	-2.95308e-11	-3.05932e-11	-2.1151e-11
0.7	-3.02361e-12	-2.24236e-12	-2.68286e-12	-2.99642e-12	-2.86615e-12	-2.65782e-12	-1.4753e-12	-1.2522e-12	-1.83411e-12	-2.91586e-12	-1.82226e-12	-1.70813e-12	-2.26824e-12	-1.47953e-12	-1.982e-12	-2.37815e-12	-1.69414e-12	-1.87907e-12	-1.4413e-12	-2.1875e-12	-2.19985e-12	-2.53459e-12	-2.06051e-12	-2.06462e-12	-1.68101e-12	-1.84565e-12	-2.62711e-12	-1.62055e-12	-1.66668e-12	-2.15144e-12	-2.08666e-12	-2.41743e-12	-1.61295e-12	-2.18639e-12	-2.18028e-12	-2.15739e-12	-2.14751e-12	-2.47316e-12	-1.43716e-12			-0.8	-5.78173e-11	-3.58977e-11	-3.62671e-11	-3.21831e-11	-3.4323e-11	-3.30582e-11	-3.20366e-11
0.65	-3.53732e-12	-2.17105e-12	-2.13462e-12	-3.22965e-12	-3.12079e-12	-2.62274e-12	-2.46732e-12	-2.60189e-12	-2.27592e-12	-2.85152e-12	-2.14106e-12	-1.84737e-12	-2.73582e-12	-2.22449e-12	-2.34481e-12	-2.02659e-12	-2.78567e-12	-2.54434e-12	-1.61818e-12	-2.51985e-12	-2.12165e-12	-2.45875e-12	-2.16291e-12	-2.38979e-12	-2.90771e-12	-1.82095e-12	-1.99707e-12	-2.20025e-12	-1.72381e-12	-2.55053e-12	-2.06904e-12	-2.63165e-12	-2.53456e-12	-2.30465e-12	-2.52342e-12	-1.96677e-12	-2.09842e-12	-2.72304e-12	-1.47622e-12			-0.85	-6.13818e-11	-4.66176e-11	-3.46776e-11	-4.1513e-11	-3.42951e-11	-3.28148e-11	-3.20978e-11
0.6	-3.26129e-12	-2.27329e-12	-2.94635e-12	-2.96327e-12	-2.75595e-12	-2.74676e-12	-2.93924e-12	-3.38113e-12	-2.35456e-12	-2.60993e-12	-2.28276e-12	-3.09733e-12	-3.1479e-12	-2.24772e-12	-2.20981e-12	-2.32867e-12	-2.95211e-12	-2.33639e-12	-2.1794e-12	-2.38129e-12	-1.95032e-12	-2.65927e-12	-2.28641e-12	-2.65851e-12	-2.27311e-12	-1.71474e-12	-2.6911e-12	-2.42275e-12	-2.01861e-12	-2.22837e-12	-2.06124e-12	-2.3596e-12	-2.11719e-12	-2.19879e-12	-2.4405e-12	-2.69799e-12	-2.22445e-12	-2.35248e-12	-1.19962e-12			-0.9	-6.65929e-11	-4.31969e-11	-4.8211e-11	-4.08035e-11	-3.92776e-11	-3.97727e-11	-3.70336e-11
0.55	-3.15104e-12	-2.54306e-12	-3.0359e-12	-2.86483e-12	-3.34268e-12	-3.46909e-12	-2.36481e-12	-1.83717e-12	-2.45864e-12	-2.34506e-12	-2.28283e-12	-2.98146e-12	-2.57005e-12	-2.10817e-12	-2.44643e-12	-2.66377e-12	-3.07033e-12	-2.76058e-12	-2.4629e-12	-2.71844e-12	-2.24859e-12	-2.54898e-12	-2.10888e-12	-2.89069e-12	-2.48915e-12	-2.53825e-12	-2.62399e-12	-2.69825e-12	-2.62368e-12	-2.4958e-12	-2.5339e-12	-2.65626e-12	-2.72828e-12	-2.55449e-12	-2.81837e-12	-3.00341e-12	-2.47668e-12	-2.77922e-12	-1.80135e-12			-0.95	-6.99303e-11	-5.48227e-11	-4.41215e-11	-4.17278e-11	-4.57379e-11	-4.22132e-11	-3.88179e-11
0.5	-3.48045e-12	-2.52142e-12	-2.80498e-12	-3.42726e-12	-3.05917e-12	-3.1299e-12	-2.52476e-12	-2.00957e-12	-2.56836e-12	-3.05145e-12	-3.16051e-12	-2.36467e-12	-3.19617e-12	-2.50392e-12	-2.41673e-12	-2.4519e-12	-3.04209e-12	-3.28549e-12	-2.11272e-12	-3.26639e-12	-2.88712e-12	-2.93046e-12	-3.00047e-12	-2.29686e-12	-3.10205e-12	-2.55734e-12	-2.89063e-12	-2.05141e-12	-2.12548e-12	-3.46164e-12	-2.9972e-12	-3.03183e-12	-1.98803e-12	-2.72646e-12	-3.25081e-12	-2.31805e-12	-2.49797e-12	-3.06613e-12	-2.36119e-12			-1	-7.27037e-11	-5.41338e-11	-4.66736e-11	-4.7985e-11	-4.42352e-11	-4.50913e-11	-4.48507e-11
0.45	-3.65781e-12	-2.63799e-12	-2.61946e-12	-3.19237e-12	-3.42888e-12	-3.27992e-12	-3.10241e-12	-3.63258e-12	-2.38436e-12	-2.9128e-12	-3.24397e-12	-3.10538e-12	-3.30991e-12	-2.67199e-12	-3.07672e-12	-2.63822e-12	-3.40878e-12	-3.22402e-12	-2.83725e-12	-2.34433e-12	-2.87664e-12	-3.26697e-12	-2.90073e-12	-3.37228e-12	-2.72108e-12	-2.51969e-12	-3.44118e-12	-2.91132e-12	-2.70799e-12	-3.43148e-12	-3.20202e-12	-3.16969e-12	-2.60109e-12	-2.48449e-12	-3.06394e-12	-2.68253e-12	-2.88329e-12	-3.29187e-12	-2.47531e-12			-1.05	-7.03012e-11	-5.80473e-11	-5.31178e-11	-5.2451e-11	-5.0891e-11	-4.69988e-11	-4.77877e-11
0.4	-3.59162e-12	-2.64351e-12	-3.4905e-12	-3.28383e-12	-3.7761e-12	-3.01442e-12	-3.5609e-12	-3.72008e-12	-2.72089e-12	-3.0242e-12	-2.2351e-12	-3.44565e-12	-3.10612e-12	-2.75702e-12	-3.14623e-12	-2.72347e-12	-3.93629e-12	-3.32435e-12	-2.84194e-12	-2.74431e-12	-2.46692e-12	-3.03015e-12	-2.46328e-12	-3.99486e-12	-3.04631e-12	-2.76542e-12	-3.07033e-12	-3.23431e-12	-2.99164e-12	-3.58388e-12	-3.36196e-12	-2.96283e-12	-3.25698e-12	-2.66939e-12	-3.39276e-12	-3.715e-12	-3.04725e-12	-3.13712e-12	-2.38341e-12			-1.1	-7.77349e-11	-5.87603e-11	-5.50543e-11	-5.31931e-11	-5.05531e-11	-5.39963e-11	-4.78629e-11
0.35	-3.59185e-12	-3.58373e-12	-3.50651e-12	-4.38414e-12	-4.14367e-12	-3.80633e-12	-3.68459e-12	-3.56076e-12	-2.70597e-12	-3.75072e-12	-3.11124e-12	-3.54817e-12	-3.4021e-12	-2.63442e-12	-2.37148e-12	-3.45632e-12	-3.52414e-12	-4.06038e-12	-2.71019e-12	-3.21099e-12	-3.01453e-12	-3.24082e-12	-2.81614e-12	-3.49712e-12	-3.75396e-12	-3.11131e-12	-3.1314e-12	-3.43672e-12	-3.03686e-12	-2.91597e-12	-3.54704e-12	-3.53203e-12	-2.94653e-12	-3.28701e-12	-3.9101e-12	-3.78691e-12	-2.91501e-12	-3.42637e-12	-2.79062e-12			-1.15	-7.73949e-11	-6.39796e-11	-6.32165e-11	-6.2419e-11	-6.13144e-11	-5.54327e-11	-5.54288e-11
0.3	-4.46821e-12	-3.37378e-12	-3.70897e-12	-4.21262e-12	-4.57307e-12	-3.49982e-12	-3.28273e-12	-3.48701e-12	-3.82602e-12	-4.33558e-12	-3.09089e-12	-3.58578e-12	-3.21934e-12	-2.67178e-12	-3.38155e-12	-3.09979e-12	-3.70179e-12	-3.65336e-12	-2.91787e-12	-3.41305e-12	-3.50673e-12	-3.95587e-12	-3.44549e-12	-3.5116e-12	-3.6922e-12	-3.03171e-12	-3.69318e-12	-3.098e-12	-3.60157e-12	-3.55467e-12	-3.27342e-12	-3.76719e-12	-3.17758e-12	-3.19775e-12	-4.03602e-12	-3.29843e-12	-2.90638e-12	-3.86467e-12	-2.22572e-12			-1.2	-7.99735e-11	-7.14662e-11	-6.26751e-11	-6.07792e-11	-5.75648e-11	-6.0174e-11	-6.01142e-11
0.25	-4.21532e-12	-3.39994e-12	-3.8563e-12	-3.93295e-12	-3.72144e-12	-4.27377e-12	-3.95098e-12	-3.19781e-12	-3.7367e-12	-4.40354e-12	-3.64962e-12	-3.5531e-12	-3.72974e-12	-3.7084e-12	-4.06474e-12	-3.32583e-12	-3.63766e-12	-4.01182e-12	-3.1799e-12	-3.49822e-12	-3.63483e-12	-3.72514e-12	-3.57562e-12	-3.77238e-12	-3.75088e-12	-3.75751e-12	-3.78531e-12	-3.58405e-12	-3.09776e-12	-3.96762e-12	-3.66193e-12	-4.21637e-12	-3.74858e-12	-3.59219e-12	-3.67823e-12	-3.07436e-12	-3.29885e-12	-3.66712e-12	-3.71876e-12			-1.25	-8.27884e-11	-6.95307e-11	-6.56269e-11	-6.42221e-11	-6.21533e-11	-6.11802e-11	-6.0408e-11
0.2	-4.12161e-12	-3.59627e-12	-4.16391e-12	-4.43438e-12	-4.48822e-12	-3.96736e-12	-3.83602e-12	-4.55182e-12	-2.76085e-12	-3.52706e-12	-3.59279e-12	-4.08351e-12	-3.60154e-12	-3.45515e-12	-3.23672e-12	-3.37881e-12	-3.74708e-12	-4.29549e-12	-3.36124e-12	-3.19258e-12	-4.03658e-12	-3.65e-12	-3.43614e-12	-4.36595e-12	-3.54128e-12	-3.61168e-12	-3.89718e-12	-4.313e-12	-3.54127e-12	-3.98031e-12	-3.65462e-12	-3.95885e-12	-3.74858e-12	-3.96223e-12	-4.14298e-12	-3.80331e-12	-3.93947e-12	-4.11382e-12	-2.95542e-12			-1.3	-7.87967e-11	-6.76325e-11	-6.90182e-11	-6.43766e-11	-6.60517e-11	-6.97321e-11	-6.31943e-11
0.15	-4.72507e-12	-4.1519e-12	-4.3358e-12	-4.55462e-12	-4.45898e-12	-4.41687e-12	-3.96274e-12	-4.39147e-12	-3.99592e-12	-3.86338e-12	-3.51495e-12	-3.47558e-12	-3.60215e-12	-3.05346e-12	-3.86573e-12	-4.1356e-12	-3.38309e-12	-4.67894e-12	-3.31444e-12	-3.82382e-12	-3.99514e-12	-4.32574e-12	-3.74645e-12	-3.86009e-12	-3.97843e-12	-3.7658e-12	-3.98119e-12	-4.3942e-12	-3.82847e-12	-4.16794e-12	-4.26189e-12	-4.84951e-12	-3.61356e-12	-4.29567e-12	-4.30294e-12	-3.76078e-12	-3.67736e-12	-4.61596e-12	-3.28486e-12			-1.35	-8.43944e-11	-7.35245e-11	-7.24654e-11	-7.72442e-11	-6.80579e-11	-6.69021e-11	-6.85425e-11
0.1	-5.02483e-12	-4.25564e-12	-4.09535e-12	-5.27033e-12	-4.2268e-12	-4.3925e-12	-3.96571e-12	-3.69869e-12	-4.20742e-12	-4.62652e-12	-3.39828e-12	-4.28309e-12	-4.19099e-12	-4.39863e-12	-4.06913e-12	-4.18667e-12	-4.04937e-12	-4.67571e-12	-3.66668e-12	-4.01739e-12	-4.13626e-12	-4.21182e-12	-4.05552e-12	-4.29051e-12	-3.97632e-12	-3.55319e-12	-4.76577e-12	-4.63452e-12	-3.59691e-12	-4.1244e-12	-3.81573e-12	-4.48064e-12	-4.09019e-12	-3.96541e-12	-4.42748e-12	-4.0314e-12	-4.10572e-12	-4.7866e-12	-3.54627e-12			-1.4	-8.13167e-11	-7.59071e-11	-7.41402e-11	-7.66932e-11	-7.21693e-11	-7.25713e-11	-6.93463e-11
0.05	-5.02771e-12	-4.17668e-12	-4.66938e-12	-4.80001e-12	-4.95496e-12	-5.4395e-12	-4.55692e-12	-4.40825e-12	-4.4785e-12	-4.05326e-12	-4.27058e-12	-4.68953e-12	-5.02341e-12	-4.14318e-12	-4.23663e-12	-4.01288e-12	-4.43999e-12	-4.85083e-12	-4.01957e-12	-3.66118e-12	-3.88937e-12	-3.77077e-12	-3.72478e-12	-4.5143e-12	-4.00683e-12	-3.98818e-12	-4.55275e-12	-4.89322e-12	-3.93736e-12	-4.55382e-12	-3.63061e-12	-4.63151e-12	-4.82807e-12	-4.01077e-12	-4.43158e-12	-4.49345e-12	-4.30988e-12	-4.60463e-12	-3.28189e-12			-1.45	-8.9851e-11	-7.8598e-11	-8.02633e-11	-6.95599e-11	-7.39197e-11	-7.27858e-11	-7.46388e-11
0	-5.46927e-12	-4.09757e-12	-5.17638e-12	-4.87272e-12	-4.6429e-12	-4.4593e-12	-4.95837e-12	-3.98717e-12	-4.31494e-12	-3.71909e-12	-3.84508e-12	-4.80526e-12	-4.24461e-12	-4.74182e-12	-4.54897e-12	-4.15e-12	-4.72734e-12	-4.88241e-12	-4.36469e-12	-4.27265e-12	-4.20204e-12	-4.53347e-12	-4.36068e-12	-4.92924e-12	-4.93345e-12	-4.19356e-12	-4.59644e-12	-4.99183e-12	-4.52938e-12	-4.23623e-12	-5.03457e-12	-4.16399e-12	-4.65188e-12	-5.19121e-12	-4.60927e-12	-4.70485e-12	-4.58038e-12	-4.35609e-12	-4.04761e-12			-1.5	-8.55252e-11	-8.08471e-11	-7.40328e-11	-7.41416e-11	-7.35774e-11	-7.41588e-11	-6.94667e-11
-0.05	-5.83676e-12	-4.80328e-12	-4.61761e-12	-5.30534e-12	-5.37943e-12	-4.71343e-12	-4.2595e-12	-3.84935e-12	-4.54309e-12	-4.68941e-12	-3.97449e-12	-4.78914e-12	-3.93105e-12	-4.82457e-12	-5.08516e-12	-4.66217e-12	-4.87373e-12	-5.59168e-12	-4.24762e-12	-4.62788e-12	-4.74119e-12	-5.25782e-12	-4.60463e-12	-5.07884e-12	-4.74116e-12	-4.44472e-12	-5.02486e-12	-4.91455e-12	-4.30084e-12	-4.74014e-12	-4.94779e-12	-4.9144e-12	-4.19248e-12	-4.99265e-12	-5.27573e-12	-4.81119e-12	-4.75578e-12	-5.07729e-12	-4.48376e-12			-1.55	-8.34747e-11	-7.64727e-11	-8.18992e-11	-7.74735e-11	-7.84577e-11	-7.9371e-11	-7.5042e-11
-0.1	-5.83447e-12	-5.02894e-12	-4.86695e-12	-4.94689e-12	-5.43143e-12	-5.3929e-12	-4.80201e-12	-5.63635e-12	-4.65494e-12	-5.4647e-12	-5.03501e-12	-4.82082e-12	-4.89062e-12	-3.99774e-12	-5.15431e-12	-4.17842e-12	-4.88114e-12	-5.52102e-12	-4.11277e-12	-4.80375e-12	-4.45249e-12	-4.70014e-12	-4.41407e-12	-4.15368e-12	-4.72515e-12	-4.32491e-12	-4.74945e-12	-5.55904e-12	-4.11323e-12	-5.03942e-12	-4.48681e-12	-4.67759e-12	-4.92821e-12	-5.04848e-12	-5.4632e-12	-5.20194e-12	-4.75576e-12	-5.28889e-12	-4.85618e-12			-1.6	-8.46417e-11	-8.60043e-11	-7.62322e-11	-8.0656e-11	-7.87082e-11	-7.42108e-11	-7.52958e-11
-0.15	-5.52084e-12	-4.93585e-12	-6.23496e-12	-5.07377e-12	-5.59709e-12	-5.31776e-12	-4.47241e-12	-4.95359e-12	-4.10566e-12	-4.77238e-12	-5.17743e-12	-5.22696e-12	-5.17666e-12	-4.68184e-12	-5.14146e-12	-4.63209e-12	-5.07247e-12	-5.0249e-12	-5.26204e-12	-4.22258e-12	-4.8414e-12	-5.10042e-12	-4.72435e-12	-4.87503e-12	-4.64039e-12	-4.30884e-12	-4.94927e-12	-6.05536e-12	-4.50283e-12	-4.56774e-12	-4.77586e-12	-4.93696e-12	-5.42082e-12	-4.69517e-12	-5.05666e-12	-5.2303e-12	-5.07531e-12	-4.98108e-12	-4.3185e-12			-1.65	-8.81523e-11	-8.09285e-11	-8.13202e-11	-8.05939e-11	-7.99116e-11	-7.84587e-11	-7.77819e-11
-0.2	-5.02402e-12	-5.34706e-12	-5.68466e-12	-5.79518e-12	-5.70184e-12	-5.05308e-12	-4.4807e-12	-5.4022e-12	-4.7954e-12	-5.94422e-12	-4.3902e-12	-4.94317e-12	-5.00718e-12	-4.59061e-12	-5.14586e-12	-4.82575e-12	-4.92758e-12	-6.1978e-12	-4.68861e-12	-5.84128e-12	-4.99028e-12	-5.77604e-12	-4.93524e-12	-4.86929e-12	-5.12842e-12	-5.02086e-12	-5.42986e-12	-5.44555e-12	-5.05703e-12	-4.95477e-12	-5.3022e-12	-5.25687e-12	-4.62786e-12	-5.18179e-12	-5.71276e-12	-5.48689e-12	-4.93269e-12	-5.56686e-12	-4.51574e-12			-1.7	-8.4083e-11	-8.67157e-11	-8.36664e-11	-7.83387e-11	-8.52586e-11	-8.23333e-11	-7.9091e-11
-0.25	-6.01692e-12	-5.53099e-12	-5.10399e-12	-5.78544e-12	-5.74487e-12	-5.79828e-12	-5.52292e-12	-5.22064e-12	-5.42855e-12	-6.49529e-12	-4.7868e-12	-5.30665e-12	-5.16078e-12	-5.31774e-12	-5.81503e-12	-5.00051e-12	-5.30961e-12	-6.18402e-12	-4.99611e-12	-5.04062e-12	-5.11097e-12	-5.45607e-12	-5.15753e-12	-5.11348e-12	-5.31968e-12	-5.1813e-12	-5.70604e-12	-5.75907e-12	-4.93945e-12	-5.44063e-12	-5.2177e-12	-4.95478e-12	-5.43324e-12	-5.0859e-12	-5.78258e-12	-5.29313e-12	-4.72959e-12	-5.82246e-12	-4.56678e-12			-1.75	-9.00083e-11	-8.63147e-11	-8.25394e-11	-8.22348e-11	-7.92561e-11	-8.26714e-11	-7.92921e-11
-0.3	-6.38895e-12	-5.32871e-12	-5.91503e-12	-6.14982e-12	-5.70135e-12	-5.88593e-12	-5.1797e-12	-5.28208e-12	-5.50126e-12	-5.83519e-12	-5.00246e-12	-5.68272e-12	-5.01527e-12	-5.5571e-12	-4.85958e-12	-4.9799e-12	-5.92751e-12	-6.24509e-12	-5.13225e-12	-5.35934e-12	-5.66679e-12	-6.12038e-12	-5.20437e-12	-5.7632e-12	-5.18284e-12	-5.08043e-12	-5.79293e-12	-6.21833e-12	-5.92515e-12	-5.24803e-12	-5.67782e-12	-5.29882e-12	-6.50718e-12	-4.9839e-12	-5.85147e-12	-5.22327e-12	-5.65164e-12	-5.72759e-12	-5.0483e-12			-1.8	-8.30734e-11	-8.59403e-11	-8.58169e-11	-8.46136e-11	-8.56092e-11	-8.21022e-11	-8.42899e-11
-0.35	-6.5636e-12	-5.46798e-12	-6.26367e-12	-5.8233e-12	-6.51674e-12	-5.64102e-12	-5.4557e-12	-6.384e-12	-5.05557e-12	-5.43168e-12	-5.40072e-12	-5.98625e-12	-5.86725e-12	-5.46521e-12	-6.10101e-12	-5.45342e-12	-6.0697e-12	-6.30356e-12	-5.28885e-12	-6.01466e-12	-5.18532e-12	-5.80633e-12	-4.50108e-12	-5.53607e-12	-5.34092e-12	-5.29597e-12	-5.55745e-12	-6.35923e-12	-5.75794e-12	-5.37627e-12	-5.49129e-12	-5.32595e-12	-6.08273e-12	-5.47185e-12	-5.72786e-12	-6.4589e-12	-6.03474e-12	-5.84551e-12	-5.40806e-12			-1.85	-9.10297e-11	-8.58444e-11	-8.29389e-11	-8.19892e-11	-8.01843e-11	-8.34865e-11	-7.9147e-11
-0.4	-6.63333e-12	-5.60476e-12	-6.24834e-12	-6.60262e-12	-6.52497e-12	-5.9675e-12	-5.72102e-12	-5.56549e-12	-5.41877e-12	-6.98487e-12	-5.51248e-12	-5.75436e-12	-5.45045e-12	-5.33392e-12	-5.70858e-12	-5.79306e-12	-6.52968e-12	-6.15705e-12	-5.12731e-12	-5.92037e-12	-5.52189e-12	-6.15032e-12	-5.39253e-12	-5.68659e-12	-5.68655e-12	-5.82262e-12	-5.85682e-12	-6.1874e-12	-5.62431e-12	-5.99985e-12	-5.94677e-12	-5.78214e-12	-5.37316e-12	-6.12887e-12	-6.50296e-12	-6.03244e-12	-5.77894e-12	-6.39439e-12	-6.01206e-12			-1.9	-8.71881e-11	-8.61318e-11	-8.68356e-11	-8.36955e-11	-8.35662e-11	-8.56933e-11	-7.90751e-11
-0.45	-6.73503e-12	-6.18411e-12	-6.22406e-12	-6.70737e-12	-6.37296e-12	-6.30223e-12	-5.54948e-12	-5.06552e-12	-5.8708e-12	-5.87397e-12	-5.51987e-12	-5.90338e-12	-6.12494e-12	-5.48464e-12	-5.93275e-12	-5.61072e-12	-6.41332e-12	-6.29677e-12	-5.4738e-12	-6.00382e-12	-6.18327e-12	-6.37696e-12	-5.41359e-12	-5.31133e-12	-5.52006e-12	-5.97811e-12	-6.24355e-12	-6.08888e-12	-5.27384e-12	-6.71062e-12	-5.93163e-12	-5.65313e-12	-5.58355e-12	-5.97017e-12	-6.79898e-12	-5.85477e-12	-5.33048e-12	-6.41953e-12	-5.78297e-12			-1.95	-8.78552e-11	-8.22687e-11	-8.72113e-11	-8.09589e-11	-8.46881e-11	-8.94153e-11	-8.47786e-11
-0.5	-7.12215e-12	-6.48423e-12	-6.1164e-12	-6.64055e-12	-6.73341e-12	-6.73991e-12	-6.02808e-12	-5.68093e-12	-5.38751e-12	-6.75023e-12	-5.42127e-12	-7.07253e-12	-6.62138e-12	-6.13223e-12	-5.79678e-12	-6.01904e-12	-6.30627e-12	-6.41222e-12	-5.99939e-12	-6.0117e-12	-6.21253e-12	-6.02556e-12	-6.21438e-12	-5.91514e-12	-6.06716e-12	-5.87388e-12	-6.32014e-12	-6.26688e-12	-5.54769e-12	-6.66368e-12	-5.89167e-12	-6.08648e-12	-6.48851e-12	-5.93801e-12	-6.52338e-12	-6.26637e-12	-6.05762e-12	-6.75861e-12	-6.14904e-12			-2	-8.55229e-11	-8.83713e-11	-8.53733e-11	-8.6989e-11	-8.50623e-11	-8.23197e-11	-8.29944e-11
-0.55	-6.64488e-12	-6.43703e-12	-6.51541e-12	-7.28568e-12	-7.25927e-12	-6.4397e-12	-6.02143e-12	-6.66639e-12	-5.40144e-12	-7.10948e-12	-5.92465e-12	-7.01436e-12	-6.12428e-12	-5.45759e-12	-6.26652e-12	-5.95227e-12	-6.79371e-12	-6.25765e-12	-5.78256e-12	-5.758e-12	-6.00488e-12	-6.45127e-12	-5.93543e-12	-5.97707e-12	-6.1903e-12	-5.82694e-12	-6.8894e-12	-6.37681e-12	-6.17418e-12	-6.26724e-12	-6.60774e-12	-6.07698e-12	-6.21312e-12	-6.45845e-12	-7.15367e-12	-7.03093e-12	-5.92015e-12	-6.67113e-12	-5.41656e-12			-2.05	-8.86907e-11	-8.3853e-11	-8.64268e-11	-8.02706e-11	-8.51863e-11	-8.76902e-11	-8.6602e-11
-0.6	-7.04082e-12	-6.43975e-12	-7.25462e-12	-6.97726e-12	-7.06711e-12	-6.97075e-12	-6.05276e-12	-6.71855e-12	-6.76304e-12	-7.01127e-12	-5.88292e-12	-6.76527e-12	-5.98961e-12	-5.69597e-12	-6.48071e-12	-6.24715e-12	-7.17922e-12	-6.98109e-12	-5.89157e-12	-6.22057e-12	-6.20679e-12	-6.60278e-12	-5.90173e-12	-5.87177e-12	-6.15405e-12	-6.46497e-12	-7.19289e-12	-6.69559e-12	-6.12572e-12	-6.76774e-12	-6.23416e-12	-6.94491e-12	-6.04379e-12	-6.82247e-12	-7.12789e-12	-6.55441e-12	-6.78796e-12	-7.06193e-12	-6.01693e-12			-2.1	-8.92933e-11	-9.03581e-11	-8.9148e-11	-8.44722e-11	-8.74273e-11	-8.58042e-11	-8.6938e-11
-0.65	-8.39478e-12	-6.45498e-12	-6.68348e-12	-7.34583e-12	-6.92753e-12	-6.91475e-12	-6.70234e-12	-6.10538e-12	-7.18223e-12	-6.63741e-12	-6.23859e-12	-7.04303e-12	-6.83013e-12	-6.6843e-12	-6.65537e-12	-6.50575e-12	-6.95504e-12	-7.02345e-12	-6.43895e-12	-6.38512e-12	-6.8625e-12	-6.82243e-12	-6.5268e-12	-6.42451e-12	-6.30274e-12	-6.27109e-12	-7.19851e-12	-6.88426e-12	-6.38746e-12	-6.59239e-12	-6.55868e-12	-6.67034e-12	-5.93153e-12	-6.13508e-12	-7.67522e-12	-6.58588e-12	-6.98169e-12	-7.36797e-12	-6.13575e-12			-2.15	-9.02234e-11	-8.7788e-11	-8.60337e-11	-8.97903e-11	-8.37307e-11	-8.96969e-11	-8.10298e-11
-0.7	-7.42027e-12	-6.14202e-12	-6.66974e-12	-7.1613e-12	-7.43707e-12	-6.63021e-12	-6.71237e-12	-6.63344e-12	-6.29375e-12	-6.80711e-12	-6.56916e-12	-6.944e-12	-6.72027e-12	-6.30935e-12	-6.44796e-12	-6.6097e-12	-7.56055e-12	-6.54558e-12	-6.29323e-12	-6.48469e-12	-6.51183e-12	-6.3482e-12	-6.62299e-12	-6.65421e-12	-7.38451e-12	-6.64531e-12	-7.13754e-12	-7.35111e-12	-6.11291e-12	-6.46017e-12	-6.61901e-12	-6.68957e-12	-7.11243e-12	-6.61416e-12	-7.35972e-12	-7.1851e-12	-6.63016e-12	-7.62274e-12	-6.22979e-12			-2.2	-8.57025e-11	-8.60396e-11	-8.80502e-11	-8.80212e-11	-9.06346e-11	-8.88763e-11	-8.74879e-11
-0.75	-7.55507e-12	-6.43735e-12	-8.02726e-12	-7.09647e-12	-7.92581e-12	-6.85375e-12	-7.02142e-12	-7.57289e-12	-6.54519e-12	-6.30083e-12	-6.41978e-12	-7.44944e-12	-6.46206e-12	-6.1816e-12	-6.89567e-12	-7.10282e-12	-7.1575e-12	-6.98228e-12	-6.67273e-12	-6.4839e-12	-6.68305e-12	-7.27684e-12	-6.57564e-12	-7.28601e-12	-6.88514e-12	-6.72153e-12	-6.88021e-12	-7.45705e-12	-6.99002e-12	-6.74833e-12	-7.08807e-12	-6.32046e-12	-7.24424e-12	-7.0274e-12	-7.75093e-12	-7.53814e-12	-7.45596e-12	-7.81884e-12	-6.5535e-12			-2.25	-9.1747e-11	-9.0928e-11	-8.90789e-11	-8.60374e-11	-8.32066e-11	-8.42464e-11	-8.69812e-11
-0.8	-7.8229e-12	-6.99229e-12	-6.99705e-12	-7.26515e-12	-8.78705e-12	-7.70526e-12	-6.78316e-12	-8.16334e-12	-6.82229e-12	-7.9217e-12	-7.02751e-12	-7.48576e-12	-6.78169e-12	-6.41679e-12	-7.18735e-12	-7.14563e-12	-7.53732e-12	-7.18763e-12	-6.54224e-12	-7.33066e-12	-6.95153e-12	-7.33681e-12	-7.4981e-12	-6.81487e-12	-7.55653e-12	-7.33082e-12	-7.84605e-12	-7.02804e-12	-7.18218e-12	-7.79576e-12	-7.28407e-12	-7.28915e-12	-7.2059e-12	-7.37646e-12	-8.35829e-12	-7.51994e-12	-7.11709e-12	-8.10719e-12	-7.26047e-12			-2.3	-8.78287e-11	-8.69228e-11	-8.91128e-11	-9.02499e-11	-8.98501e-11	-9.06102e-11	-8.69307e-11
-0.85	-8.22247e-12	-7.6372e-12	-7.39756e-12	-7.50577e-12	-7.67725e-12	-7.40266e-12	-6.90037e-12	-7.2945e-12	-7.31258e-12	-8.15488e-12	-6.70484e-12	-7.31771e-12	-7.19024e-12	-7.21247e-12	-7.63681e-12	-6.94199e-12	-7.21349e-12	-7.57016e-12	-6.78055e-12	-7.49127e-12	-6.48633e-12	-7.8639e-12	-7.53458e-12	-6.82184e-12	-7.38173e-12	-7.14004e-12	-7.99261e-12	-7.59611e-12	-7.40854e-12	-8.10872e-12	-7.08085e-12	-7.67475e-12	-7.28132e-12	-7.24223e-12	-8.50678e-12	-7.20557e-12	-7.48304e-12	-8.07523e-12	-7.549e-12			-2.35	-9.28714e-11	-9.26383e-11	-8.97364e-11	-8.44579e-11	-8.79672e-11	-8.81165e-11	-8.75762e-11
-0.9	-7.91929e-12	-7.01351e-12	-8.32315e-12	-7.56882e-12	-8.40523e-12	-6.33845e-12	-7.27448e-12	-7.71754e-12	-7.36581e-12	-7.6866e-12	-7.53025e-12	-7.8969e-12	-6.52165e-12	-7.41901e-12	-7.0353e-12	-7.18722e-12	-7.49737e-12	-7.77456e-12	-7.62426e-12	-7.16685e-12	-7.2912e-12	-7.6445e-12	-7.38102e-12	-7.54327e-12	-7.15991e-12	-7.55243e-12	-7.58295e-12	-7.57446e-12	-8.75559e-12	-7.31692e-12	-7.57287e-12	-7.33807e-12	-8.18259e-12	-7.7742e-12	-8.48222e-12	-7.9545e-12	-8.09357e-12	-8.54226e-12	-7.54479e-12			-2.4	-9.09244e-11	-9.1216e-11	-8.72154e-11	-8.81614e-11	-8.76086e-11	-8.9458e-11	-8.71579e-11
-0.95	-7.53441e-12	-7.63339e-12	-8.1351e-12	-7.79479e-12	-8.37982e-12	-7.21928e-12	-7.39342e-12	-7.60822e-12	-8.22564e-12	-7.69101e-12	-6.97075e-12	-7.64763e-12	-7.78797e-12	-7.47323e-12	-7.94264e-12	-7.14846e-12	-7.64812e-12	-7.96881e-12	-7.13596e-12	-8.3354e-12	-7.40179e-12	-7.70177e-12	-7.65064e-12	-7.00725e-12	-7.81816e-12	-7.63952e-12	-7.89845e-12	-7.38686e-12	-7.594e-12	-8.77577e-12	-8.0059e-12	-8.10814e-12	-7.80226e-12	-8.48146e-12	-8.67807e-12	-8.111e-12	-7.87867e-12	-8.98768e-12	-7.68979e-12			-2.45	-8.97675e-11	-9.03759e-11	-9.13411e-11	-8.37624e-11	-8.74234e-11	-8.76372e-11	-8.86025e-11
-1	-8.05366e-12	-7.76801e-12	-7.81651e-12	-8.45827e-12	-8.45504e-12	-8.30655e-12	-7.70999e-12	-7.14023e-12	-8.11676e-12	-8.15575e-12	-7.20121e-12	-8.37137e-12	-8.05553e-12	-8.14191e-12	-8.35241e-12	-7.41019e-12	-7.66767e-12	-7.98403e-12	-7.50159e-12	-7.72598e-12	-7.56277e-12	-8.01595e-12	-8.14335e-12	-7.71701e-12	-7.84364e-12	-7.59974e-12	-8.392e-12	-7.71189e-12	-7.2371e-12	-9.39348e-12	-8.16679e-12	-8.42193e-12	-8.14098e-12	-8.28898e-12	-9.27798e-12	-8.09081e-12	-8.29331e-12	-9.28669e-12	-8.63985e-12			-2.5	-9.37643e-11	-8.89768e-11	-9.09498e-11	-9.33354e-11	-8.80855e-11	-9.06453e-11	-8.87064e-11
-1.05	-8.80867e-12	-7.79628e-12	-7.79052e-12	-8.02025e-12	-8.60797e-12	-8.26329e-12	-8.16194e-12	-7.37493e-12	-7.70031e-12	-8.35127e-12	-8.32013e-12	-8.39736e-12	-7.58632e-12	-7.58119e-12	-8.21312e-12	-7.55042e-12	-8.21214e-12	-7.74019e-12	-7.84334e-12	-7.72947e-12	-7.89549e-12	-8.01743e-12	-8.2263e-12	-8.13693e-12	-7.33886e-12	-8.09269e-12	-8.2411e-12	-8.6484e-12	-8.0128e-12	-8.76156e-12	-8.43114e-12	-8.19436e-12	-8.32416e-12	-8.46453e-12	-9.17556e-12	-8.978e-12	-8.75438e-12	-8.95884e-12	-8.55697e-12			-2.55	-9.04334e-11	-9.1943e-11	-9.22002e-11	-9.17905e-11	-9.36553e-11	-8.88985e-11	-9.29534e-11
-1.1	-9.00581e-12	-7.62233e-12	-8.53457e-12	-8.22291e-12	-9.09427e-12	-7.80985e-12	-8.03107e-12	-8.26108e-12	-8.20853e-12	-8.75553e-12	-8.45098e-12	-8.64134e-12	-8.05819e-12	-8.28284e-12	-8.07387e-12	-7.85542e-12	-8.64009e-12	-7.87277e-12	-7.7768e-12	-7.58467e-12	-7.76079e-12	-8.16096e-12	-7.98563e-12	-8.41274e-12	-7.86085e-12	-7.97014e-12	-8.47096e-12	-8.76975e-12	-8.87281e-12	-9.02724e-12	-8.76e-12	-7.99588e-12	-8.80879e-12	-8.84025e-12	-1.01012e-11	-9.64834e-12	-9.37038e-12	-1.01543e-11	-9.2755e-12			-2.6	-9.51295e-11	-9.43131e-11	-9.35452e-11	-8.64033e-11	-8.76303e-11	-9.07086e-11	-9.29527e-11
-1.15	-8.93228e-12	-8.03336e-12	-8.30431e-12	-8.58858e-12	-9.48327e-12	-7.78707e-12	-7.80114e-12	-8.20017e-12	-8.79725e-12	-8.03465e-12	-8.26597e-12	-8.4668e-12	-7.77706e-12	-8.40405e-12	-8.29762e-12	-8.27802e-12	-8.57135e-12	-8.59447e-12	-7.41264e-12	-7.98852e-12	-8.3439e-12	-9.13696e-12	-8.26848e-12	-8.26615e-12	-8.53863e-12	-8.08194e-12	-8.7426e-12	-8.76871e-12	-9.50167e-12	-9.75509e-12	-8.93852e-12	-8.20252e-12	-8.93898e-12	-9.55131e-12	-1.03566e-11	-1.0278e-11	-9.55906e-12	-1.07864e-11	-1.02629e-11			-2.65	-9.42514e-11	-9.47834e-11	-8.90707e-11	-9.04392e-11	-9.09748e-11	-9.32969e-11	-9.24946e-11
-1.2	-8.65691e-12	-8.32595e-12	-7.81049e-12	-8.95491e-12	-8.84281e-12	-7.81329e-12	-8.05485e-12	-7.4983e-12	-8.22214e-12	-8.99897e-12	-8.26933e-12	-8.80239e-12	-8.48985e-12	-8.37184e-12	-8.89027e-12	-8.11523e-12	-8.3966e-12	-8.4756e-12	-7.99284e-12	-8.74236e-12	-8.76685e-12	-9.01833e-12	-8.73296e-12	-8.26244e-12	-8.51344e-12	-8.2648e-12	-8.64247e-12	-8.51463e-12	-9.40266e-12	-1.06279e-11	-9.34043e-12	-9.15501e-12	-9.2025e-12	-9.90522e-12	-1.13916e-11	-1.00929e-11	-1.015e-11	-1.10472e-11	-1.08485e-11			-2.7	-9.47986e-11	-8.8419e-11	-9.85582e-11	-9.0313e-11	-9.14975e-11	-9.62767e-11	-9.30047e-11
-1.25	-8.98635e-12	-8.34831e-12	-8.52772e-12	-8.82736e-12	-9.55132e-12	-8.45982e-12	-8.96423e-12	-8.91634e-12	-7.7749e-12	-8.75998e-12	-8.85044e-12	-9.13838e-12	-8.90516e-12	-9.29523e-12	-8.31133e-12	-8.43623e-12	-8.85423e-12	-8.33775e-12	-8.35521e-12	-8.03832e-12	-8.58276e-12	-8.93391e-12	-8.99459e-12	-8.60993e-12	-8.38202e-12	-8.26433e-12	-8.63737e-12	-9.21512e-12	-9.65095e-12	-1.06068e-11	-1.02123e-11	-9.59461e-12	-9.96972e-12	-1.04959e-11	-1.16015e-11	-1.12255e-11	-1.08471e-11	-1.18197e-11	-1.14489e-11			-2.75	-9.32602e-11	-9.72963e-11	-9.29168e-11	-9.55566e-11	-9.44293e-11	-9.37828e-11	-9.36186e-11
-1.3	-9.09983e-12	-9.16798e-12	-9.10835e-12	-9.06057e-12	-9.69616e-12	-7.76526e-12	-8.49673e-12	-8.48519e-12	-8.22908e-12	-9.40077e-12	-9.7711e-12	-9.11481e-12	-8.11684e-12	-8.32993e-12	-7.97095e-12	-8.70631e-12	-9.05575e-12	-8.82441e-12	-7.99897e-12	-8.68013e-12	-8.91536e-12	-9.67933e-12	-8.99444e-12	-8.86177e-12	-9.01899e-12	-9.03848e-12	-9.21037e-12	-8.95598e-12	-1.03417e-11	-1.12357e-11	-1.09273e-11	-1.03697e-11	-1.05322e-11	-1.10246e-11	-1.24484e-11	-1.12864e-11	-1.08276e-11	-1.24061e-11	-1.20252e-11			-2.8	-9.71632e-11	-9.54153e-11	-9.99544e-11	-9.88163e-11	-9.51339e-11	-9.55698e-11	-9.65787e-11
-1.35	-9.19942e-12	-8.72847e-12	-8.75158e-12	-9.23197e-12	-9.85371e-12	-9.26659e-12	-8.50567e-12	-8.94352e-12	-9.28621e-12	-9.96841e-12	-9.46178e-12	-9.33079e-12	-8.7849e-12	-8.3876e-12	-9.1828e-12	-8.97665e-12	-8.65517e-12	-8.99681e-12	-8.36276e-12	-9.11446e-12	-9.3546e-12	-9.75019e-12	-9.24094e-12	-8.78453e-12	-8.89494e-12	-8.91837e-12	-9.35605e-12	-9.37855e-12	-1.04977e-11	-1.26887e-11	-1.11932e-11	-1.00087e-11	-1.04644e-11	-1.18152e-11	-1.34456e-11	-1.18446e-11	-1.14643e-11	-1.29439e-11	-1.27507e-11			-2.85	-7.55557e-11	-7.11026e-11	-7.24012e-11	-9.44998e-11	-9.89824e-11	-9.91591e-11	-9.9252e-11
-1.4	-9.74412e-12	-8.92952e-12	-8.6261e-12	-9.05417e-12	-9.65775e-12	-8.78682e-12	-8.93291e-12	-8.89277e-12	-9.43522e-12	-8.18064e-12	-9.05488e-12	-9.00232e-12	-8.9062e-12	-9.29819e-12	-8.74602e-12	-8.02884e-12	-9.54168e-12	-9.24871e-12	-9.00584e-12	-9.60342e-12	-1.00286e-11	-9.46927e-12	-9.4317e-12	-9.04094e-12	-9.07054e-12	-8.88152e-12	-9.76239e-12	-9.73706e-12	-1.16412e-11	-1.23506e-11	-1.17717e-11	-1.10519e-11	-1.19357e-11	-1.2109e-11	-1.35335e-11	-1.29244e-11	-1.24457e-11	-1.34689e-11	-1.38807e-11			-2.9	-6.65168e-11	-6.2349e-11	-6.17739e-11	-9.6236e-11	-9.76184e-11	-7.21745e-11	-9.5182e-11
-1.45	-9.93149e-12	-8.70861e-12	-9.64639e-12	-9.28426e-12	-9.5302e-12	-8.98724e-12	-9.45606e-12	-8.94951e-12	-8.27036e-12	-9.42948e-12	-9.68229e-12	-9.16036e-12	-9.27459e-12	-8.85218e-12	-9.27866e-12	-9.03391e-12	-9.793e-12	-9.03845e-12	-9.24169e-12	-9.49296e-12	-1.03809e-11	-1.0078e-11	-9.14475e-12	-9.02969e-12	-8.51879e-12	-8.77042e-12	-9.25556e-12	-1.04722e-11	-1.18198e-11	-1.34497e-11	-1.26527e-11	-1.07828e-11	-1.27038e-11	-1.34139e-11	-1.39488e-11	-1.37784e-11	-1.38966e-11	-1.40258e-11	-1.43052e-11			-2.95	-7.37467e-11	-7.36505e-11	-7.7474e-11	-7.01844e-11	-7.60162e-11	-6.78792e-11	-7.10543e-11
-1.5	-1.00255e-11	-9.13838e-12	-9.9571e-12	-9.54789e-12	-1.01717e-11	-9.50776e-12	-9.59683e-12	-9.46728e-12	-8.98869e-12	-1.05716e-11	-1.00779e-11	-9.51349e-12	-8.99444e-12	-9.52786e-12	-9.29079e-12	-9.16326e-12	-1.0105e-11	-9.03891e-12	-8.96008e-12	-9.73232e-12	-1.08534e-11	-9.99384e-12	-9.37954e-12	-9.33297e-12	-8.9708e-12	-9.61615e-12	-9.61925e-12	-1.12274e-11	-1.3148e-11	-1.42234e-11	-1.30713e-11	-1.16337e-11	-1.33023e-11	-1.36708e-11	-1.45128e-11	-1.40254e-11	-1.38585e-11	-1.47952e-11	-1.48784e-11			-3	-8.5573e-11	-8.47894e-11	-8.90699e-11	-6.7258e-11	-6.60866e-11	-7.72458e-11	-6.71362e-11
-1.55	-1.04342e-11	-9.42029e-12	-9.71853e-12	-9.43173e-12	-1.00581e-11	-9.59128e-12	-9.21291e-12	-9.6864e-12	-9.79521e-12	-1.08886e-11	-9.61337e-12	-9.48291e-12	-8.98193e-12	-9.26731e-12	-9.49684e-12	-9.42247e-12	-1.00684e-11	-9.69444e-12	-8.45904e-12	-1.07977e-11	-1.14122e-11	-1.04831e-11	-9.75687e-12	-9.65139e-12	-9.96697e-12	-9.68845e-12	-1.06326e-11	-1.09128e-11	-1.40743e-11	-1.49217e-11	-1.39176e-11	-1.25201e-11	-1.35085e-11	-1.44259e-11	-1.57725e-11	-1.52912e-11	-1.45818e-11	-1.60819e-11	-1.56171e-11			-3.05	-9.17794e-11	-9.15872e-11	-8.64972e-11	-8.38416e-11	-8.23663e-11	-8.60717e-11	-8.24453e-11
-1.6	-1.0905e-11	-9.17445e-12	-9.83683e-12	-9.46525e-12	-1.07523e-11	-9.55783e-12	-9.92123e-12	-9.90838e-12	-9.07885e-12	-9.55751e-12	-1.05822e-11	-1.02883e-11	-9.32009e-12	-9.47018e-12	-9.26924e-12	-9.82295e-12	-1.02713e-11	-9.67984e-12	-1.00657e-11	-1.08763e-11	-1.13664e-11	-1.00508e-11	-9.24488e-12	-1.02492e-11	-9.27647e-12	-9.46862e-12	-1.01344e-11	-1.20558e-11	-1.43159e-11	-1.59328e-11	-1.45556e-11	-1.31801e-11	-1.42545e-11	-1.46168e-11	-1.58415e-11	-1.56063e-11	-1.54376e-11	-1.64776e-11	-1.6055e-11			-3.1	-9.68878e-11	-9.7907e-11	-7.70339e-11	-9.22373e-11	-9.24315e-11	-9.31644e-11	-9.10814e-11
-1.65	-1.00412e-11	-9.19651e-12	-1.05957e-11	-1.01359e-11	-1.07151e-11	-9.99466e-12	-9.73097e-12	-1.09359e-11	-9.23698e-12	-1.01086e-11	-1.10012e-11	-1.04857e-11	-9.51995e-12	-9.35718e-12	-9.5928e-12	-9.5585e-12	-1.01941e-11	-9.3668e-12	-1.04499e-11	-1.09514e-11	-1.2317e-11	-1.03952e-11	-1.0246e-11	-1.01028e-11	-1.03549e-11	-1.00534e-11	-1.0351e-11	-1.23744e-11	-1.53742e-11	-1.62979e-11	-1.51492e-11	-1.36458e-11	-1.55698e-11	-1.64213e-11	-1.68661e-11	-1.69652e-11	-1.62594e-11	-1.69502e-11	-1.65752e-11			-3.15	-8.70217e-11	-8.5326e-11	-7.61936e-11	-8.25006e-11	-7.78356e-11	-8.08638e-11	-7.79283e-11
-1.7	-1.00918e-11	-9.92317e-12	-1.0795e-11	-1.00645e-11	-1.05897e-11	-9.72364e-12	-9.82542e-12	-1.02946e-11	-9.93135e-12	-1.07455e-11	-1.17844e-11	-1.06018e-11	-9.76506e-12	-9.93912e-12	-1.04498e-11	-9.56596e-12	-1.0367e-11	-1.04391e-11	-1.01339e-11	-1.20077e-11	-1.31836e-11	-1.11728e-11	-9.95277e-12	-9.54007e-12	-1.10174e-11	-1.02592e-11	-1.08317e-11	-1.28668e-11	-1.56472e-11	-1.7545e-11	-1.58895e-11	-1.46091e-11	-1.5624e-11	-1.6885e-11	-1.7158e-11	-1.72755e-11	-1.66743e-11	-1.78449e-11	-1.76913e-11			-3.2	-1.05552e-10	-1.0278e-10	-9.59663e-11	-1.0248e-10	-1.03075e-10	-1.07806e-10	-8.00127e-11
-1.75	-1.11272e-11	-1.03608e-11	-1.06107e-11	-9.89075e-12	-1.09036e-11	-9.81902e-12	-9.87422e-12	-1.09509e-11	-1.03578e-11	-1.09624e-11	-1.2181e-11	-1.0337e-11	-1.04211e-11	-1.01206e-11	-1.02003e-11	-1.01142e-11	-1.05026e-11	-1.00794e-11	-9.97638e-12	-1.17296e-11	-1.38955e-11	-1.15534e-11	-1.06838e-11	-1.0874e-11	-1.06908e-11	-1.13506e-11	-1.13175e-11	-1.33813e-11	-1.63306e-11	-1.8099e-11	-1.61753e-11	-1.51893e-11	-1.64343e-11	-1.72763e-11	-1.81325e-11	-1.76762e-11	-1.80858e-11	-1.87797e-11	-1.80634e-11			-3.25	-1.18853e-10	-1.15605e-10	-9.59727e-11	-1.13807e-10	-1.16086e-10	-1.14931e-10	-8.90307e-11
-1.8	-1.07298e-11	-9.6913e-12	-1.06521e-11	-1.05116e-11	-1.1065e-11	-1.08637e-11	-1.06261e-11	-1.11691e-11	-9.73624e-12	-1.05019e-11	-1.19549e-11	-1.06992e-11	-1.07364e-11	-1.06683e-11	-1.01577e-11	-1.02615e-11	-1.09636e-11	-1.01251e-11	-1.03274e-11	-1.20395e-11	-1.5008e-11	-1.09814e-11	-1.05601e-11	-1.11534e-11	-1.06653e-11	-1.09621e-11	-1.07678e-11	-1.46268e-11	-1.73236e-11	-1.8217e-11	-1.71338e-11	-1.54277e-11	-1.76724e-11	-1.76017e-11	-1.82643e-11	-1.87432e-11	-1.83605e-11	-1.897e-11	-1.84103e-11			-3.3	-1.34432e-10	-1.34151e-10	-1.16512e-10	-1.31544e-10	-1.27496e-10	-1.28989e-10	-1.13234e-10
-1.85	-1.16833e-11	-1.01945e-11	-1.11078e-11	-1.02942e-11	-1.17193e-11	-1.01781e-11	-1.03352e-11	-9.85235e-12	-9.62061e-12	-1.13218e-11	-1.25174e-11	-1.08813e-11	-1.02877e-11	-1.03209e-11	-1.01189e-11	-1.09778e-11	-1.1203e-11	-1.06056e-11	-1.08552e-11	-1.28675e-11	-1.53266e-11	-1.18749e-11	-1.13011e-11	-1.11255e-11	-1.11647e-11	-1.13672e-11	-1.15518e-11	-1.53191e-11	-1.77183e-11	-1.8663e-11	-1.79068e-11	-1.70305e-11	-1.82479e-11	-1.79892e-11	-1.91671e-11	-1.941e-11	-1.90444e-11	-1.96882e-11	-1.8713e-11			-3.35	-1.50102e-10	-1.47421e-10	-1.35501e-10	-1.4384e-10	-1.46854e-10	-1.46369e-10	-1.29775e-10
-1.9	-1.15449e-11	-1.06982e-11	-1.06387e-11	-1.13911e-11	-1.10336e-11	-1.02275e-11	-1.07351e-11	-1.11434e-11	-1.05834e-11	-1.19939e-11	-1.3123e-11	-1.02659e-11	-1.05711e-11	-1.07209e-11	-1.06137e-11	-1.08166e-11	-1.09329e-11	-1.08172e-11	-1.06561e-11	-1.40383e-11	-1.63527e-11	-1.26096e-11	-1.13836e-11	-1.14913e-11	-1.2097e-11	-1.2484e-11	-1.22512e-11	-1.60367e-11	-1.83895e-11	-1.92857e-11	-1.85835e-11	-1.79387e-11	-1.81244e-11	-1.87972e-11	-1.97602e-11	-1.98309e-11	-1.89319e-11	-2.0254e-11	-1.9448e-11			-3.4	-1.69047e-10	-1.69665e-10	-1.56657e-10	-1.6959e-10	-1.64383e-10	-1.66737e-10	-1.53511e-10
-1.95	-1.20594e-11	-1.05214e-11	-1.10786e-11	-1.0512e-11	-1.10549e-11	-1.10636e-11	-1.11259e-11	-1.07836e-11	-9.81653e-12	-1.10251e-11	-1.44103e-11	-1.08679e-11	-1.09769e-11	-1.13724e-11	-1.12227e-11	-1.07669e-11	-1.14793e-11	-1.07398e-11	-1.08383e-11	-1.45638e-11	-1.66346e-11	-1.27496e-11	-1.1247e-11	-1.21337e-11	-1.22222e-11	-1.22e-11	-1.19365e-11	-1.69396e-11	-1.95316e-11	-1.98996e-11	-1.8621e-11	-1.80928e-11	-1.90711e-11	-1.91006e-11	-1.96242e-11	-1.97593e-11	-1.96359e-11	-2.0633e-11	-2.03059e-11			-3.45	-1.89714e-10	-1.90817e-10	-1.77044e-10	-1.90981e-10	-1.89273e-10	-1.91162e-10	-1.70013e-10
-2	-1.18195e-11	-1.04279e-11	-1.13452e-11	-1.12184e-11	-1.18384e-11	-1.04956e-11	-1.10845e-11	-1.20977e-11	-1.09006e-11	-1.2017e-11	-1.44679e-11	-1.15252e-11	-1.0888e-11	-1.14281e-11	-1.13411e-11	-1.1909e-11	-1.19964e-11	-1.06461e-11	-1.15971e-11	-1.57393e-11	-1.73314e-11	-1.34967e-11	-1.1747e-11	-1.32798e-11	-1.28637e-11	-1.3164e-11	-1.24995e-11	-1.78437e-11	-1.96795e-11	-2.01166e-11	-1.94142e-11	-1.8861e-11	-1.94147e-11	-2.006e-11	-2.05161e-11	-2.02662e-11	-2.01328e-11	-2.06351e-11	-2.00299e-11			-3.5	-2.15849e-10	-2.12954e-10	-2.07196e-10	-2.12775e-10	-2.12312e-10	-2.14976e-10	-2.04824e-10
-2.05	-1.18634e-11	-1.07365e-11	-1.17063e-11	-1.14824e-11	-1.2006e-11	-1.1129e-11	-1.14038e-11	-1.17196e-11	-1.08019e-11	-1.20624e-11	-1.5007e-11	-1.17378e-11	-1.1133e-11	-1.11427e-11	-1.17817e-11	-1.21623e-11	-1.22099e-11	-1.12768e-11	-1.15152e-11	-1.62835e-11	-1.78728e-11	-1.39093e-11	-1.20414e-11	-1.27767e-11	-1.33864e-11	-1.43124e-11	-1.33681e-11	-1.77783e-11	-1.98783e-11	-2.07313e-11	-1.96283e-11	-1.9805e-11	-1.96018e-11	-2.0275e-11	-2.115e-11	-2.06273e-11	-2.02115e-11	-2.11506e-11	-2.07302e-11			-3.55	-2.51142e-10	-2.48598e-10	-2.34128e-10	-2.4315e-10	-2.40673e-10	-2.43018e-10	-2.33251e-10
-2.1	-1.22251e-11	-1.15739e-11	-1.23461e-11	-1.17372e-11	-1.15199e-11	-1.16044e-11	-1.133e-11	-1.05784e-11	-1.14477e-11	-1.1875e-11	-1.55074e-11	-1.23082e-11	-1.16835e-11	-1.17081e-11	-1.2305e-11	-1.18554e-11	-1.23733e-11	-1.21171e-11	-1.23008e-11	-1.67683e-11	-1.84994e-11	-1.4727e-11	-1.24637e-11	-1.34716e-11	-1.37794e-11	-1.51795e-11	-1.4152e-11	-1.84253e-11	-1.99294e-11	-2.08985e-11	-2.0401e-11	-1.9581e-11	-2.02653e-11	-2.10283e-11	-2.10582e-11	-2.09401e-11	-2.0934e-11	-2.23018e-11	-2.09337e-11			-3.6	-2.77645e-10	-2.75787e-10	-2.77479e-10	-2.80775e-10	-2.78449e-10	-2.80754e-10	-2.69465e-10
-2.15	-1.18001e-11	-1.12775e-11	-1.21802e-11	-1.10227e-11	-1.21567e-11	-1.16891e-11	-1.17309e-11	-1.18325e-11	-1.1669e-11	-1.21911e-11	-1.67904e-11	-1.22319e-11	-1.24627e-11	-1.274e-11	-1.23543e-11	-1.26663e-11	-1.27753e-11	-1.1603e-11	-1.28213e-11	-1.86617e-11	-1.86853e-11	-1.59451e-11	-1.32559e-11	-1.45517e-11	-1.46671e-11	-1.55499e-11	-1.48852e-11	-1.8933e-11	-2.04943e-11	-2.08609e-11	-2.01319e-11	-2.02171e-11	-2.08887e-11	-2.05018e-11	-2.15433e-11	-2.12823e-11	-2.115e-11	-2.22078e-11	-2.10372e-11			-3.65	-3.25239e-10	-3.25e-10	-3.15615e-10	-3.19764e-10	-3.20731e-10	-3.22817e-10	-3.09188e-10
-2.2	-1.20843e-11	-1.15683e-11	-1.26959e-11	-1.22144e-11	-1.25984e-11	-1.1401e-11	-1.20644e-11	-1.28051e-11	-1.15052e-11	-1.16555e-11	-1.84683e-11	-1.25902e-11	-1.23549e-11	-1.31299e-11	-1.27204e-11	-1.34074e-11	-1.32586e-11	-1.2179e-11	-1.35742e-11	-1.87329e-11	-1.97555e-11	-1.65503e-11	-1.3583e-11	-1.52441e-11	-1.53687e-11	-1.60987e-11	-1.49376e-11	-1.9955e-11	-2.11642e-11	-2.17758e-11	-2.05391e-11	-2.04637e-11	-2.16046e-11	-2.10876e-11	-2.17837e-11	-2.17385e-11	-2.17242e-11	-2.24533e-11	-2.15752e-11			-3.7	-3.68417e-10	-3.67448e-10	-3.61463e-10	-3.69967e-10	-3.64337e-10	-3.68889e-10	-3.58846e-10
-2.25	-1.29134e-11	-1.16449e-11	-1.2756e-11	-1.19547e-11	-1.24105e-11	-1.13524e-11	-1.21537e-11	-1.25205e-11	-1.14834e-11	-1.35823e-11	-1.81838e-11	-1.35918e-11	-1.27524e-11	-1.30039e-11	-1.32465e-11	-1.424e-11	-1.36088e-11	-1.23793e-11	-1.40013e-11	-1.92642e-11	-2.02868e-11	-1.75995e-11	-1.49128e-11	-1.56214e-11	-1.66574e-11	-1.69253e-11	-1.60288e-11	-2.06465e-11	-2.19217e-11	-2.18847e-11	-2.16207e-11	-2.1467e-11	-2.20574e-11	-2.14523e-11	-2.21432e-11	-2.20715e-11	-2.13173e-11	-2.27657e-11	-2.23071e-11			-3.75	-4.28907e-10	-4.25124e-10	-4.20525e-10	-4.18569e-10	-4.25493e-10	-4.31116e-10	-4.22202e-10
-2.3	-1.36127e-11	-1.21903e-11	-1.27658e-11	-1.22895e-11	-1.26491e-11	-1.22245e-11	-1.28588e-11	-1.33433e-11	-1.13242e-11	-1.35069e-11	-1.89122e-11	-1.31728e-11	-1.4044e-11	-1.3233e-11	-1.39128e-11	-1.44943e-11	-1.41407e-11	-1.33902e-11	-1.46393e-11	-1.97711e-11	-2.03585e-11	-1.84916e-11	-1.49976e-11	-1.63325e-11	-1.72519e-11	-1.81714e-11	-1.71418e-11	-2.06359e-11	-2.18844e-11	-2.22677e-11	-2.11674e-11	-2.16106e-11	-2.21662e-11	-2.17805e-11	-2.26486e-11	-2.19571e-11	-2.18841e-11	-2.36281e-11	-2.33206e-11			-3.8	-4.92143e-10	-4.89996e-10	-4.88698e-10	-4.94588e-10	-4.88846e-10	-4.91332e-10	-4.86012e-10
-2.35	-1.34521e-11	-1.22259e-11	-1.30086e-11	-1.29166e-11	-1.32728e-11	-1.24401e-11	-1.28531e-11	-1.41018e-11	-1.19073e-11	-1.33171e-11	-2.02458e-11	-1.40766e-11	-1.4441e-11	-1.4365e-11	-1.41386e-11	-1.58177e-11	-1.48192e-11	-1.40974e-11	-1.55782e-11	-2.02187e-11	-2.13558e-11	-1.88978e-11	-1.57213e-11	-1.77891e-11	-1.76472e-11	-1.85835e-11	-1.74192e-11	-2.188e-11	-2.21609e-11	-2.30492e-11	-2.15723e-11	-2.22103e-11	-2.27423e-11	-2.21383e-11	-2.2815e-11	-2.294e-11	-2.26373e-11	-2.36393e-11	-2.28265e-11			-3.85	-5.68207e-10	-5.69302e-10	-5.67398e-10	-5.68087e-10	-5.71247e-10	-5.72652e-10	-5.66326e-10
-2.4	-1.33618e-11	-1.28249e-11	-1.41029e-11	-1.40356e-11	-1.38742e-11	-1.24002e-11	-1.30352e-11	-1.37124e-11	-1.27939e-11	-1.41566e-11	-2.04045e-11	-1.51191e-11	-1.50944e-11	-1.44561e-11	-1.48184e-11	-1.64655e-11	-1.57514e-11	-1.46174e-11	-1.57368e-11	-2.09243e-11	-2.23274e-11	-1.97772e-11	-1.72232e-11	-1.83932e-11	-1.91868e-11	-1.94091e-11	-1.90037e-11	-2.19352e-11	-2.31315e-11	-2.29046e-11	-2.3194e-11	-2.21443e-11	-2.29423e-11	-2.2737e-11	-2.32896e-11	-2.3648e-11	-2.28539e-11	-2.37966e-11	-2.31048e-11			-3.9	-6.63271e-10	-6.64982e-10	-6.59731e-10	-6.63809e-10	-6.58721e-10	-6.61581e-10	-6.60565e-10
-2.45	-1.46628e-11	-1.39228e-11	-1.37275e-11	-1.42072e-11	-1.50382e-11	-1.32141e-11	-1.36046e-11	-1.39845e-11	-1.40314e-11	-1.55378e-11	-2.11324e-11	-1.55721e-11	-1.58887e-11	-1.55679e-11	-1.6455e-11	-1.76716e-11	-1.62948e-11	-1.54521e-11	-1.70861e-11	-2.22314e-11	-2.24946e-11	-2.1333e-11	-1.87462e-11	-1.90411e-11	-2.01611e-11	-2.07256e-11	-1.95506e-11	-2.24308e-11	-2.31606e-11	-2.37385e-11	-2.31021e-11	-2.39603e-11	-2.375e-11	-2.2722e-11	-2.42083e-11	-2.36252e-11	-2.35308e-11	-2.45962e-11	-2.37958e-11			-3.95	-7.71512e-10	-7.6798e-10	-7.63104e-10	-7.70615e-10	-7.69165e-10	-7.75121e-10	-7.69122e-10
-2.5	-1.5937e-11	-1.37343e-11	-1.43977e-11	-1.46462e-11	-1.47648e-11	-1.42378e-11	-1.43414e-11	-1.41512e-11	-1.44408e-11	-1.59928e-11	-2.1552e-11	-1.57344e-11	-1.68412e-11	-1.66055e-11	-1.71736e-11	-1.82397e-11	-1.70951e-11	-1.61166e-11	-1.74494e-11	-2.30165e-11	-2.30709e-11	-2.17367e-11	-1.88671e-11	-2.052e-11	-2.11992e-11	-2.17332e-11	-2.08279e-11	-2.28302e-11	-2.32897e-11	-2.4538e-11	-2.36966e-11	-2.4123e-11	-2.40871e-11	-2.32686e-11	-2.49938e-11	-2.40262e-11	-2.32305e-11	-2.51965e-11	-2.38493e-11			-4	-8.92923e-10	-8.9328e-10	-8.91709e-10	-8.95979e-10	-8.98707e-10	-8.99002e-10	-8.94327e-10
-2.55	-1.58161e-11	-1.44335e-11	-1.54029e-11	-1.52969e-11	-1.56505e-11	-1.51234e-11	-1.50529e-11	-1.4693e-11	-1.60755e-11	-1.68021e-11	-2.32359e-11	-1.73495e-11	-1.85262e-11	-1.78296e-11	-1.82894e-11	-1.91743e-11	-1.8642e-11	-1.70647e-11	-1.91435e-11	-2.28458e-11	-2.3436e-11	-2.27581e-11	-1.98561e-11	-2.16872e-11	-2.10921e-11	-2.18745e-11	-2.14943e-11	-2.41769e-11	-2.40286e-11	-2.47135e-11	-2.46526e-11	-2.43685e-11	-2.46284e-11	-2.41722e-11	-2.49471e-11	-2.4471e-11	-2.42841e-11	-2.5351e-11	-2.48571e-11			-4.05	-1.00182e-09	-1.0265e-09	-1.02697e-09	-1.0316e-09	-1.05062e-09	-1.03508e-09	-9.73653e-10
-2.6	-1.68293e-11	-1.55346e-11	-1.66224e-11	-1.65542e-11	-1.73172e-11	-1.49962e-11	-1.56757e-11	-1.67778e-11	-1.59592e-11	-1.81353e-11	-2.42144e-11	-1.80697e-11	-1.95177e-11	-1.81521e-11	-1.91804e-11	-2.05706e-11	-1.91805e-11	-1.84422e-11	-2.01003e-11	-2.40694e-11	-2.4218e-11	-2.39746e-11	-2.09438e-11	-2.28049e-11	-2.25178e-11	-2.28735e-11	-2.28903e-11	-2.42732e-11	-2.56015e-11	-2.54365e-11	-2.56353e-11	-2.44013e-11	-2.55477e-11	-2.52036e-11	-2.54752e-11	-2.47234e-11	-2.49303e-11	-2.60467e-11	-2.52454e-11			-4.1	-1.23272e-09	-1.18826e-09	-1.20112e-09	-1.17451e-09	-1.17948e-09	-1.19424e-09	-1.2283e-09
-2.65	-1.84593e-11	-1.6714e-11	-1.70585e-11	-1.77812e-11	-1.76241e-11	-1.68518e-11	-1.71133e-11	-1.68073e-11	-1.82697e-11	-1.91759e-11	-2.40644e-11	-1.90854e-11	-2.09875e-11	-1.99602e-11	-2.01559e-11	-2.14767e-11	-2.06706e-11	-1.9934e-11	-2.09522e-11	-2.45996e-11	-2.4355e-11	-2.47423e-11	-2.27828e-11	-2.35e-11	-2.39483e-11	-2.3884e-11	-2.41082e-11	-2.44929e-11	-2.56984e-11	-2.60759e-11	-2.57246e-11	-2.63008e-11	-2.5585e-11	-2.5684e-11	-2.68538e-11	-2.52939e-11	-2.57463e-11	-2.72947e-11	-2.58914e-11			-4.15	-1.41772e-09	-1.42131e-09	-1.38248e-09	-1.3805e-09	-1.41974e-09	-1.40799e-09	-1.36532e-09
-2.7	-1.98644e-11	-1.74261e-11	-1.92227e-11	-1.86874e-11	-1.92853e-11	-1.81704e-11	-1.85109e-11	-1.82797e-11	-1.91365e-11	-1.98238e-11	-2.52567e-11	-2.0239e-11	-2.21201e-11	-2.14024e-11	-2.12808e-11	-2.27472e-11	-2.22138e-11	-2.09722e-11	-2.24597e-11	-2.49752e-11	-2.55564e-11	-2.51444e-11	-2.32965e-11	-2.48024e-11	-2.47855e-11	-2.43212e-11	-2.48379e-11	-2.61945e-11	-2.58675e-11	-2.66955e-11	-2.65304e-11	-2.64862e-11	-2.65056e-11	-2.64966e-11	-2.66122e-11	-2.73209e-11	-2.68959e-11	-2.80676e-11	-2.71746e-11			-4.2	-1.62665e-09	-1.57989e-09	-1.62209e-09	-1.64515e-09	-1.60253e-09	-1.6296e-09	-1.65782e-09
-2.75	-2.10354e-11	-1.92431e-11	-2.03099e-11	-2.07484e-11	-2.11326e-11	-1.88491e-11	-1.98544e-11	-1.95295e-11	-2.07124e-11	-2.19579e-11	-2.68795e-11	-2.29818e-11	-2.34485e-11	-2.28435e-11	-2.33895e-11	-2.45782e-11	-2.39225e-11	-2.23022e-11	-2.42798e-11	-2.67474e-11	-2.723e-11	-2.70365e-11	-2.4606e-11	-2.63581e-11	-2.5848e-11	-2.61318e-11	-2.64131e-11	-2.74074e-11	-2.78236e-11	-2.80162e-11	-2.86304e-11	-2.77035e-11	-2.8111e-11	-2.73693e-11	-2.82994e-11	-2.81828e-11	-2.79557e-11	-2.92552e-11	-2.78998e-11			-4.25	-1.89e-09	-1.94735e-09	-1.89152e-09	-1.89554e-09	-1.96174e-09	-1.96651e-09	-1.82901e-09
-2.8	-2.25922e-11	-2.18347e-11	-2.27119e-11	-2.35713e-11	-2.32928e-11	-2.18433e-11	-2.16923e-11	-2.26079e-11	-2.33291e-11	-2.48372e-11	-2.74573e-11	-2.39179e-11	-2.50639e-11	-2.44679e-11	-2.54224e-11	-2.63734e-11	-2.56904e-11	-2.42227e-11	-2.58512e-11	-2.83922e-11	-2.82039e-11	-2.8353e-11	-2.63593e-11	-2.69657e-11	-2.78855e-11	-2.72034e-11	-2.79901e-11	-2.84217e-11	-2.97535e-11	-3.0118e-11	-2.96117e-11	-2.97212e-11	-2.91157e-11	-2.85107e-11	-3.04229e-11	-2.98804e-11	-2.92663e-11	-3.09793e-11	-2.99667e-11			-4.3	-2.22264e-09	-2.17878e-09	-2.24497e-09	-2.25542e-09	-2.17638e-09	-2.18741e-09	-2.26151e-09
-2.85	-2.60571e-11	-2.43523e-11	-2.45746e-11	-2.57488e-11	-2.52749e-11	-2.37487e-11	-2.38117e-11	-2.46613e-11	-2.57391e-11	-2.70057e-11	-2.91665e-11	-2.59495e-11	-2.71346e-11	-2.62621e-11	-2.70727e-11	-2.71887e-11	-2.73831e-11	-2.72187e-11	-2.78538e-11	-3.04316e-11	-2.98178e-11	-3.0253e-11	-2.89935e-11	-2.94826e-11	-2.93178e-11	-2.92876e-11	-3.01975e-11	-3.05624e-11	-2.99423e-11	-3.16395e-11	-3.06114e-11	-3.08299e-11	-3.07768e-11	-3.1069e-11	-3.1746e-11	-3.14748e-11	-3.13537e-11	-3.26764e-11	-3.17035e-11			-4.35	-2.53204e-09	-2.61651e-09	-2.53925e-09	-2.53519e-09	-2.63663e-09	-2.63211e-09	-2.57272e-09
-2.9	-2.84474e-11	-2.64787e-11	-2.77945e-11	-2.79812e-11	-2.8129e-11	-2.68846e-11	-2.75054e-11	-2.68762e-11	-2.7105e-11	-2.86119e-11	-3.10758e-11	-2.82643e-11	-2.9295e-11	-2.88895e-11	-3.00223e-11	-2.97062e-11	-3.03317e-11	-2.89102e-11	-3.05376e-11	-3.21338e-11	-3.12351e-11	-3.18077e-11	-3.03402e-11	-3.13735e-11	-3.12642e-11	-3.12096e-11	-3.24473e-11	-3.25886e-11	-3.30349e-11	-3.3357e-11	-3.28046e-11	-3.29982e-11	-3.31115e-11	-3.26782e-11	-3.37031e-11	-3.37312e-11	-3.37897e-11	-3.47674e-11	-3.38076e-11			-4.4	-3.02633e-09	-2.97175e-09	-3.02827e-09	-3.03938e-09	-2.99497e-09	-2.9513e-09	-3.08285e-09
-2.95	-3.2247e-11	-2.99258e-11	-3.13841e-11	-3.14605e-11	-3.18535e-11	-2.98752e-11	-3.03841e-11	-3.11875e-11	-2.99438e-11	-3.27638e-11	-3.39445e-11	-3.12012e-11	-3.19252e-11	-3.24637e-11	-3.19527e-11	-3.31099e-11	-3.29703e-11	-3.18132e-11	-3.32679e-11	-3.4781e-11	-3.35468e-11	-3.47643e-11	-3.26597e-11	-3.46502e-11	-3.36123e-11	-3.39295e-11	-3.44517e-11	-3.50758e-11	-3.53671e-11	-3.61352e-11	-3.55942e-11	-3.59991e-11	-3.58672e-11	-3.52012e-11	-3.66032e-11	-3.63923e-11	-3.60061e-11	-3.75258e-11	-3.63923e-11			-4.45	-3.46854e-09	-3.49915e-09	-3.43282e-09	-3.47381e-09	-3.51112e-09	-3.54221e-09	-3.4481e-09
-3	-3.58974e-11	-3.48216e-11	-3.52848e-11	-3.57555e-11	-3.66187e-11	-3.37978e-11	-3.4061e-11	-3.48587e-11	-3.47319e-11	-3.59382e-11	-3.71516e-11	-3.46908e-11	-3.49539e-11	-3.5269e-11	-3.55845e-11	-3.55404e-11	-3.60628e-11	-3.56053e-11	-3.58932e-11	-3.76314e-11	-3.71038e-11	-3.78401e-11	-3.6462e-11	-3.68148e-11	-3.67117e-11	-3.74577e-11	-3.82546e-11	-3.79596e-11	-3.75232e-11	-3.89062e-11	-3.90834e-11	-3.90943e-11	-3.88357e-11	-3.85359e-11	-3.99053e-11	-3.98678e-11	-3.88087e-11	-4.12817e-11	-3.98319e-11			-4.5	-4.04699e-09	-4.03544e-09	-4.05674e-09	-4.06209e-09	-4.00541e-09	-3.98838e-09	-4.09545e-09
-3.05	-4.13376e-11	-3.9638e-11	-4.06129e-11	-4.04309e-11	-4.11338e-11	-3.98279e-11	-3.87773e-11	-3.81543e-11	-3.86827e-11	-3.95006e-11	-3.98633e-11	-3.86169e-11	-3.88259e-11	-3.89746e-11	-3.95646e-11	-3.93816e-11	-4.01258e-11	-3.90251e-11	-4.03823e-11	-4.14534e-11	-4.03487e-11	-4.13724e-11	-4.03226e-11	-4.10702e-11	-4.11345e-11	-4.10161e-11	-4.20869e-11	-4.16028e-11	-4.20652e-11	-4.27802e-11	-4.28242e-11	-4.30309e-11	-4.33545e-11	-4.25564e-11	-4.4048e-11	-4.37336e-11	-4.38977e-11	-4.53355e-11	-4.43386e-11			-4.55	-4.66205e-09	-4.71232e-09	-4.62897e-09	-4.62487e-09	-4.68746e-09	-4.68377e-09	-4.65833e-09
-3.1	-4.74841e-11	-4.53354e-11	-4.65023e-11	-4.63285e-11	-4.69648e-11	-4.48589e-11	-4.51318e-11	-4.48412e-11	-4.45531e-11	-4.49877e-11	-4.47614e-11	-4.32746e-11	-4.40357e-11	-4.37466e-11	-4.37891e-11	-4.45062e-11	-4.45313e-11	-4.33701e-11	-4.51037e-11	-4.5454e-11	-4.51879e-11	-4.61242e-11	-4.45443e-11	-4.61003e-11	-4.49822e-11	-4.52392e-11	-4.59536e-11	-4.67586e-11	-4.69451e-11	-4.69591e-11	-4.75199e-11	-4.74528e-11	-4.80562e-11	-4.76978e-11	-4.86811e-11	-4.8437e-11	-4.88341e-11	-4.98658e-11	-4.86938e-11			-4.6	-5.37783e-09	-5.3373e-09	-5.36752e-09	-5.42715e-09	-5.3185e-09	-5.37509e-09	-5.43846e-09
-3.15	-5.40073e-11	-5.28358e-11	-5.36683e-11	-5.32133e-11	-5.43976e-11	-5.15371e-11	-5.17022e-11	-5.16834e-11	-5.01368e-11	-5.08523e-11	-5.0964e-11	-4.95366e-11	-4.85734e-11	-4.89735e-11	-4.97346e-11	-4.93126e-11	-5.07418e-11	-4.89428e-11	-5.00438e-11	-5.05764e-11	-5.08188e-11	-5.13537e-11	-5.05934e-11	-5.13821e-11	-5.1211e-11	-5.09653e-11	-5.22204e-11	-5.21794e-11	-5.2773e-11	-5.3103e-11	-5.30959e-11	-5.35934e-11	-5.3132e-11	-5.34734e-11	-5.46052e-11	-5.41618e-11	-5.46639e-11	-5.60301e-11	-5.53704e-11			-4.65	-6.14154e-09	-6.23398e-09	-6.19448e-09	-6.15449e-09	-6.2481e-09	-6.25457e-09	-6.21008e-09
-3.2	-6.31858e-11	-6.09788e-11	-6.24618e-11	-6.2169e-11	-6.27281e-11	-6.00921e-11	-5.98519e-11	-5.98855e-11	-5.75667e-11	-5.81997e-11	-5.6831e-11	-5.59754e-11	-5.62019e-11	-5.58964e-11	-5.62502e-11	-5.64617e-11	-5.67166e-11	-5.57655e-11	-5.67111e-11	-5.80109e-11	-5.77484e-11	-5.86955e-11	-5.74567e-11	-5.84959e-11	-5.77956e-11	-5.76269e-11	-5.94174e-11	-5.94777e-11	-5.96745e-11	-6.06431e-11	-5.99271e-11	-6.08586e-11	-6.02335e-11	-6.05214e-11	-6.22331e-11	-6.12031e-11	-6.14881e-11	-6.37807e-11	-6.29124e-11			-4.7	-7.1015e-09	-7.12197e-09	-7.07028e-09	-7.16031e-09	-7.12616e-09	-7.14354e-09	-7.16705e-09
-3.25	-7.30273e-11	-7.17317e-11	-7.18035e-11	-7.18678e-11	-7.20488e-11	-6.99658e-11	-6.95675e-11	-6.91835e-11	-6.6282e-11	-6.69656e-11	-6.57075e-11	-6.36311e-11	-6.48454e-11	-6.41992e-11	-6.47406e-11	-6.40788e-11	-6.51918e-11	-6.46258e-11	-6.43647e-11	-6.6024e-11	-6.51052e-11	-6.66479e-11	-6.59922e-11	-6.59671e-11	-6.61367e-11	-6.58641e-11	-6.77511e-11	-6.64423e-11	-6.76513e-11	-6.88723e-11	-6.88576e-11	-6.88239e-11	-6.9368e-11	-6.9343e-11	-7.15211e-11	-7.06293e-11	-7.08119e-11	-7.27588e-11	-7.23638e-11			-4.75	-8.22915e-09	-8.21763e-09	-8.16695e-09	-8.14711e-09	-8.22745e-09	-8.21417e-09	-8.21698e-09
-3.3	-8.45494e-11	-8.36485e-11	-8.41622e-11	-8.34189e-11	-8.39325e-11	-8.22702e-11	-8.11005e-11	-8.04512e-11	-7.69068e-11	-7.67846e-11	-7.57755e-11	-7.38259e-11	-7.40147e-11	-7.42466e-11	-7.44724e-11	-7.41744e-11	-7.59462e-11	-7.44114e-11	-7.47038e-11	-7.56565e-11	-7.43875e-11	-7.67985e-11	-7.49616e-11	-7.61599e-11	-7.58644e-11	-7.56006e-11	-7.74509e-11	-7.74098e-11	-7.82056e-11	-7.90093e-11	-7.85075e-11	-7.87594e-11	-8.0165e-11	-7.92915e-11	-8.12723e-11	-8.18246e-11	-8.14597e-11	-8.26825e-11	-8.25535e-11			-4.8	-9.38018e-09	-9.39949e-09	-9.29227e-09	-9.43424e-09	-9.38083e-09	-9.41399e-09	-9.42658e-09
-3.35	-9.97845e-11	-9.84016e-11	-9.83737e-11	-9.77693e-11	-9.80194e-11	-9.57522e-11	-9.45401e-11	-9.37463e-11	-8.93221e-11	-9.01598e-11	-8.67039e-11	-8.69297e-11	-8.57164e-11	-8.53241e-11	-8.68829e-11	-8.58758e-11	-8.66738e-11	-8.60083e-11	-8.65263e-11	-8.78136e-11	-8.72474e-11	-8.855e-11	-8.72281e-11	-8.78347e-11	-8.84902e-11	-8.78216e-11	-9.00772e-11	-8.92541e-11	-9.02785e-11	-9.1412e-11	-9.13544e-11	-9.1869e-11	-9.22672e-11	-9.22854e-11	-9.44926e-11	-9.42607e-11	-9.40737e-11	-9.63467e-11	-9.60719e-11			-4.85	-1.07061e-08	-1.07665e-08	-1.06963e-08	-1.07782e-08	-1.07705e-08	-1.08166e-08	-1.07654e-08
-3.4	-1.1577e-10	-1.13762e-10	-1.14946e-10	-1.13262e-10	-1.13909e-10	-1.11563e-10	-1.10558e-10	-1.07898e-10	-1.04358e-10	-1.03197e-10	-1.00233e-10	-9.95988e-11	-9.94683e-11	-9.96462e-11	-1.00072e-10	-9.95346e-11	-1.00171e-10	-9.9234e-11	-9.94556e-11	-1.00536e-10	-1.00296e-10	-1.01275e-10	-1.00296e-10	-1.00616e-10	-1.00943e-10	-1.00781e-10	-1.03016e-10	-1.0349e-10	-1.0431e-10	-1.04646e-10	-1.05128e-10	-1.05594e-10	-1.0653e-10	-1.06304e-10	-1.07209e-10	-1.09189e-10	-1.09029e-10	-1.10655e-10	-1.10673e-10			-4.9	-1.2299e-08	-1.22178e-08	-1.22452e-08	-1.22524e-08	-1.22296e-08	-1.22433e-08	-1.23436e-08
-3.45	-1.36052e-10	-1.34715e-10	-1.35832e-10	-1.34182e-10	-1.34035e-10	-1.31752e-10	-1.29604e-10	-1.28313e-10	-1.22231e-10	-1.21407e-10	-1.17981e-10	-1.16588e-10	-1.15234e-10	-1.15237e-10	-1.17263e-10	-1.16055e-10	-1.17675e-10	-1.16266e-10	-1.16994e-10	-1.17503e-10	-1.17174e-10	-1.19105e-10	-1.17425e-10	-1.18911e-10	-1.1871e-10	-1.18581e-10	-1.20677e-10	-1.20717e-10	-1.21964e-10	-1.23576e-10	-1.22858e-10	-1.24121e-10	-1.25108e-10	-1.25088e-10	-1.27219e-10	-1.27412e-10	-1.27752e-10	-1.29938e-10	-1.30099e-10			-4.95	-1.39587e-08	-1.39929e-08	-1.39224e-08	-1.39777e-08	-1.40224e-08	-1.40464e-08	-1.39907e-08
-3.5	-1.60784e-10	-1.59708e-10	-1.606e-10	-1.58108e-10	-1.58217e-10	-1.55516e-10	-1.52691e-10	-1.50078e-10	-1.45275e-10	-1.42846e-10	-1.38576e-10	-1.36876e-10	-1.36922e-10	-1.36577e-10	-1.38276e-10	-1.36913e-10	-1.37871e-10	-1.37957e-10	-1.37305e-10	-1.38515e-10	-1.37843e-10	-1.3986e-10	-1.3909e-10	-1.38705e-10	-1.39861e-10	-1.39647e-10	-1.42206e-10	-1.41381e-10	-1.43817e-10	-1.44794e-10	-1.44912e-10	-1.46522e-10	-1.46724e-10	-1.47046e-10	-1.49899e-10	-1.50158e-10	-1.50014e-10	-1.52801e-10	-1.53523e-10			-5	-1.59419e-08	-1.58279e-08	-1.58816e-08	-1.59178e-08	-1.58766e-08	-1.59309e-08	-1.6019e-08
-3.55	-1.89453e-10	-1.88651e-10	-1.89227e-10	-1.86627e-10	-1.86188e-10	-1.83762e-10	-1.80987e-10	-1.76693e-10	-1.72015e-10	-1.681e-10	-1.63176e-10	-1.61686e-10	-1.61441e-10	-1.61149e-10	-1.622e-10	-1.6099e-10	-1.63137e-10	-1.61902e-10	-1.62566e-10	-1.62864e-10	-1.61975e-10	-1.64365e-10	-1.62568e-10	-1.62834e-10	-1.64592e-10	-1.64835e-10	-1.67083e-10	-1.67501e-10	-1.68828e-10	-1.70195e-10	-1.70263e-10	-1.71795e-10	-1.72728e-10	-1.73465e-10	-1.75704e-10	-1.76892e-10	-1.77486e-10	-1.79864e-10	-1.80776e-10			-5.05	-1.80263e-08	-1.80949e-08	-1.80368e-08	-1.80906e-08	-1.81314e-08	-1.8089e-08	-1.80703e-08
-3.6	-2.23856e-10	-2.22595e-10	-2.23105e-10	-2.19916e-10	-2.20702e-10	-2.17805e-10	-2.14528e-10	-2.08794e-10	-2.02043e-10	-1.98772e-10	-1.92912e-10	-1.90587e-10	-1.90606e-10	-1.90509e-10	-1.90605e-10	-1.9006e-10	-1.92491e-10	-1.9074e-10	-1.92094e-10	-1.92305e-10	-1.91871e-10	-1.93243e-10	-1.92186e-10	-1.9331e-10	-1.93771e-10	-1.94015e-10	-1.97046e-10	-1.97504e-10	-1.98771e-10	-2.00543e-10	-2.00998e-10	-2.02294e-10	-2.03997e-10	-2.04495e-10	-2.07327e-10	-2.08238e-10	-2.09191e-10	-2.12168e-10	-2.12668e-10			-5.1	-2.04889e-08	-2.04234e-08	-2.04171e-08	-2.05042e-08	-2.04365e-08	-2.04745e-08	-2.05606e-08
-3.65	-2.64629e-10	-2.63697e-10	-2.63522e-10	-2.6026e-10	-2.58886e-10	-2.57082e-10	-2.53248e-10	-2.47357e-10	-2.3996e-10	-2.34582e-10	-2.2702e-10	-2.26063e-10	-2.24763e-10	-2.24291e-10	-2.26049e-10	-2.25237e-10	-2.26996e-10	-2.25952e-10	-2.26475e-10	-2.27301e-10	-2.27333e-10	-2.2877e-10	-2.27657e-10	-2.27841e-10	-2.2959e-10	-2.3001e-10	-2.3324e-10	-2.33564e-10	-2.35728e-10	-2.37844e-10	-2.38166e-10	-2.39964e-10	-2.4141e-10	-2.42093e-10	-2.45007e-10	-2.47087e-10	-2.47516e-10	-2.51091e-10	-2.52107e-10			-5.15	-2.31731e-08	-2.31897e-08	-2.31371e-08	-2.32126e-08	-2.31534e-08	-2.32091e-08	-2.32305e-08
-3.7	-3.12721e-10	-3.11706e-10	-3.11409e-10	-3.07636e-10	-3.06541e-10	-3.03956e-10	-2.99009e-10	-2.92978e-10	-2.82869e-10	-2.77405e-10	-2.68598e-10	-2.66992e-10	-2.66174e-10	-2.65657e-10	-2.66866e-10	-2.65992e-10	-2.67873e-10	-2.67549e-10	-2.6869e-10	-2.68828e-10	-2.67998e-10	-2.70526e-10	-2.69222e-10	-2.70036e-10	-2.71309e-10	-2.72096e-10	-2.75367e-10	-2.76534e-10	-2.78456e-10	-2.80748e-10	-2.81669e-10	-2.83599e-10	-2.86233e-10	-2.86792e-10	-2.89723e-10	-2.91407e-10	-2.92775e-10	-2.96865e-10	-2.9821e-10			-5.2	-2.61634e-08	-2.60841e-08	-2.60434e-08	-2.62234e-08	-2.6122e-08	-2.62107e-08	-2.62751e-08
-3.75	-3.69629e-10	-3.68069e-10	-3.66889e-10	-3.63558e-10	-3.62067e-10	-3.5877e-10	-3.54247e-10	-3.45996e-10	-3.35232e-10	-3.27017e-10	-3.17927e-10	-3.15926e-10	-3.15356e-10	-3.14831e-10	-3.15464e-10	-3.14767e-10	-3.17481e-10	-3.15681e-10	-3.16763e-10	-3.17228e-10	-3.17268e-10	-3.18911e-10	-3.18273e-10	-3.19366e-10	-3.20769e-10	-3.21476e-10	-3.25626e-10	-3.27617e-10	-3.29884e-10	-3.31573e-10	-3.33414e-10	-3.35378e-10	-3.38261e-10	-3.39194e-10	-3.42535e-10	-3.45415e-10	-3.47556e-10	-3.50898e-10	-3.5331e-10			-5.25	-2.94712e-08	-2.94666e-08	-2.94258e-08	-2.95061e-08	-2.94407e-08	-2.94468e-08	-2.95539e-08
-3.8	-4.3593e-10	-4.35185e-10	-4.34276e-10	-4.29095e-10	-4.28465e-10	-4.23578e-10	-4.1888e-10	-4.10024e-10	-3.97661e-10	-3.88153e-10	-3.77373e-10	-3.74783e-10	-3.72675e-10	-3.72983e-10	-3.73956e-10	-3.73464e-10	-3.75974e-10	-3.74235e-10	-3.75561e-10	-3.76007e-10	-3.75961e-10	-3.77878e-10	-3.76479e-10	-3.79326e-10	-3.806e-10	-3.81549e-10	-3.86284e-10	-3.88546e-10	-3.91084e-10	-3.93417e-10	-3.96086e-10	-3.9835e-10	-4.01671e-10	-4.03097e-10	-4.06679e-10	-4.09417e-10	-4.12396e-10	-4.16467e-10	-4.19561e-10			-5.3	-3.31662e-08	-3.31498e-08	-3.29797e-08	-3.32312e-08	-3.30852e-08	-3.31892e-08	-3.32278e-08
-3.85	-5.14842e-10	-5.143e-10	-5.12089e-10	-5.07417e-10	-5.05665e-10	-5.00148e-10	-4.94602e-10	-4.86143e-10	-4.68879e-10	-4.58829e-10	-4.4492e-10	-4.43274e-10	-4.41466e-10	-4.41336e-10	-4.42628e-10	-4.41983e-10	-4.44051e-10	-4.43393e-10	-4.43821e-10	-4.46091e-10	-4.45786e-10	-4.47786e-10	-4.46491e-10	-4.48391e-10	-4.51278e-10	-4.51728e-10	-4.57281e-10	-4.60145e-10	-4.63547e-10	-4.6675e-10	-4.69011e-10	-4.72459e-10	-4.75277e-10	-4.77735e-10	-4.82709e-10	-4.85655e-10	-4.88134e-10	-4.9376e-10	-4.96938e-10			-5.35	-3.7208e-08	-3.71921e-08	-3.70898e-08	-3.72474e-08	-3.70598e-08	-3.7132e-08	-3.72572e-08
-3.9	-6.07031e-10	-6.07722e-10	-6.03281e-10	-5.98884e-10	-5.96302e-10	-5.90499e-10	-5.83516e-10	-5.70903e-10	-5.54458e-10	-5.41375e-10	-5.27636e-10	-5.23447e-10	-5.2246e-10	-5.22484e-10	-5.22982e-10	-5.22284e-10	-5.25503e-10	-5.24601e-10	-5.25561e-10	-5.27664e-10	-5.26889e-10	-5.29435e-10	-5.29066e-10	-5.30957e-10	-5.34365e-10	-5.35601e-10	-5.4171e-10	-5.44954e-10	-5.49466e-10	-5.52853e-10	-5.54626e-10	-5.59875e-10	-5.63156e-10	-5.65845e-10	-5.71432e-10	-5.74951e-10	-5.78775e-10	-5.85627e-10	-5.89335e-10			-5.4	-4.14647e-08	-4.16004e-08	-4.13957e-08	-4.17916e-08	-4.14883e-08	-4.15855e-08	-4.15373e-08
-3.95	-7.16277e-10	-7.16597e-10	-7.1252e-10	-7.05942e-10	-7.04426e-10	-6.99195e-10	-6.8951e-10	-6.75891e-10	-6.55156e-10	-6.41637e-10	-6.24434e-10	-6.20072e-10	-6.18707e-10	-6.18813e-10	-6.19114e-10	-6.19276e-10	-6.22409e-10	-6.2115e-10	-6.23076e-10	-6.24313e-10	-6.24212e-10	-6.26756e-10	-6.27507e-10	-6.29449e-10	-6.32043e-10	-6.35045e-10	-6.4201e-10	-6.47124e-10	-6.51268e-10	-6.55156e-10	-6.58874e-10	-6.63806e-10	-6.68407e-10	-6.71739e-10	-6.77476e-10	-6.82476e-10	-6.87884e-10	-6.93721e-10	-6.99039e-10			-5.45	-4.63591e-08	-4.63752e-08	-4.6306e-08	-4.65782e-08	-4.62528e-08	-4.63449e-08	-4.63371e-08
-4	-8.43035e-10	-8.44496e-10	-8.38716e-10	-8.33357e-10	-8.29319e-10	-8.22758e-10	-8.11307e-10	-7.96206e-10	-7.74286e-10	-7.56911e-10	-7.37099e-10	-7.327e-10	-7.30968e-10	-7.31607e-10	-7.3264e-10	-7.32449e-10	-7.35555e-10	-7.35071e-10	-7.36046e-10	-7.38956e-10	-7.38774e-10	-7.41527e-10	-7.41649e-10	-7.44471e-10	-7.4918e-10	-7.52191e-10	-7.60198e-10	-7.65965e-10	-7.70973e-10	-7.76417e-10	-7.80653e-10	-7.86118e-10	-7.90559e-10	-7.96137e-10	-8.02714e-10	-8.08085e-10	-8.12982e-10	-8.21822e-10	-8.26881e-10			-5.5	-5.16658e-08	-5.16548e-08	-5.14991e-08	-5.2036e-08	-5.14992e-08	-5.16126e-08	-5.15031e-08
-4.05	-9.9159e-10	-9.93195e-10	-9.8589e-10	-9.79607e-10	-9.76178e-10	-9.6777e-10	-9.56901e-10	-9.37684e-10	-9.11473e-10	-8.92164e-10	-8.70496e-10	-8.64695e-10	-8.64186e-10	-8.63734e-10	-8.65273e-10	-8.64559e-10	-8.67733e-10	-8.69059e-10	-8.69475e-10	-8.72872e-10	-8.73303e-10	-8.76173e-10	-8.76944e-10	-8.80593e-10	-8.8557e-10	-8.8991e-10	-8.99045e-10	-9.0589e-10	-9.1197e-10	-9.18569e-10	-9.23155e-10	-9.29568e-10	-9.35755e-10	-9.4228e-10	-9.49223e-10	-9.55718e-10	-9.62386e-10	-9.71371e-10	-9.79678e-10			-5.55	-5.73348e-08	-5.7231e-08	-5.73865e-08	-5.7761e-08	-5.70952e-08	-5.72276e-08	-5.71116e-08
-4.1	-1.16464e-09	-1.16357e-09	-1.15855e-09	-1.1501e-09	-1.1455e-09	-1.13702e-09	-1.12672e-09	-1.10558e-09	-1.07417e-09	-1.04686e-09	-1.0281e-09	-1.02006e-09	-1.01992e-09	-1.02102e-09	-1.02135e-09	-1.01936e-09	-1.02505e-09	-1.02371e-09	-1.02511e-09	-1.02721e-09	-1.03001e-09	-1.03412e-09	-1.03389e-09	-1.0399e-09	-1.04514e-09	-1.05e-09	-1.05932e-09	-1.07061e-09	-1.07731e-09	-1.08379e-09	-1.09229e-09	-1.09712e-09	-1.10463e-09	-1.11081e-09	-1.12128e-09	-1.12944e-09	-1.13558e-09	-1.14619e-09	-1.15495e-09			-5.6	-6.36948e-08	-6.37307e-08	-6.35616e-08	-6.40958e-08	-6.34162e-08	-6.34332e-08	-6.31718e-08
-4.15	-1.36529e-09	-1.36636e-09	-1.36241e-09	-1.35588e-09	-1.34746e-09	-1.331e-09	-1.32067e-09	-1.2974e-09	-1.26432e-09	-1.23586e-09	-1.20896e-09	-1.2052e-09	-1.20041e-09	-1.2004e-09	-1.20253e-09	-1.20524e-09	-1.20869e-09	-1.2084e-09	-1.21124e-09	-1.21175e-09	-1.21635e-09	-1.21982e-09	-1.21885e-09	-1.22746e-09	-1.23396e-09	-1.24275e-09	-1.2546e-09	-1.26393e-09	-1.274e-09	-1.28274e-09	-1.29059e-09	-1.29762e-09	-1.30625e-09	-1.31488e-09	-1.3235e-09	-1.33617e-09	-1.34263e-09	-1.35541e-09	-1.3651e-09			-5.65	-7.04412e-08	-7.03421e-08	-7.03365e-08	-7.06198e-08	-7.01793e-08	-7.03106e-08	-6.99554e-08
-4.2	-1.60346e-09	-1.60601e-09	-1.5902e-09	-1.584e-09	-1.5773e-09	-1.56623e-09	-1.54598e-09	-1.52171e-09	-1.49168e-09	-1.45593e-09	-1.42184e-09	-1.41395e-09	-1.41196e-09	-1.41369e-09	-1.41671e-09	-1.41782e-09	-1.41986e-09	-1.42391e-09	-1.42453e-09	-1.43111e-09	-1.43183e-09	-1.43952e-09	-1.44089e-09	-1.44346e-09	-1.45617e-09	-1.46483e-09	-1.48174e-09	-1.4872e-09	-1.50108e-09	-1.5108e-09	-1.51953e-09	-1.53052e-09	-1.53628e-09	-1.54856e-09	-1.56301e-09	-1.57306e-09	-1.58058e-09	-1.59924e-09	-1.61035e-09			-5.7	-7.76091e-08	-7.80583e-08	-7.79562e-08	-7.79519e-08	-7.75768e-08	-7.78699e-08	-7.74979e-08
-4.25	-1.87642e-09	-1.87961e-09	-1.8661e-09	-1.85732e-09	-1.84883e-09	-1.84273e-09	-1.8212e-09	-1.78206e-09	-1.74387e-09	-1.71044e-09	-1.67043e-09	-1.66371e-09	-1.66248e-09	-1.66572e-09	-1.6663e-09	-1.66615e-09	-1.67278e-09	-1.67378e-09	-1.67917e-09	-1.68392e-09	-1.68546e-09	-1.69234e-09	-1.69631e-09	-1.7003e-09	-1.71376e-09	-1.72444e-09	-1.74091e-09	-1.75637e-09	-1.76679e-09	-1.77984e-09	-1.78767e-09	-1.8022e-09	-1.81144e-09	-1.82422e-09	-1.83325e-09	-1.84962e-09	-1.86326e-09	-1.87975e-09	-1.8923e-09			-5.75	-8.58657e-08	-8.61307e-08	-8.58775e-08	-8.62677e-08	-8.57545e-08	-8.59879e-08	-8.59402e-08
-4.3	-2.19002e-09	-2.1958e-09	-2.1858e-09	-2.16952e-09	-2.16359e-09	-2.14617e-09	-2.12308e-09	-2.08894e-09	-2.04334e-09	-2.00286e-09	-1.96161e-09	-1.95737e-09	-1.94968e-09	-1.9529e-09	-1.95586e-09	-1.95896e-09	-1.96431e-09	-1.9677e-09	-1.97347e-09	-1.97689e-09	-1.98108e-09	-1.98743e-09	-1.99091e-09	-2.00082e-09	-2.01259e-09	-2.02641e-09	-2.04535e-09	-2.06544e-09	-2.08099e-09	-2.09186e-09	-2.10793e-09	-2.11709e-09	-2.13127e-09	-2.14464e-09	-2.15896e-09	-2.17382e-09	-2.19001e-09	-2.20475e-09	-2.21975e-09			-5.8	-9.50676e-08	-9.51277e-08	-9.46629e-08	-9.53776e-08	-9.46635e-08	-9.50099e-08	-9.48069e-08
-4.35	-2.55622e-09	-2.56245e-09	-2.54248e-09	-2.53351e-09	-2.52263e-09	-2.50491e-09	-2.47533e-09	-2.44012e-09	-2.39072e-09	-2.34107e-09	-2.30218e-09	-2.2897e-09	-2.2894e-09	-2.29047e-09	-2.29573e-09	-2.29401e-09	-2.29966e-09	-2.30806e-09	-2.30854e-09	-2.32027e-09	-2.32263e-09	-2.33482e-09	-2.33544e-09	-2.3421e-09	-2.36401e-09	-2.37797e-09	-2.40308e-09	-2.42062e-09	-2.43598e-09	-2.45568e-09	-2.46681e-09	-2.48672e-09	-2.4964e-09	-2.51384e-09	-2.53492e-09	-2.54729e-09	-2.56425e-09	-2.58715e-09	-2.60928e-09			-5.85	-1.05207e-07	-1.04555e-07	-1.04534e-07	-1.04921e-07	-1.04329e-07	-1.04783e-07	-1.04801e-07
-4.4	-2.97874e-09	-2.98322e-09	-2.96313e-09	-2.95421e-09	-2.93587e-09	-2.92297e-09	-2.89814e-09	-2.8472e-09	-2.7927e-09	-2.73638e-09	-2.69035e-09	-2.68299e-09	-2.68155e-09	-2.68463e-09	-2.68671e-09	-2.68682e-09	-2.69758e-09	-2.70204e-09	-2.70766e-09	-2.71341e-09	-2.7204e-09	-2.73024e-09	-2.73728e-09	-2.74858e-09	-2.76818e-09	-2.78401e-09	-2.81441e-09	-2.8416e-09	-2.85784e-09	-2.87586e-09	-2.88871e-09	-2.91012e-09	-2.93013e-09	-2.94743e-09	-2.96682e-09	-2.98408e-09	-3.00499e-09	-3.02811e-09	-3.05382e-09			-5.9	-1.16064e-07	-1.15812e-07	-1.15942e-07	-1.16163e-07	-1.15536e-07	-1.15834e-07	-1.15822e-07
-4.45	-3.45711e-09	-3.46262e-09	-3.44163e-09	-3.42832e-09	-3.41833e-09	-3.40175e-09	-3.3724e-09	-3.31223e-09	-3.25091e-09	-3.19069e-09	-3.14065e-09	-3.12914e-09	-3.12849e-09	-3.13236e-09	-3.13483e-09	-3.14243e-09	-3.15215e-09	-3.15163e-09	-3.16527e-09	-3.16973e-09	-3.17812e-09	-3.18715e-09	-3.19815e-09	-3.21356e-09	-3.23472e-09	-3.25136e-09	-3.28983e-09	-3.32115e-09	-3.33951e-09	-3.35859e-09	-3.37785e-09	-3.39647e-09	-3.42179e-09	-3.44219e-09	-3.46135e-09	-3.48996e-09	-3.51062e-09	-3.53429e-09	-3.56095e-09			-5.95	-1.28326e-07	-1.27664e-07	-1.27807e-07	-1.27996e-07	-1.27521e-07	-1.27936e-07	-1.28042e-07
-4.5	-4.01464e-09	-4.02194e-09	-3.99962e-09	-3.97992e-09	-3.97226e-09	-3.94516e-09	-3.90904e-09	-3.85731e-09	-3.78277e-09	-3.71258e-09	-3.66152e-09	-3.64983e-09	-3.64762e-09	-3.65082e-09	-3.65761e-09	-3.66518e-09	-3.67458e-09	-3.67519e-09	-3.68837e-09	-3.69752e-09	-3.70363e-09	-3.71843e-09	-3.72846e-09	-3.74272e-09	-3.77104e-09	-3.79528e-09	-3.8364e-09	-3.87056e-09	-3.897e-09	-3.92238e-09	-3.94361e-09	-3.96403e-09	-3.98684e-09	-4.00967e-09	-4.03708e-09	-4.06581e-09	-4.08867e-09	-4.11886e-09	-4.14882e-09			-6	-1.41308e-07	-1.40977e-07	-1.40849e-07	-1.41013e-07	-1.40613e-07	-1.41052e-07	-1.41079e-07
-4.55	-4.64876e-09	-4.66372e-09	-4.62928e-09	-4.61638e-09	-4.59001e-09	-4.5793e-09	-4.53315e-09	-4.46805e-09	-4.3942e-09	-4.31313e-09	-4.25854e-09	-4.24507e-09	-4.24533e-09	-4.25476e-09	-4.26462e-09	-4.26871e-09	-4.2776e-09	-4.28362e-09	-4.29197e-09	-4.30603e-09	-4.31638e-09	-4.33137e-09	-4.34337e-09	-4.36234e-09	-4.39308e-09	-4.42609e-09	-4.46681e-09	-4.50802e-09	-4.53763e-09	-4.56622e-09	-4.58795e-09	-4.61818e-09	-4.64075e-09	-4.66984e-09	-4.69802e-09	-4.727e-09	-4.75551e-09	-4.79318e-09	-4.82952e-09			-6.05	-1.55754e-07	-1.5511e-07	-1.54769e-07	-1.55252e-07	-1.54818e-07	-1.55478e-07	-1.55414e-07
-4.6	-5.37482e-09	-5.38593e-09	-5.3494e-09	-5.32558e-09	-5.31009e-09	-5.29794e-09	-5.2436e-09	-5.17181e-09	-5.08917e-09	-4.99885e-09	-4.9405e-09	-4.92982e-09	-4.93316e-09	-4.94005e-09	-4.94995e-09	-4.95303e-09	-4.97001e-09	-4.97626e-09	-4.9882e-09	-5.00125e-09	-5.01209e-09	-5.0299e-09	-5.04691e-09	-5.06316e-09	-5.0997e-09	-5.13984e-09	-5.19279e-09	-5.23818e-09	-5.26828e-09	-5.3001e-09	-5.33002e-09	-5.35436e-09	-5.38778e-09	-5.41845e-09	-5.44779e-09	-5.48373e-09	-5.51798e-09	-5.56062e-09	-5.60053e-09			-6.1	-1.70635e-07	-1.70426e-07	-1.70483e-07	-1.70782e-07	-1.70252e-07	-1.70751e-07	-1.70211e-07
-4.65	-6.19358e-09	-6.21026e-09	-6.17422e-09	-6.14933e-09	-6.12255e-09	-6.10428e-09	-6.04774e-09	-5.97247e-09	-5.86949e-09	-5.78055e-09	-5.72218e-09	-5.71402e-09	-5.71414e-09	-5.72478e-09	-5.73397e-09	-5.74509e-09	-5.7579e-09	-5.76238e-09	-5.78364e-09	-5.79263e-09	-5.80978e-09	-5.82915e-09	-5.84707e-09	-5.87112e-09	-5.9144e-09	-5.95989e-09	-6.01619e-09	-6.07155e-09	-6.11359e-09	-6.14378e-09	-6.17603e-09	-6.2081e-09	-6.23986e-09	-6.2742e-09	-6.31765e-09	-6.35621e-09	-6.3893e-09	-6.43525e-09	-6.47478e-09			-6.15	-1.8688e-07	-1.86594e-07	-1.86975e-07	-1.87503e-07	-1.86906e-07	-1.87527e-07	-1.87097e-07
-4.7	-7.13664e-09	-7.15402e-09	-7.11963e-09	-7.08386e-09	-7.05801e-09	-7.04312e-09	-6.9636e-09	-6.89173e-09	-6.77284e-09	-6.67364e-09	-6.61694e-09	-6.61457e-09	-6.61381e-09	-6.62488e-09	-6.63566e-09	-6.64934e-09	-6.66536e-09	-6.67369e-09	-6.68966e-09	-6.71008e-09	-6.72838e-09	-6.74567e-09	-6.7663e-09	-6.79634e-09	-6.84913e-09	-6.89599e-09	-6.96427e-09	-7.02474e-09	-7.06924e-09	-7.11208e-09	-7.1414e-09	-7.18041e-09	-7.22061e-09	-7.25443e-09	-7.30089e-09	-7.34237e-09	-7.38319e-09	-7.43465e-09	-7.48146e-09			-6.2	-2.0498e-07	-2.05023e-07	-2.0553e-07	-2.05779e-07	-2.05277e-07	-2.05424e-07	-2.05412e-07
-4.75	-8.19846e-09	-8.22043e-09	-8.17127e-09	-8.13346e-09	-8.10003e-09	-8.09329e-09	-7.99352e-09	-7.91834e-09	-7.7913e-09	-7.68285e-09	-7.63073e-09	-7.63123e-09	-7.63552e-09	-7.64995e-09	-7.65981e-09	-7.67259e-09	-7.69304e-09	-7.70622e-09	-7.72183e-09	-7.74321e-09	-7.76299e-09	-7.78425e-09	-7.81507e-09	-7.84744e-09	-7.90291e-09	-7.958e-09	-8.03908e-09	-8.10934e-09	-8.15628e-09	-8.20177e-09	-8.24366e-09	-8.28215e-09	-8.32866e-09	-8.36764e-09	-8.4145e-09	-8.46023e-09	-8.51297e-09	-8.56973e-09	-8.61936e-09			-6.25	-2.2447e-07	-2.24917e-07	-2.24862e-07	-2.24861e-07	-2.25284e-07	-2.24855e-07	-2.25117e-07
-4.8	-9.3987e-09	-9.42133e-09	-9.37087e-09	-9.31536e-09	-9.27673e-09	-9.27419e-09	-9.14818e-09	-9.07133e-09	-8.93257e-09	-8.82435e-09	-8.78218e-09	-8.78417e-09	-8.79137e-09	-8.8112e-09	-8.82381e-09	-8.83756e-09	-8.85862e-09	-8.87655e-09	-8.89747e-09	-8.92168e-09	-8.93561e-09	-8.96846e-09	-8.99476e-09	-9.03614e-09	-9.1017e-09	-9.165e-09	-9.25707e-09	-9.33931e-09	-9.39453e-09	-9.44024e-09	-9.48611e-09	-9.53023e-09	-9.58264e-09	-9.62885e-09	-9.67694e-09	-9.72999e-09	-9.78405e-09	-9.85027e-09	-9.90931e-09			-6.3	-2.45923e-07	-2.45949e-07	-2.46169e-07	-2.45941e-07	-2.46442e-07	-2.45685e-07	-2.46462e-07
-4.85	-1.07643e-08	-1.0781e-08	-1.07204e-08	-1.06713e-08	-1.0607e-08	-1.06086e-08	-1.04628e-08	-1.03552e-08	-1.02371e-08	-1.01145e-08	-1.00976e-08	-1.01043e-08	-1.01154e-08	-1.01332e-08	-1.01487e-08	-1.01676e-08	-1.01913e-08	-1.02111e-08	-1.02325e-08	-1.02588e-08	-1.02815e-08	-1.03144e-08	-1.03481e-08	-1.03938e-08	-1.04641e-08	-1.05446e-08	-1.06481e-08	-1.07425e-08	-1.08018e-08	-1.08522e-08	-1.09046e-08	-1.09524e-08	-1.10068e-08	-1.10586e-08	-1.11217e-08	-1.11829e-08	-1.1238e-08	-1.13077e-08	-1.13784e-08			-6.35	-2.69436e-07	-2.69414e-07	-2.69557e-07	-2.69349e-07	-2.69825e-07	-2.68838e-07	-2.6877e-07
-4.9	-1.22946e-08	-1.23053e-08	-1.22457e-08	-1.21823e-08	-1.2089e-08	-1.21178e-08	-1.19081e-08	-1.18059e-08	-1.17111e-08	-1.15701e-08	-1.15716e-08	-1.15885e-08	-1.16002e-08	-1.1621e-08	-1.16462e-08	-1.16623e-08	-1.16886e-08	-1.17127e-08	-1.17345e-08	-1.17663e-08	-1.17944e-08	-1.18284e-08	-1.18659e-08	-1.19176e-08	-1.20019e-08	-1.20938e-08	-1.22094e-08	-1.2315e-08	-1.23804e-08	-1.24406e-08	-1.24947e-08	-1.25548e-08	-1.26095e-08	-1.26728e-08	-1.27362e-08	-1.28002e-08	-1.28665e-08	-1.29463e-08	-1.30224e-08			-6.4	-2.9376e-07	-2.94316e-07	-2.94435e-07	-2.94194e-07	-2.94754e-07	-2.93777e-07	-2.93711e-07
-4.95	-1.4006e-08	-1.39907e-08	-1.39484e-08	-1.38862e-08	-1.37402e-08	-1.37605e-08	-1.35539e-08	-1.34293e-08	-1.33132e-08	-1.32178e-08	-1.32356e-08	-1.32644e-08	-1.32766e-08	-1.33039e-08	-1.33291e-08	-1.33538e-08	-1.33774e-08	-1.34074e-08	-1.34381e-08	-1.34611e-08	-1.34964e-08	-1.35334e-08	-1.35783e-08	-1.36378e-08	-1.37294e-08	-1.38343e-08	-1.39681e-08	-1.409e-08	-1.41566e-08	-1.42251e-08	-1.42855e-08	-1.4349e-08	-1.44179e-08	-1.44826e-08	-1.45518e-08	-1.46235e-08	-1.47025e-08	-1.47846e-08	-1.48696e-08			-6.45	-3.21123e-07	-3.20843e-07	-3.21154e-07	-3.20866e-07	-3.21096e-07	-3.21193e-07	-3.21022e-07
-5	-1.59265e-08	-1.59108e-08	-1.58593e-08	-1.57952e-08	-1.56091e-08	-1.563e-08	-1.53734e-08	-1.52359e-08	-1.51406e-08	-1.50804e-08	-1.51314e-08	-1.51628e-08	-1.51809e-08	-1.52072e-08	-1.52383e-08	-1.52674e-08	-1.52912e-08	-1.53246e-08	-1.53561e-08	-1.53921e-08	-1.54237e-08	-1.54697e-08	-1.5512e-08	-1.55881e-08	-1.56927e-08	-1.58142e-08	-1.59669e-08	-1.6096e-08	-1.61759e-08	-1.62498e-08	-1.63154e-08	-1.63837e-08	-1.64578e-08	-1.65306e-08	-1.66145e-08	-1.66932e-08	-1.67734e-08	-1.68592e-08	-1.69566e-08			-6.5	-3.50422e-07	-3.502e-07	-3.50929e-07	-3.50674e-07	-3.50509e-07	-3.50715e-07	-3.51271e-07
-5.05	-1.80405e-08	-1.80061e-08	-1.79635e-08	-1.79079e-08	-1.76502e-08	-1.76492e-08	-1.73631e-08	-1.73313e-08	-1.71877e-08	-1.7158e-08	-1.72405e-08	-1.72865e-08	-1.73092e-08	-1.73271e-08	-1.73719e-08	-1.73944e-08	-1.74316e-08	-1.74686e-08	-1.75017e-08	-1.75402e-08	-1.75828e-08	-1.76338e-08	-1.76879e-08	-1.77587e-08	-1.78906e-08	-1.80139e-08	-1.8178e-08	-1.83342e-08	-1.84236e-08	-1.8506e-08	-1.8579e-08	-1.86601e-08	-1.8732e-08	-1.88129e-08	-1.89011e-08	-1.89888e-08	-1.90772e-08	-1.91783e-08	-1.92852e-08
-5.1	-2.044e-08	-2.03251e-08	-2.0331e-08	-2.02478e-08	-1.98999e-08	-1.98752e-08	-1.95933e-08	-1.96272e-08	-1.94224e-08	-1.94902e-08	-1.96117e-08	-1.96648e-08	-1.96869e-08	-1.97232e-08	-1.97529e-08	-1.97975e-08	-1.98313e-08	-1.98727e-08	-1.99074e-08	-1.99488e-08	-1.99932e-08	-2.00603e-08	-2.01229e-08	-2.02032e-08	-2.03409e-08	-2.04822e-08	-2.06753e-08	-2.08459e-08	-2.09383e-08	-2.10326e-08	-2.11108e-08	-2.1195e-08	-2.1279e-08	-2.13701e-08	-2.14646e-08	-2.15608e-08	-2.16588e-08	-2.17664e-08	-2.18745e-08
-5.15	-2.30505e-08	-2.28421e-08	-2.29611e-08	-2.28397e-08	-2.24908e-08	-2.23806e-08	-2.21827e-08	-2.2076e-08	-2.20189e-08	-2.21413e-08	-2.22799e-08	-2.23454e-08	-2.23708e-08	-2.24112e-08	-2.24493e-08	-2.24941e-08	-2.25303e-08	-2.25783e-08	-2.26116e-08	-2.2664e-08	-2.27107e-08	-2.27875e-08	-2.28482e-08	-2.29322e-08	-2.31053e-08	-2.32649e-08	-2.34774e-08	-2.36631e-08	-2.37728e-08	-2.38674e-08	-2.39584e-08	-2.4044e-08	-2.41411e-08	-2.42302e-08	-2.43389e-08	-2.44474e-08	-2.45529e-08	-2.46716e-08	-2.47909e-08
-5.2	-2.58604e-08	-2.55981e-08	-2.58455e-08	-2.56189e-08	-2.52245e-08	-2.51883e-08	-2.49984e-08	-2.49296e-08	-2.49239e-08	-2.50718e-08	-2.52469e-08	-2.53182e-08	-2.53421e-08	-2.53927e-08	-2.54362e-08	-2.54882e-08	-2.55358e-08	-2.55808e-08	-2.56257e-08	-2.56784e-08	-2.57307e-08	-2.58031e-08	-2.58803e-08	-2.59888e-08	-2.61614e-08	-2.63473e-08	-2.65756e-08	-2.68017e-08	-2.69198e-08	-2.70174e-08	-2.71142e-08	-2.72131e-08	-2.7321e-08	-2.74155e-08	-2.75304e-08	-2.76446e-08	-2.77626e-08	-2.78898e-08	-2.80235e-08
-5.25	-2.8992e-08	-2.87219e-08	-2.90282e-08	-2.86847e-08	-2.83755e-08	-2.8286e-08	-2.79783e-08	-2.80894e-08	-2.81698e-08	-2.83367e-08	-2.8555e-08	-2.86322e-08	-2.86549e-08	-2.87205e-08	-2.87723e-08	-2.88276e-08	-2.88811e-08	-2.89297e-08	-2.89803e-08	-2.90375e-08	-2.91062e-08	-2.91807e-08	-2.92616e-08	-2.94239e-08	-2.95825e-08	-2.97977e-08	-3.00404e-08	-3.02839e-08	-3.04055e-08	-3.05226e-08	-3.06248e-08	-3.07308e-08	-3.08435e-08	-3.0957e-08	-3.10738e-08	-3.11994e-08	-3.13253e-08	-3.14599e-08	-3.16135e-08
-5.3	-3.25055e-08	-3.21719e-08	-3.24817e-08	-3.19285e-08	-3.1768e-08	-3.17389e-08	-3.16473e-08	-3.17026e-08	-3.17518e-08	-3.2006e-08	-3.22543e-08	-3.23458e-08	-3.23871e-08	-3.24442e-08	-3.24992e-08	-3.25583e-08	-3.262e-08	-3.26729e-08	-3.27261e-08	-3.27949e-08	-3.2869e-08	-3.2953e-08	-3.30502e-08	-3.32246e-08	-3.3396e-08	-3.3629e-08	-3.39178e-08	-3.41833e-08	-3.43107e-08	-3.44429e-08	-3.45513e-08	-3.46665e-08	-3.47787e-08	-3.49058e-08	-3.503e-08	-3.51693e-08	-3.53102e-08	-3.54586e-08	-3.56249e-08
-5.35	-3.62919e-08	-3.59277e-08	-3.63024e-08	-3.58344e-08	-3.56041e-08	-3.56665e-08	-3.55888e-08	-3.57266e-08	-3.57703e-08	-3.60412e-08	-3.63366e-08	-3.64422e-08	-3.64927e-08	-3.65425e-08	-3.66184e-08	-3.66801e-08	-3.67506e-08	-3.68159e-08	-3.68737e-08	-3.69493e-08	-3.70254e-08	-3.71201e-08	-3.72085e-08	-3.74123e-08	-3.76056e-08	-3.78732e-08	-3.81798e-08	-3.84703e-08	-3.86236e-08	-3.87576e-08	-3.88662e-08	-3.90046e-08	-3.91241e-08	-3.9251e-08	-3.9391e-08	-3.95397e-08	-3.96875e-08	-3.98512e-08	-4.00322e-08
-5.4	-4.0378e-08	-4.03219e-08	-4.04225e-08	-4.01615e-08	-3.98866e-08	-4.00363e-08	-3.99499e-08	-4.01336e-08	-4.02255e-08	-4.05172e-08	-4.08618e-08	-4.09833e-08	-4.10277e-08	-4.11046e-08	-4.11882e-08	-4.1249e-08	-4.13287e-08	-4.14081e-08	-4.1469e-08	-4.15413e-08	-4.16189e-08	-4.17365e-08	-4.18293e-08	-4.2063e-08	-4.22584e-08	-4.25726e-08	-4.29196e-08	-4.32219e-08	-4.33898e-08	-4.35349e-08	-4.36557e-08	-4.38099e-08	-4.39275e-08	-4.4058e-08	-4.42164e-08	-4.43801e-08	-4.4526e-08	-4.47078e-08	-4.48933e-08
-5.45	-4.50966e-08	-4.50806e-08	-4.49089e-08	-4.49174e-08	-4.46163e-08	-4.481e-08	-4.46558e-08	-4.50064e-08	-4.51586e-08	-4.55512e-08	-4.59201e-08	-4.60234e-08	-4.60932e-08	-4.61824e-08	-4.62683e-08	-4.63421e-08	-4.64249e-08	-4.64996e-08	-4.65713e-08	-4.66662e-08	-4.67387e-08	-4.68666e-08	-4.69767e-08	-4.72275e-08	-4.74438e-08	-4.77972e-08	-4.81745e-08	-4.8523e-08	-4.86947e-08	-4.88404e-08	-4.89769e-08	-4.91316e-08	-4.92716e-08	-4.9409e-08	-4.95778e-08	-4.97443e-08	-4.99019e-08	-5.01078e-08	-5.03035e-08
-5.5	-5.04152e-08	-5.02482e-08	-5.00612e-08	-5.01063e-08	-5.00575e-08	-5.00295e-08	-4.99806e-08	-5.03727e-08	-5.05662e-08	-5.10363e-08	-5.14353e-08	-5.15946e-08	-5.16651e-08	-5.17474e-08	-5.18498e-08	-5.19289e-08	-5.2014e-08	-5.20946e-08	-5.21904e-08	-5.22708e-08	-5.23664e-08	-5.25072e-08	-5.2616e-08	-5.28836e-08	-5.31514e-08	-5.3541e-08	-5.39341e-08	-5.43132e-08	-5.44985e-08	-5.46613e-08	-5.48169e-08	-5.49571e-08	-5.51168e-08	-5.52623e-08	-5.54434e-08	-5.56217e-08	-5.57965e-08	-5.60086e-08	-5.62151e-08
-5.55	-5.61232e-08	-5.60349e-08	-5.58211e-08	-5.59733e-08	-5.56977e-08	-5.58528e-08	-5.57744e-08	-5.6246e-08	-5.65825e-08	-5.71019e-08	-5.75733e-08	-5.77277e-08	-5.7805e-08	-5.79061e-08	-5.79948e-08	-5.81009e-08	-5.81885e-08	-5.82641e-08	-5.83736e-08	-5.84588e-08	-5.85807e-08	-5.86996e-08	-5.88529e-08	-5.91432e-08	-5.94241e-08	-5.9856e-08	-6.02626e-08	-6.06996e-08	-6.09061e-08	-6.10714e-08	-6.1243e-08	-6.14004e-08	-6.15634e-08	-6.17099e-08	-6.18964e-08	-6.20979e-08	-6.22809e-08	-6.25003e-08	-6.27388e-08
-5.6	-6.25489e-08	-6.25326e-08	-6.21498e-08	-6.23903e-08	-6.19753e-08	-6.24273e-08	-6.21638e-08	-6.28127e-08	-6.32528e-08	-6.38365e-08	-6.43215e-08	-6.45101e-08	-6.45894e-08	-6.47111e-08	-6.48231e-08	-6.49328e-08	-6.50179e-08	-6.51039e-08	-6.52204e-08	-6.53239e-08	-6.54362e-08	-6.55913e-08	-6.57447e-08	-6.60688e-08	-6.63723e-08	-6.68597e-08	-6.73204e-08	-6.77838e-08	-6.79971e-08	-6.81753e-08	-6.83414e-08	-6.8496e-08	-6.8692e-08	-6.88475e-08	-6.90401e-08	-6.92499e-08	-6.94384e-08	-6.96711e-08	-6.99352e-08
-5.65	-6.9624e-08	-6.97183e-08	-6.92214e-08	-6.94533e-08	-6.90031e-08	-6.92081e-08	-6.94412e-08	-6.99086e-08	-7.05546e-08	-7.11824e-08	-7.17562e-08	-7.19212e-08	-7.20326e-08	-7.21571e-08	-7.22708e-08	-7.2385e-08	-7.24738e-08	-7.25877e-08	-7.27083e-08	-7.28112e-08	-7.29501e-08	-7.31096e-08	-7.32691e-08	-7.36321e-08	-7.39596e-08	-7.44709e-08	-7.49953e-08	-7.54951e-08	-7.5725e-08	-7.59083e-08	-7.60866e-08	-7.62455e-08	-7.64506e-08	-7.66366e-08	-7.68195e-08	-7.70312e-08	-7.72545e-08	-7.74967e-08	-7.77627e-08
-5.7	-7.72876e-08	-7.71915e-08	-7.69928e-08	-7.71685e-08	-7.66765e-08	-7.69448e-08	-7.70367e-08	-7.78924e-08	-7.85384e-08	-7.92574e-08	-7.98791e-08	-8.00542e-08	-8.0184e-08	-8.03122e-08	-8.04331e-08	-8.05787e-08	-8.06837e-08	-8.07781e-08	-8.09213e-08	-8.10409e-08	-8.11747e-08	-8.1334e-08	-8.15019e-08	-8.1919e-08	-8.22728e-08	-8.28135e-08	-8.33835e-08	-8.39487e-08	-8.42139e-08	-8.43831e-08	-8.45695e-08	-8.47296e-08	-8.4952e-08	-8.51442e-08	-8.53523e-08	-8.55602e-08	-8.581e-08	-8.60589e-08	-8.63304e-08
-5.75	-8.55653e-08	-8.59069e-08	-8.53976e-08	-8.56799e-08	-8.51107e-08	-8.55106e-08	-8.54488e-08	-8.65558e-08	-8.73091e-08	-8.80882e-08	-8.87938e-08	-8.89815e-08	-8.90995e-08	-8.925e-08	-8.9396e-08	-8.95496e-08	-8.96601e-08	-8.9765e-08	-8.99022e-08	-9.00371e-08	-9.01853e-08	-9.03704e-08	-9.05362e-08	-9.09887e-08	-9.13928e-08	-9.19826e-08	-9.26023e-08	-9.31973e-08	-9.34677e-08	-9.36752e-08	-9.38702e-08	-9.4045e-08	-9.42452e-08	-9.44611e-08	-9.46607e-08	-9.48998e-08	-9.5152e-08	-9.54217e-08	-9.57087e-08
-5.8	-9.49019e-08	-9.5544e-08	-9.47731e-08	-9.50099e-08	-9.44777e-08	-9.47666e-08	-9.49847e-08	-9.61229e-08	-9.69599e-08	-9.78605e-08	-9.86085e-08	-9.882e-08	-9.89406e-08	-9.91022e-08	-9.92777e-08	-9.94103e-08	-9.95669e-08	-9.96744e-08	-9.98156e-08	-9.99367e-08	-1.00105e-07	-1.00305e-07	-1.00498e-07	-1.00974e-07	-1.01416e-07	-1.02086e-07	-1.02738e-07	-1.03379e-07	-1.03673e-07	-1.03846e-07	-1.04076e-07	-1.04262e-07	-1.04452e-07	-1.04676e-07	-1.04929e-07	-1.05172e-07	-1.05422e-07	-1.0569e-07	-1.06025e-07
-5.85	-1.04757e-07	-1.05172e-07	-1.0493e-07	-1.04965e-07	-1.04574e-07	-1.04945e-07	-1.05237e-07	-1.06603e-07	-1.07394e-07	-1.08476e-07	-1.09289e-07	-1.0951e-07	-1.09647e-07	-1.09825e-07	-1.09994e-07	-1.10157e-07	-1.10315e-07	-1.10425e-07	-1.10578e-07	-1.10761e-07	-1.10891e-07	-1.11086e-07	-1.11344e-07	-1.11839e-07	-1.12268e-07	-1.13003e-07	-1.1377e-07	-1.14461e-07	-1.14717e-07	-1.14943e-07	-1.15169e-07	-1.15357e-07	-1.15555e-07	-1.15789e-07	-1.16019e-07	-1.16276e-07	-1.16547e-07	-1.16832e-07	-1.17202e-07
-5.9	-1.15706e-07	-1.16138e-07	-1.15929e-07	-1.16153e-07	-1.15687e-07	-1.16092e-07	-1.16443e-07	-1.17881e-07	-1.1893e-07	-1.20083e-07	-1.20923e-07	-1.21175e-07	-1.21338e-07	-1.21493e-07	-1.21709e-07	-1.21887e-07	-1.22013e-07	-1.22161e-07	-1.22344e-07	-1.22469e-07	-1.22649e-07	-1.2285e-07	-1.23129e-07	-1.23672e-07	-1.24153e-07	-1.24947e-07	-1.25771e-07	-1.26467e-07	-1.26791e-07	-1.27022e-07	-1.27257e-07	-1.27435e-07	-1.27666e-07	-1.2788e-07	-1.28115e-07	-1.28418e-07	-1.28672e-07	-1.28959e-07	-1.29355e-07
-5.95	-1.27895e-07	-1.28206e-07	-1.27957e-07	-1.2823e-07	-1.28322e-07	-1.28237e-07	-1.28931e-07	-1.30381e-07	-1.3141e-07	-1.32796e-07	-1.33683e-07	-1.33956e-07	-1.3417e-07	-1.34297e-07	-1.34556e-07	-1.34725e-07	-1.34863e-07	-1.35033e-07	-1.35225e-07	-1.35383e-07	-1.35571e-07	-1.35767e-07	-1.36045e-07	-1.36618e-07	-1.37204e-07	-1.38023e-07	-1.38909e-07	-1.39664e-07	-1.39995e-07	-1.40242e-07	-1.40479e-07	-1.40688e-07	-1.40905e-07	-1.41156e-07	-1.41369e-07	-1.4169e-07	-1.4194e-07	-1.42294e-07	-1.42659e-07
-6	-1.4079e-07	-1.41235e-07	-1.4115e-07	-1.41473e-07	-1.4124e-07	-1.41474e-07	-1.42149e-07	-1.4387e-07	-1.45209e-07	-1.46628e-07	-1.47488e-07	-1.47771e-07	-1.47996e-07	-1.48201e-07	-1.48423e-07	-1.48615e-07	-1.48796e-07	-1.49053e-07	-1.49138e-07	-1.49298e-07	-1.4949e-07	-1.49696e-07	-1.50039e-07	-1.5063e-07	-1.51278e-07	-1.52181e-07	-1.53144e-07	-1.53934e-07	-1.54263e-07	-1.54495e-07	-1.54781e-07	-1.54981e-07	-1.55217e-07	-1.55471e-07	-1.55695e-07	-1.55997e-07	-1.56289e-07	-1.56673e-07	-1.57051e-07
-6.05	-1.55768e-07	-1.55399e-07	-1.553e-07	-1.55625e-07	-1.55605e-07	-1.55963e-07	-1.56697e-07	-1.58467e-07	-1.60022e-07	-1.61684e-07	-1.626e-07	-1.62871e-07	-1.63082e-07	-1.63312e-07	-1.63519e-07	-1.63754e-07	-1.63913e-07	-1.64206e-07	-1.64335e-07	-1.64473e-07	-1.64672e-07	-1.6492e-07	-1.65242e-07	-1.65907e-07	-1.66592e-07	-1.6758e-07	-1.68581e-07	-1.69476e-07	-1.69769e-07	-1.70062e-07	-1.70294e-07	-1.70511e-07	-1.70752e-07	-1.71023e-07	-1.71263e-07	-1.71612e-07	-1.71847e-07	-1.72256e-07	-1.72654e-07
-6.1	-1.70969e-07	-1.70904e-07	-1.70947e-07	-1.71481e-07	-1.71342e-07	-1.71829e-07	-1.72987e-07	-1.7483e-07	-1.76493e-07	-1.78022e-07	-1.79052e-07	-1.79364e-07	-1.79556e-07	-1.79871e-07	-1.80058e-07	-1.80281e-07	-1.80458e-07	-1.80714e-07	-1.80845e-07	-1.8104e-07	-1.81252e-07	-1.81471e-07	-1.81836e-07	-1.82604e-07	-1.83294e-07	-1.84402e-07	-1.85479e-07	-1.86399e-07	-1.86699e-07	-1.8704e-07	-1.87252e-07	-1.8748e-07	-1.87709e-07	-1.87949e-07	-1.88267e-07	-1.88561e-07	-1.88878e-07	-1.89287e-07	-1.89696e-07
-6.15	-1.87647e-07	-1.87759e-07	-1.87943e-07	-1.88257e-07	-1.88253e-07	-1.88934e-07	-1.9013e-07	-1.92298e-07	-1.94114e-07	-1.95776e-07	-1.96788e-07	-1.97108e-07	-1.97341e-07	-1.97621e-07	-1.97848e-07	-1.98104e-07	-1.98238e-07	-1.98589e-07	-1.98696e-07	-1.98907e-07	-1.99114e-07	-1.99349e-07	-1.99722e-07	-2.00555e-07	-2.01313e-07	-2.02479e-07	-2.03641e-07	-2.04648e-07	-2.04965e-07	-2.05283e-07	-2.05504e-07	-2.05735e-07	-2.05978e-07	-2.06251e-07	-2.06543e-07	-2.06873e-07	-2.0722e-07	-2.0762e-07	-2.08055e-07
-6.2	-2.06591e-07	-2.06505e-07	-2.0615e-07	-2.06866e-07	-2.06812e-07	-2.07724e-07	-2.0891e-07	-2.11434e-07	-2.13116e-07	-2.1508e-07	-2.16084e-07	-2.16398e-07	-2.166e-07	-2.16881e-07	-2.1715e-07	-2.17399e-07	-2.17586e-07	-2.18059e-07	-2.18048e-07	-2.18289e-07	-2.18474e-07	-2.18727e-07	-2.19104e-07	-2.20034e-07	-2.20823e-07	-2.2209e-07	-2.23324e-07	-2.24391e-07	-2.24727e-07	-2.25064e-07	-2.25299e-07	-2.25524e-07	-2.25778e-07	-2.26057e-07	-2.26328e-07	-2.26672e-07	-2.27006e-07	-2.27457e-07	-2.27911e-07
-6.25	-2.26335e-07	-2.26486e-07	-2.26251e-07	-2.2711e-07	-2.26636e-07	-2.27852e-07	-2.29246e-07	-2.3227e-07	-2.34202e-07	-2.35951e-07	-2.36941e-07	-2.37376e-07	-2.37662e-07	-2.37908e-07	-2.3819e-07	-2.38449e-07	-2.38641e-07	-2.39226e-07	-2.39102e-07	-2.39358e-07	-2.39565e-07	-2.39882e-07	-2.40643e-07	-2.41153e-07	-2.42101e-07	-2.43372e-07	-2.44753e-07	-2.45881e-07	-2.46247e-07	-2.46567e-07	-2.46808e-07	-2.47073e-07	-2.47301e-07	-2.47591e-07	-2.47884e-07	-2.48254e-07	-2.48557e-07	-2.49075e-07	-2.49539e-07
-6.3	-2.47671e-07	-2.47634e-07	-2.47724e-07	-2.48598e-07	-2.48438e-07	-2.50186e-07	-2.51572e-07	-2.54671e-07	-2.57037e-07	-2.58493e-07	-2.59587e-07	-2.59936e-07	-2.60251e-07	-2.6055e-07	-2.60812e-07	-2.61014e-07	-2.6129e-07	-2.6185e-07	-2.61795e-07	-2.62003e-07	-2.62275e-07	-2.62535e-07	-2.63372e-07	-2.63958e-07	-2.64925e-07	-2.66342e-07	-2.67729e-07	-2.69029e-07	-2.69373e-07	-2.69722e-07	-2.69956e-07	-2.70213e-07	-2.7045e-07	-2.70762e-07	-2.71013e-07	-2.71435e-07	-2.71782e-07	-2.72279e-07	-2.72767e-07
-6.35	-2.71011e-07	-2.71636e-07	-2.71802e-07	-2.72109e-07	-2.72167e-07	-2.74283e-07	-2.75403e-07	-2.78972e-07	-2.81315e-07	-2.82988e-07	-2.83966e-07	-2.8437e-07	-2.84649e-07	-2.8492e-07	-2.8524e-07	-2.85531e-07	-2.85748e-07	-2.86372e-07	-2.86279e-07	-2.86515e-07	-2.86747e-07	-2.87069e-07	-2.87974e-07	-2.88565e-07	-2.89637e-07	-2.9119e-07	-2.92743e-07	-2.93932e-07	-2.94361e-07	-2.94671e-07	-2.94925e-07	-2.95199e-07	-2.95445e-07	-2.95785e-07	-2.96066e-07	-2.96434e-07	-2.96824e-07	-2.97345e-07	-2.97875e-07
-6.4	-2.96536e-07	-2.96802e-07	-2.97272e-07	-2.97595e-07	-2.97899e-07	-2.99985e-07	-3.01462e-07	-3.05301e-07	-3.08106e-07	-3.09555e-07	-3.10425e-07	-3.10885e-07	-3.11186e-07	-3.11543e-07	-3.11818e-07	-3.12097e-07	-3.1234e-07	-3.13022e-07	-3.12896e-07	-3.13097e-07	-3.13369e-07	-3.13721e-07	-3.14702e-07	-3.15361e-07	-3.16476e-07	-3.1815e-07	-3.19838e-07	-3.2106e-07	-3.21547e-07	-3.21866e-07	-3.22106e-07	-3.22363e-07	-3.2264e-07	-3.23005e-07	-3.23235e-07	-3.23652e-07	-3.24096e-07	-3.2459e-07	-3.25119e-07
-6.45	-3.24316e-07	-3.24265e-07	-3.25211e-07	-3.25205e-07	-3.26125e-07	-3.27808e-07	-3.30735e-07	-3.33689e-07	-3.36459e-07	-3.38042e-07	-3.38874e-07	-3.39344e-07	-3.39653e-07	-3.40022e-07	-3.40317e-07	-3.4063e-07	-3.40891e-07	-3.41583e-07	-3.41446e-07	-3.41656e-07	-3.4193e-07	-3.42325e-07	-3.43355e-07	-3.44006e-07	-3.4536e-07	-3.47037e-07	-3.48925e-07	-3.50182e-07	-3.50621e-07	-3.50999e-07	-3.51235e-07	-3.5148e-07	-3.51751e-07	-3.52126e-07	-3.52386e-07	-3.52759e-07	-3.53225e-07	-3.53784e-07	-3.54365e-07
-6.5	-3.53702e-07	-3.54001e-07	-3.5501e-07	-3.5536e-07	-3.56294e-07	-3.58643e-07	-3.61337e-07	-3.64815e-07	-3.67282e-07	-3.68637e-07	-3.69638e-07	-3.70003e-07	-3.70374e-07	-3.70763e-07	-3.71104e-07	-3.71332e-07	-3.71835e-07	-3.72337e-07	-3.72261e-07	-3.7245e-07	-3.728e-07	-3.73179e-07	-3.74216e-07	-3.74969e-07	-3.76444e-07	-3.78187e-07	-3.80173e-07	-3.81588e-07	-3.82006e-07	-3.82357e-07	-3.82642e-07	-3.82934e-07	-3.83139e-07	-3.83539e-07	-3.83859e-07	-3.84283e-07	-3.84723e-07	-3.85281e-07	-3.85886e-07
-6.55	-3.8611e-07	-3.86722e-07	-3.87947e-07	-3.87967e-07	-3.89085e-07	-3.92249e-07	-3.95192e-07	-3.98579e-07	-4.00711e-07	-4.01955e-07	-4.02895e-07	-4.03301e-07	-4.03721e-07	-4.04122e-07	-4.04511e-07	-4.04719e-07	-4.05306e-07	-4.05755e-07	-4.05645e-07	-4.05855e-07	-4.06197e-07	-4.06658e-07	-4.07726e-07	-4.08566e-07	-4.10213e-07	-4.11969e-07	-4.14234e-07	-4.15663e-07	-4.16087e-07	-4.1646e-07	-4.16723e-07	-4.17019e-07	-4.17215e-07	-4.17606e-07	-4.1794e-07	-4.18451e-07	-4.18835e-07	-4.19418e-07	-4.20131e-07
-6.6	-4.21777e-07	-4.2205e-07	-4.22663e-07	-4.23088e-07	-4.25168e-07	-4.28038e-07	-4.31331e-07	-4.34314e-07	-4.36861e-07	-4.37836e-07	-4.38521e-07	-4.39031e-07	-4.39418e-07	-4.39797e-07	-4.40202e-07	-4.40496e-07	-4.41053e-07	-4.41511e-07	-4.41393e-07	-4.41633e-07	-4.4203e-07	-4.42458e-07	-4.43713e-07	-4.44434e-07	-4.46291e-07	-4.48301e-07	-4.50631e-07	-4.52051e-07	-4.52538e-07	-4.52848e-07	-4.53227e-07	-4.53418e-07	-4.5371e-07	-4.54046e-07	-4.54468e-07	-4.5498e-07	-4.55402e-07	-4.55993e-07	-4.56718e-07
-6.65	-4.59515e-07	-4.59907e-07	-4.60338e-07	-4.61469e-07	-4.63873e-07	-4.67086e-07	-4.70326e-07	-4.73322e-07	-4.75422e-07	-4.76152e-07	-4.76911e-07	-4.77327e-07	-4.77794e-07	-4.78165e-07	-4.78581e-07	-4.78939e-07	-4.79461e-07	-4.80023e-07	-4.7987e-07	-4.80053e-07	-4.80537e-07	-4.81068e-07	-4.82272e-07	-4.83199e-07	-4.85179e-07	-4.87356e-07	-4.89899e-07	-4.91217e-07	-4.91728e-07	-4.92085e-07	-4.92445e-07	-4.92703e-07	-4.92934e-07	-4.93402e-07	-4.93739e-07	-4.94287e-07	-4.94759e-07	-4.95384e-07	-4.96134e-07
-6.7	-5.00488e-07	-5.0193e-07	-5.02149e-07	-5.03003e-07	-5.05324e-07	-5.08995e-07	-5.12193e-07	-5.15142e-07	-5.17141e-07	-5.17645e-07	-5.1845e-07	-5.18931e-07	-5.1948e-07	-5.19787e-07	-5.20239e-07	-5.20537e-07	-5.21182e-07	-5.21726e-07	-5.21514e-07	-5.21823e-07	-5.22202e-07	-5.22824e-07	-5.2408e-07	-5.25073e-07	-5.2736e-07	-5.29592e-07	-5.32259e-07	-5.33663e-07	-5.34184e-07	-5.34574e-07	-5.34901e-07	-5.35255e-07	-5.35514e-07	-5.35862e-07	-5.36355e-07	-5.36832e-07	-5.37318e-07	-5.38125e-07	-5.38825e-07
-6.75	-5.45521e-07	-5.45757e-07	-5.47132e-07	-5.48407e-07	-5.51331e-07	-5.53981e-07	-5.57782e-07	-5.60244e-07	-5.61582e-07	-5.62127e-07	-5.62845e-07	-5.63368e-07	-5.63933e-07	-5.64257e-07	-5.6464e-07	-5.65038e-07	-5.65718e-07	-5.66232e-07	-5.66002e-07	-5.6638e-07	-5.6683e-07	-5.67421e-07	-5.68839e-07	-5.69863e-07	-5.72332e-07	-5.74795e-07	-5.77666e-07	-5.79014e-07	-5.79622e-07	-5.79971e-07	-5.80266e-07	-5.80702e-07	-5.80945e-07	-5.813e-07	-5.81888e-07	-5.82336e-07	-5.82875e-07	-5.83699e-07	-5.84434e-07
-6.8	-5.94742e-07	-5.95652e-07	-5.95476e-07	-5.97492e-07	-6.00266e-07	-6.03273e-07	-6.06124e-07	-6.08427e-07	-6.09505e-07	-6.09687e-07	-6.10604e-07	-6.11119e-07	-6.1161e-07	-6.11993e-07	-6.12318e-07	-6.12783e-07	-6.13525e-07	-6.1414e-07	-6.13887e-07	-6.14273e-07	-6.14718e-07	-6.15365e-07	-6.16864e-07	-6.18157e-07	-6.20689e-07	-6.23346e-07	-6.26473e-07	-6.27767e-07	-6.28347e-07	-6.28726e-07	-6.29071e-07	-6.29501e-07	-6.29825e-07	-6.30278e-07	-6.30701e-07	-6.31224e-07	-6.31825e-07	-6.3266e-07	-6.33498e-07
-6.85	-6.47578e-07	-6.48346e-07	-6.48871e-07	-6.50148e-07	-6.53617e-07	-6.56074e-07	-6.58825e-07	-6.60357e-07	-6.61065e-07	-6.61356e-07	-6.6221e-07	-6.6287e-07	-6.63237e-07	-6.63647e-07	-6.6407e-07	-6.64545e-07	-6.65308e-07	-6.65862e-07	-6.65692e-07	-6.66039e-07	-6.66586e-07	-6.68128e-07	-6.68876e-07	-6.7036e-07	-6.73194e-07	-6.75847e-07	-6.79192e-07	-6.80455e-07	-6.81128e-07	-6.81622e-07	-6.82003e-07	-6.82302e-07	-6.82667e-07	-6.83138e-07	-6.83541e-07	-6.84185e-07	-6.84794e-07	-6.85672e-07	-6.86562e-07
-6.9	-7.04661e-07	-7.0452e-07	-7.0538e-07	-7.07137e-07	-7.09999e-07	-7.11926e-07	-7.14051e-07	-7.15522e-07	-7.1631e-07	-7.16432e-07	-7.17283e-07	-7.17948e-07	-7.18421e-07	-7.18786e-07	-7.19213e-07	-7.19647e-07	-7.20506e-07	-7.21047e-07	-7.20757e-07	-7.21162e-07	-7.21802e-07	-7.23458e-07	-7.24264e-07	-7.26056e-07	-7.28824e-07	-7.31667e-07	-7.35449e-07	-7.36786e-07	-7.37302e-07	-7.37861e-07	-7.38215e-07	-7.38597e-07	-7.39002e-07	-7.39436e-07	-7.3986e-07	-7.40582e-07	-7.413e-07	-7.42191e-07	-7.43155e-07
-6.95	-7.65726e-07	-7.65777e-07	-7.65794e-07	-7.68011e-07	-7.70787e-07	-7.71977e-07	-7.7374e-07	-7.7487e-07	-7.75475e-07	-7.75554e-07	-7.76302e-07	-7.76955e-07	-7.77432e-07	-7.77746e-07	-7.78337e-07	-7.78712e-07	-7.79937e-07	-7.80107e-07	-7.79853e-07	-7.80336e-07	-7.81126e-07	-7.82925e-07	-7.83844e-07	-7.85798e-07	-7.88889e-07	-7.91868e-07	-7.95713e-07	-7.97094e-07	-7.97591e-07	-7.98175e-07	-7.98548e-07	-7.99012e-07	-7.9944e-07	-7.99924e-07	-8.00379e-07	-8.0117e-07	-8.01801e-07	-8.02887e-07	-8.03861e-07
-7	-8.32031e-07	-8.31696e-07	-8.3179e-07	-8.32946e-07	-8.35756e-07	-8.3704e-07	-8.38067e-07	-8.38617e-07	-8.3921e-07	-8.39181e-07	-8.39946e-07	-8.40707e-07	-8.41237e-07	-8.41527e-07	-8.42178e-07	-8.42956e-07	-8.43758e-07	-8.44056e-07	-8.43812e-07	-8.44385e-07	-8.45103e-07	-8.47076e-07	-8.48081e-07	-8.50262e-07	-8.5368e-07	-8.5688e-07	-8.60879e-07	-8.62179e-07	-8.62831e-07	-8.63366e-07	-8.63792e-07	-8.64229e-07	-8.64714e-07	-8.65162e-07	-8.65787e-07	-8.66586e-07	-8.67311e-07	-8.68317e-07	-8.69427e-07
[truncated: 62 more columns]
