# Supplementary material for: Multi-state data storage in a two-dimensional stripy antiferromagnet implemented by magnetoelectric effect
Source: Nat Commun. 2023 Jun 3;14:3221. doi: 10.1038/s41467-023-39004-4 (PMC10239514; doi:10.1038/s41467-023-39004-4)
Supplement: Supplementary file 3 — Source Data [file 41467_2023_39004_MOESM3_ESM.zip › Source Data/Figure3.xlsx]

## Sheet: Sheet1
Sweep Field				Multi-states																																								Repeated switching
Field (kG)	Current (nA)			Bmax = 3.53 T								Bmax = 3.63 T								Bmax = 3.63 T								Bmax = 4.03 T								Bmax =8.0 T								Time (s)	Current (nA)	Voltage (V)	Field (kG)
0.027	18.9704			Field (kG)	Current (nA)		Time (s)	Current (nA)	Voltage (V)			Field (kG)	Current (nA)		Time (s)	Current (nA)	Voltage (V)			Field (kG)	Current (nA)		Time (s)	Current (nA)	Voltage (V)			Field (kG)	Current (nA)		Time (s)	Current (nA)	Voltage (V)			Field (kG)	Current (nA)		Time (s)	Current (nA)	Voltage (V)			0.044	21.3977	5.49824	33.302
0.027	18.962			33.3	19.3572		0.058	19.8384	5.49829			33.3	19.395		0.016	19.3628	5.49837			33.3	19.3762		0.035	19.3748	5.49842			33.3	19.3492		33.302	19.3551	5.49833			33.3	19.3329		7.576	21.4471	5.49861			5.427	21.3998	5.49827	33.302
0.068	18.9645			33.304	19.3602		10.979	19.8402	5.49831			33.304	19.3951		6.937	20.2154	5.4985			33.305	19.3804		5.776	20.9651	5.49848			33.305	19.3524		33.302	21.3113	5.49848			33.3	19.3372		9.18	21.4476	5.49857			7.033	21.4015	5.49831	33.302
0.068	18.9668			33.304	19.3613		12.583	19.8381	5.49833			33.304	19.3994		8.542	20.2194	5.49852			33.305	19.3837		7.38	20.9657	5.49846			33.305	19.351		33.302	21.3159	5.49845			33.3	19.3338		10.785	21.4459	5.4986			8.638	21.8948	5.5082	33.302
0.106	18.9585			33.311	19.3665		14.187	19.8363	5.49839			33.31	19.4018		10.146	20.216	5.49846			33.312	19.3812		8.984	20.9651	5.4985			33.313	19.354		33.302	21.3131	5.49847			33.3	19.3361		12.389	21.4474	5.4986			10.244	22.3981	5.51805	33.302
0.106	18.9566			33.311	19.3597		15.791	19.8393	5.49834			33.31	19.395		11.75	20.2171	5.49845			33.312	19.3803		10.589	20.968	5.49845			33.313	19.3508		33.302	21.313	5.4984			33.3	19.3378		13.993	21.4478	5.49858			11.849	22.9265	5.52816	33.302
0.145	18.9646			33.323	19.3575		17.396	19.8361	5.49833			33.323	19.3995		13.355	20.2176	5.49842			33.325	19.3792		12.193	20.963	5.49844			33.326	19.3478		33.302	21.3182	5.49842			33.3	19.333		15.597	21.443	5.49858			13.454	23.4455	5.53802	33.302
0.145	18.9689			33.323	19.3643		19	19.843	5.49838			33.323	19.3945		14.959	20.2139	5.49851			33.325	19.3791		13.797	20.9648	5.4984			33.326	19.3562		33.302	21.3171	5.49845			33.3	19.3339		17.202	21.4467	5.49858			15.06	24.0016	5.54825	33.302
0.188	18.9622			33.336	19.365		20.604	19.8482	5.49838			33.34	19.3935		16.563	20.2167	5.49851			33.338	19.3804		15.402	20.9651	5.49847			33.34	19.3571		33.302	21.3211	5.49848			33.3	19.3384		18.806	21.4472	5.49856			16.665	24.5384	5.55801	33.302
0.188	18.9638			33.336	19.3612		22.208	19.8414	5.49841			33.34	19.4003		18.167	20.2101	5.49844			33.338	19.3771		17.006	20.9688	5.49846			33.34	19.3533		33.302	21.3192	5.49853			33.304	19.333		20.41	21.4462	5.49867			18.271	25.1157	5.56821	33.302
0.232	18.9714			33.355	19.3597		23.813	19.8454	5.49831			33.356	19.397		19.772	20.2092	5.49848			33.354	19.3811		18.61	20.9644	5.49845			33.36	19.354		33.302	21.3165	5.49846			33.304	19.338		24.219	21.4438	5.49864			20.476	25.6854	5.57802	33.302
0.232	18.9665			33.355	19.3625		26.017	19.8463	5.49836			33.356	19.3947		21.976	20.2123	5.49848			33.354	19.3805		20.815	20.9647	5.49841			33.36	19.3549		33.302	21.3175	5.49848			33.313	19.3411		25.823	21.4473	5.49863			22.091	26.2896	5.58826	33.302
0.268	18.9743			33.375	19.3653		27.622	19.8418	5.49837			33.375	19.3965		23.58	20.2161	5.49846			33.379	19.3832		22.419	20.9674	5.49841			33.379	19.3481		33.302	21.3153	5.49847			33.313	19.3397		27.428	21.4446	5.49862			23.696	26.8807	5.59811	33.302
0.268	18.9724			33.375	19.3633		29.226	19.8426	5.49836			33.375	19.3964		25.185	20.211	5.49851			33.379	19.3822		24.023	20.9701	5.49841			33.379	19.3539		33.302	21.3163	5.49841			33.322	19.3381		29.032	21.4474	5.4986			25.301	27.4988	5.6083	33.302
0.306	18.9711			33.4	19.3591		30.83	19.8407	5.49838			33.396	19.3951		26.789	20.2087	5.49844			33.4	19.3799		25.627	20.969	5.49835			33.402	19.3497		33.302	21.3174	5.49847			33.322	19.3425		30.636	21.4472	5.49862			26.907	28.119	5.61812	33.302
0.306	18.9673			33.4	19.3622		32.434	19.8467	5.49834			33.396	19.3949		28.393	20.2108	5.49844			33.4	19.378		27.232	20.9697	5.49838			33.402	19.3529		33.302	21.313	5.49838			33.339	19.3411		32.24	21.4494	5.49866			28.512	28.7675	5.62834	33.302
0.347	18.9677			33.42	19.3642		34.039	19.8479	5.49839			33.422	19.393		29.997	20.21	5.49844			33.425	19.3838		28.836	20.9705	5.49842			33.425	19.3513		33.302	21.3129	5.49841			33.339	19.3437		33.849	21.4495	5.49864			30.118	29.4062	5.63821	33.302
0.347	18.9642			33.42	19.3682		35.643	19.8421	5.49842			33.422	19.3937		31.601	20.2151	5.49848			33.425	19.3822		30.44	20.9658	5.49837			33.425	19.3542		33.302	21.3173	5.49844			33.356	19.3395		35.453	21.4479	5.49864			31.723	30.0547	5.64811	33.302
0.384	18.9646			33.448	19.362		37.247	19.8428	5.49837			33.449	19.3926		33.206	20.2149	5.49841			33.447	19.3801		32.044	20.9644	5.4984			33.451	19.3503		33.302	21.3156	5.49849			33.356	19.3393		37.057	21.4498	5.49862			33.329	30.7396	5.65815	33.302
0.384	18.9644			33.448	19.3663		38.851	19.8405	5.49838			33.449	19.3919		34.81	20.2151	5.49843			33.447	19.3821		33.649	20.964	5.49837			33.451	19.3552		33.302	21.3177	5.4985			33.375	19.3374		39.262	21.4479	5.49863			34.934	31.416	5.66805	33.302
0.422	18.9658			33.473	19.3701		40.456	19.8436	5.4984			33.474	19.3939		36.414	20.2152	5.49844			33.472	19.3845		35.253	20.9615	5.49838			33.478	19.3531		33.302	21.3166	5.49846			33.375	19.3378		40.866	21.4487	5.49865			37.14	32.1242	5.67821	33.302
0.422	18.9638			33.473	19.3744		42.66	19.8384	5.49835			33.474	19.3927		38.619	20.2196	5.49842			33.472	19.3798		37.458	20.9596	5.49838			33.478	19.3512		33.302	21.316	5.49845			33.399	19.3445		42.47	21.4482	5.4986			38.745	32.8396	5.68808	33.302
0.459	18.9577			33.498	19.3717		44.264	19.8434	5.49831			33.498	19.3956		40.223	20.2105	5.49841			33.5	19.385		39.062	20.9688	5.49842			33.503	19.3506		33.302	21.314	5.49846			33.399	19.3418		44.074	21.4454	5.4986			40.351	33.5702	5.69823	33.302
0.459	18.9603			33.498	19.37		45.869	19.8437	5.4983			33.498	19.3964		41.827	20.2124	5.49842			33.5	19.3796		40.666	20.9707	5.49836			33.503	19.3521		33.302	21.3153	5.49842			33.426	19.3426		45.679	21.4497	5.49858			41.956	34.3021	5.70805	33.302
0.505	18.9574			33.524	19.3701		47.473	19.8423	5.49836			33.527	19.3995		43.431	20.2175	5.49847			33.529	19.381		42.27	20.9598	5.49832			33.528	19.3458		33.302	21.3172	5.49847			33.426	19.3417		47.283	21.4485	5.49865			43.562	35.0738	5.71822	33.302
0.505	18.9576			33.524	19.3747		49.077	19.841	5.49836			33.527	19.3956		45.036	20.2171	5.49847			33.529	19.3818		43.875	20.9623	5.49827			33.528	19.3486		33.302	21.3177	5.4985			33.447	19.3443		48.887	21.4451	5.49863			45.167	35.8313	5.72811	33.302
0.542	18.9615			33.553	19.3814		50.681	19.8386	5.49838			33.553	19.3941		46.64	20.2167	5.49848			33.554	19.3867		47.083	20.9611	5.49833			33.559	19.3477		33.302	21.3191	5.49855			33.447	19.3431		50.491	21.4435	5.49859			46.773	36.6319	5.73834	33.302
0.542	18.9635			33.553	19.3794		52.285	19.8393	5.49833			33.553	19.3969		48.244	20.2159	5.49846			33.554	19.3857		48.687	20.9643	5.49835			33.559	19.3485		33.302	21.3173	5.49857			33.471	19.3442		52.096	21.4436	5.49854			48.378	37.4222	5.74824	33.302
0.579	18.9619			33.583	19.3831		53.89	19.8416	5.49834			33.58	19.3938		49.848	20.2161	5.49852			33.582	19.3842		50.292	20.965	5.49832			33.588	19.3476		33.302	21.3198	5.49851			33.471	19.3447		53.7	21.4464	5.49859			49.983	38.2123	5.75804	33.302
0.579	18.9617			33.583	19.3847		55.494	19.8408	5.49839			33.58	19.3969		51.453	20.2071	5.4984			33.582	19.3829		51.896	20.9693	5.49836			33.588	19.353		33.302	21.3193	5.49851			33.497	19.3379		55.904	21.4468	5.49863			51.589	39.0628	5.7682	33.302
0.621	18.9635			33.61	19.3817		57.098	19.8417	5.49836			33.607	19.3927		53.057	20.2101	5.49842			33.611	19.3838		54.1	20.9704	5.49837			33.614	19.3541		33.302	21.3197	5.49851			33.497	19.3398		57.509	21.4475	5.49865			53.795	39.8914	5.77811	33.302
0.659	18.9615			33.61	19.3863		59.303	19.8431	5.49832			33.607	19.3999		55.262	20.2071	5.49842			33.611	19.3863		55.705	20.9633	5.49833			33.614	19.3593		33.302	21.3124	5.49853			33.526	19.3471		59.113	21.4442	5.49858			55.4	40.7681	5.78817	33.302
0.659	18.954			33.636	19.3887		60.907	19.8447	5.49833			33.633	19.3954		56.866	20.2099	5.49831			33.637	19.3877		58.913	20.9606	5.49833			33.642	19.3604		33.302	21.3147	5.49849			33.526	19.3414		60.717	21.4463	5.49864			57.006	41.6331	5.79798	33.302
0.7	18.9534			33.636	19.388		62.511	19.8426	5.49836			33.633	19.3965		58.47	20.2101	5.49842			33.637	19.3876		60.518	20.9647	5.49839			33.642	19.3582		33.302	21.3164	5.49844			33.552	19.3455		62.321	21.4492	5.49863			58.611	42.5286	5.80818	33.302
0.7	18.9564			33.661	19.3853		64.115	19.8357	5.49834			33.667	19.3944		60.074	20.2091	5.49842			33.666	19.3916		62.122	20.967	5.49837			33.668	19.3551		33.302	21.3134	5.49845			33.552	19.345		63.926	21.4458	5.49858			60.217	43.4202	5.81806	33.302
0.738	18.9519			33.661	19.391		65.72	19.8364	5.49837			33.667	19.3989		61.678	20.2103	5.49841			33.666	19.39		63.726	20.9672	5.49832			33.668	19.3636		33.302	21.3181	5.49845			33.581	19.3368		65.53	21.4465	5.49854			61.822	44.3564	5.82828	33.302
0.775	18.9622			33.696	19.3891		67.324	19.8387	5.49826			33.694	19.3982		63.283	20.2112	5.49846			33.692	19.387		65.33	20.9712	5.49837			33.699	19.3661		33.302	21.3187	5.49846			33.581	19.3407		67.134	21.4483	5.49857			63.427	45.2702	5.8381	33.302
0.775	18.9588			33.696	19.3863		68.928	19.8415	5.49831			33.694	19.4002		64.887	20.2161	5.49843			33.692	19.393		66.935	20.9691	5.49842			33.699	19.3662		33.302	21.3202	5.49848			33.609	19.3343		68.738	21.4475	5.49855			65.033	46.2521	5.84824	33.302
0.812	18.9595			33.723	19.3923		70.532	19.8381	5.49832			33.72	19.4022		66.491	20.2166	5.49846			33.725	19.388		68.539	20.9726	5.49842			33.725	19.3636		33.302	21.3195	5.49849			33.609	19.3406		70.342	21.4474	5.49863			66.638	47.2027	5.85815	33.302
0.812	18.958			33.75	19.3899		72.137	19.8412	5.49829			33.72	19.3945		68.095	20.2173	5.49849			33.725	19.3943		70.743	20.9617	5.49839			33.725	19.3663		33.302	21.3139	5.49842			33.635	19.334		72.547	21.4471	5.49861			68.244	48.2179	5.86833	33.302
0.855	18.9515			33.75	19.389		73.741	19.8441	5.49829			33.747	19.3942		69.7	20.2177	5.49847			33.753	19.3929		72.348	20.9681	5.49835			33.751	19.3684		33.302	21.314	5.49843			33.635	19.3368		74.151	21.4479	5.49863			70.45	49.2166	5.8782	33.302
0.855	18.9567			33.776	19.388		75.946	19.8373	5.49833			33.747	19.4111		71.904	20.2143	5.49848			33.753	19.3893		73.952	20.969	5.49839			33.751	19.3705		33.302	21.3177	5.4984			33.665	19.3437		75.756	21.4501	5.4986			72.055	50.2294	5.88806	33.302
0.897	18.9557			33.776	19.3886		77.55	19.8413	5.49829			33.782	19.4136		75.113	20.2104	5.49841			33.781	19.3983		75.556	20.9657	5.49832			33.782	19.379		33.302	21.3182	5.49844			33.665	19.3442		77.36	21.4489	5.4986			73.66	51.294	5.89818	33.302
0.897	18.9569			33.808	19.3903		79.154	19.8423	5.49833			33.782	19.4189		76.717	20.2127	5.49836			33.781	19.4101		77.16	20.9652	5.49832			33.782	19.385		33.302	21.3181	5.49848			33.692	19.3474		78.964	21.4473	5.4986			75.266	52.3395	5.90811	33.302
0.935	18.9567			33.808	19.4006		80.758	19.8441	5.4984			33.81	19.4162		78.321	20.215	5.49841			33.806	19.4112		78.765	20.9641	5.49831			33.814	19.3783		33.302	21.3137	5.49849			33.692	19.3466		80.568	21.4431	5.49858			76.871	53.4425	5.9182	33.302
0.935	18.9574			33.834	19.4017		82.362	19.847	5.49834			33.81	19.4108		79.925	20.2114	5.49841			33.806	19.4169		80.369	20.9649	5.49835			33.814	19.3802		33.302	21.3164	5.49841			33.722	19.3537		82.172	21.4462	5.49858			78.477	54.5173	5.92809	33.302
0.971	18.957			33.834	19.4084		83.967	19.8436	5.49836			33.836	19.419		81.53	20.2154	5.4984			33.838	19.4227		81.973	20.9621	5.49834			33.841	19.3818		33.302	21.313	5.49841			33.722	19.3522		83.777	21.4471	5.49854			80.082	55.6457	5.93821	33.302
0.971	18.9536			33.861	19.4002		85.571	19.8447	5.4984			33.836	19.4149		83.134	20.2138	5.49843			33.838	19.4336		83.577	20.9618	5.49839			33.841	19.3938		33.302	21.3115	5.49839			33.749	19.3571		85.381	21.4445	5.4986			81.688	56.7667	5.94802	33.302
1.014	18.958			33.861	19.4012		87.175	19.8418	5.49836			33.862	19.413		84.738	20.2123	5.49845			33.868	19.4347		85.182	20.967	5.49835			33.868	19.3871		33.302	21.3144	5.4984			33.749	19.3559		86.985	21.4477	5.49854			83.293	57.9238	5.95823	33.302
1.014	18.9591			33.889	19.4137		90.384	19.8412	5.4984			33.862	19.4121		86.342	20.2104	5.49847			33.868	19.4384		87.386	20.9717	5.49839			33.868	19.3885		33.302	21.3135	5.4984			33.78	19.3612		89.19	21.4473	5.4985			84.899	59.084	5.96811	33.302
1.051	18.9506			33.889	19.4144		92.588	19.8421	5.49835			33.894	19.4122		88.547	20.2101	5.49847			33.896	19.441		88.991	20.9656	5.49838			33.895	19.395		33.302	21.3142	5.4984			33.78	19.3724		90.794	21.45	5.49861			87.104	60.2837	5.97823	33.302
1.051	18.9541			33.918	19.4097		94.192	19.843	5.49837			33.894	19.418		90.151	20.2173	5.4985			33.896	19.4392		90.595	20.9639	5.49841			33.895	19.4013		33.302	21.3161	5.49845			33.808	19.3723		92.398	21.4491	5.49868			88.71	61.4686	5.98814	33.302
1.095	18.9527			33.918	19.407		95.797	19.8446	5.49835			33.924	19.4155		91.756	20.2089	5.49845			33.923	19.4375		92.199	20.9631	5.49841			33.922	19.4081		33.302	21.3165	5.49849			33.808	19.3707		94.002	21.4488	5.49864			90.315	62.7238	5.99833	33.302
1.095	18.9514			33.95	19.4107		97.401	19.8403	5.4983			33.924	19.4169		93.36	20.2094	5.4985			33.923	19.4376		93.803	20.9628	5.49839			33.922	19.409		33.302	21.3129	5.49846			33.834	19.3667		95.607	21.4465	5.49855			91.921	63.9452	6.00818	33.302
1.131	18.9524			33.95	19.408		99.005	19.8397	5.49833			33.952	19.415		94.964	20.2098	5.49845			33.95	19.4343		95.407	20.9696	5.4984			33.956	19.4193		33.302	21.311	5.4984			33.834	19.3689		97.211	21.4485	5.49863			93.526	65.1998	6.01805	33.302
1.131	18.9543			33.978	19.4086		100.61	19.8393	5.49835			33.952	19.417		96.568	20.2088	5.4984			33.95	19.4374		97.012	20.9719	5.4984			33.956	19.4192		33.302	21.3114	5.49838			33.86	19.3673		98.815	21.446	5.49862			95.132	66.5223	6.0282	33.302
1.175	18.9509			33.978	19.4071		102.214	19.8376	5.49839			33.978	19.4158		98.173	20.2148	5.49844			33.981	19.4395		98.616	20.9682	5.4984			33.983	19.4153		33.302	21.312	5.49839			33.86	19.3652		100.419	21.4473	5.49857			96.737	67.8197	6.03806	33.302
1.175	18.9589			34.005	19.4088		103.818	19.8373	5.49832			33.978	19.4154		99.777	20.2136	5.49839			33.981	19.4374		100.22	20.9739	5.49838			33.983	19.4126		33.302	21.3119	5.49842			33.897	19.3663		102.024	21.4466	5.49855			98.342	69.1781	6.04824	33.302
1.212	18.9582			34.005	19.4105		105.422	19.8426	5.49838			34.009	19.417		101.381	20.2124	5.49844			34.006	19.4463		101.824	20.9709	5.49845			34.01	19.4194		33.302	21.3144	5.49841			33.897	19.3635		103.628	21.4455	5.49859			99.948	70.529	6.05811	33.302
1.212	18.9572			34.032	19.4136		107.026	19.8453	5.49839			34.009	19.4189		102.985	20.2153	5.49846			34.006	19.4444		104.029	20.9723	5.4984			34.01	19.4184		33.302	21.3133	5.49843			33.923	19.3752		105.832	21.4471	5.49858			101.553	71.9264	6.06829	33.302
1.249	18.957			34.032	19.4171		109.231	19.8457	5.4984			34.037	19.4184		105.19	20.2139	5.49845			34.036	19.4525		105.633	20.9623	5.49836			34.038	19.4157		33.302	21.3175	5.49843			33.923	19.3711		107.437	21.4413	5.49857			103.759	73.3144	6.07815	33.302
1.249	18.9563			34.063	19.4114		110.835	19.8404	5.4984			34.037	19.4234		106.794	20.2116	5.49848			34.036	19.4543		107.237	20.9677	5.49837			34.038	19.4179		33.302	21.3147	5.49845			33.949	19.3738		109.041	21.4417	5.49855			105.365	74.7601	6.08824	33.302
1.287	18.9543			34.063	19.4168		112.442	19.8447	5.49835			34.065	19.4225		108.398	20.2103	5.49843			34.066	19.4515		108.842	20.9646	5.49836			34.069	19.4173		33.302	21.313	5.49843			33.949	19.3726		110.645	21.4454	5.49855			106.97	76.2087	6.09808	33.302
1.287	18.9525			34.091	19.4307		114.046	19.8432	5.49836			34.065	19.4207		110.003	20.2129	5.49839			34.066	19.4598		110.446	20.9687	5.49837			34.069	19.4142		33.302	21.3147	5.49843			33.978	19.3665		112.249	21.452	5.49866			108.576	77.7044	6.10822	33.302
1.325	18.9521			34.091	19.4292		115.65	19.8426	5.49837			34.091	19.4224		111.607	20.2164	5.49845			34.097	19.4655		112.05	20.9704	5.49841			34.096	19.4197		33.302	21.3169	5.49845			33.978	19.3663		113.854	21.4506	5.49862			110.181	79.1402	6.11807	33.302
1.325	18.9538			34.116	19.4342		117.255	19.847	5.49835			34.091	19.4221		113.211	20.2132	5.4984			34.097	19.4649		113.654	20.9634	5.49835			34.096	19.4207		33.302	21.3161	5.49847			34.012	19.3755		115.458	21.4478	5.49856			111.786	80.642	6.12831	33.302
1.344	18.9583			34.116	19.4247		118.859	19.8471	5.49837			34.123	19.4223		114.815	20.2154	5.49844			34.123	19.4675		115.259	20.968	5.49837			34.127	19.4279		33.302	21.3117	5.49845			34.012	19.3783		117.062	21.4441	5.49858			113.392	82.1607	6.13813	33.302
1.344	18.9558			34.144	19.4288		120.463	19.8418	5.49836			34.123	19.4181		116.42	20.2123	5.49839			34.123	19.4673		116.864	20.9672	5.49839			34.153	19.4294		33.302	21.3131	5.49843			34.039	19.3809		118.666	21.4439	5.49863			114.997	83.6779	6.14805	33.302
1.39	18.9553			34.144	19.4254		122.067	19.8412	5.49835			34.152	19.4277		118.024	20.2081	5.49839			34.151	19.4735		118.468	20.9646	5.49842			34.153	19.4361		33.302	21.3109	5.49841			34.039	19.3855		120.271	21.4455	5.49865			116.603	85.2914	6.15816	33.302
1.39	18.9533			34.174	19.4285		123.672	19.8365	5.49836			34.152	19.4288		119.628	20.2093	5.49839			34.151	19.4713		120.673	20.9645	5.49842			34.185	19.4355		33.302	21.3081	5.49844			34.065	19.3816		122.475	21.4402	5.4986			118.208	86.8488	6.16805	33.302
1.433	18.9538			34.174	19.428		125.876	19.8352	5.49829			34.181	19.429		121.833	20.2081	5.49842			34.179	19.4712		122.277	20.9679	5.49841			34.185	19.4411		33.302	21.3093	5.4984			34.065	19.3847		124.08	21.4441	5.49858			120.414	88.5097	6.17823	33.302
1.433	18.9497			34.206	19.4312		127.48	19.844	5.49834			34.181	19.423		123.437	20.2202	5.49844			34.179	19.4749		123.881	20.9685	5.49841			34.213	19.433		33.302	21.3187	5.49841			34.093	19.3972		125.684	21.4397	5.49856			122.019	90.1243	6.18804	33.302
1.474	18.9484			34.206	19.4283		129.085	19.842	5.49838			34.208	19.4283		125.041	20.2169	5.49846			34.209	19.4792		125.486	20.9657	5.49831			34.213	19.4376		33.302	21.3171	5.49847			34.093	19.404		127.289	21.4446	5.49854			123.625	91.8288	6.19817	33.302
1.474	18.9514			34.233	19.4273		130.689	19.843	5.49838			34.208	19.43		126.646	20.2156	5.49847			34.209	19.4827		127.09	20.967	5.49834			34.24	19.4366		33.302	21.3147	5.49848			34.121	19.4003		128.893	21.4421	5.49863			125.23	93.4936	6.20804	33.302
1.521	18.9528			34.233	19.4254		132.293	19.8388	5.4984			34.233	19.4365		128.25	20.2119	5.49839			34.24	19.487		128.694	20.9647	5.49836			34.24	19.4388		33.302	21.3151	5.49843			34.121	19.3995		130.497	21.4419	5.49858			126.836	95.2261	6.21823	33.302
1.521	18.9489			34.259	19.4286		133.897	19.8414	5.49839			34.233	19.4287		129.854	20.213	5.49838			34.24	19.4952		130.298	20.9611	5.49839			34.264	19.4341		33.302	21.3137	5.49851			34.155	19.4082		132.101	21.4439	5.49855			128.441	96.9408	6.22809	33.302
1.56	18.9549			34.259	19.4317		135.502	19.8401	5.49839			34.265	19.4291		131.458	20.2105	5.49845			34.268	19.4986		131.903	20.9624	5.49839			34.264	19.4351		33.302	21.315	5.49844			34.155	19.4065		133.706	21.444	5.49863			130.047	98.7262	6.23828	33.302
1.56	18.9545			34.289	19.4455		137.106	19.8372	5.49836			34.265	19.4422		133.063	20.2119	5.49843			34.268	19.5007		133.507	20.9615	5.49841			34.298	19.438		33.302	21.3158	5.49848			34.183	19.41		135.31	21.4481	5.4986			132.453	100.607	6.24812	33.302
1.605	18.9559			34.289	19.4426		138.71	19.8412	5.49829			34.291	19.452		134.667	20.2094	5.49839			34.294	19.5102		135.111	20.9611	5.49845			34.328	19.4338		33.302	21.3121	5.49846			34.183	19.4139		136.914	21.4442	5.49859			134.058	102.393	6.25807	33.302
1.605	18.9545			34.318	19.4408		140.314	19.8437	5.49836			34.291	19.4528		136.271	20.2108	5.49841			34.294	19.5112		137.316	20.9678	5.49841			34.328	19.4372		33.302	21.3105	5.49835			34.208	19.4084		139.119	21.4421	5.4986			135.663	104.245	6.2682	33.302
1.645	18.9476			34.318	19.4505		142.519	19.8444	5.49837			34.319	19.4591		138.476	20.2138	5.49848			34.325	19.5137		138.92	20.9653	5.49839			34.356	19.4329		33.302	21.3158	5.49836			34.208	19.4104		140.723	21.4411	5.49857			137.869	105.961	6.27804	33.302
1.645	18.9593			34.349	19.456		144.123	19.8397	5.49837			34.319	19.455		140.08	20.2116	5.49844			34.325	19.5178		140.524	20.9628	5.49835			34.356	19.4436		33.302	21.3087	5.49839			34.237	19.4082		142.327	21.4428	5.49858			139.475	107.795	6.28819	33.302
1.69	18.9586			34.349	19.4581		145.727	19.8462	5.49842			34.346	19.4564		141.684	20.2133	5.49841			34.353	19.5189		142.128	20.9603	5.49839			34.383	19.4405		33.302	21.3103	5.49842			34.237	19.4076		143.931	21.4435	5.49856			141.08	109.605	6.29811	33.302
1.69	18.957			34.376	19.4592		147.332	19.8465	5.49841			34.346	19.4618		143.288	20.2103	5.49843			34.353	19.5202		143.733	20.9592	5.49838			34.383	19.4377		33.302	21.3113	5.49839			34.267	19.412		145.536	21.4449	5.49859			142.685	111.502	6.30832	33.302
1.728	18.9563			34.376	19.4598		148.936	19.8472	5.4984			34.381	19.4691		144.893	20.209	5.49844			34.38	19.5215		145.337	20.9604	5.49834			34.41	19.442		33.302	21.3143	5.49842			34.267	19.4116		147.14	21.4442	5.49861			144.291	113.366	6.31815	33.302
1.728	18.9564			34.408	19.4582		150.54	19.8456	5.49839			34.381	19.4728		146.497	20.2099	5.49846			34.38	19.5336		146.941	20.9653	5.49843			34.41	19.4472		33.302	21.3212	5.49845			34.296	19.4094		148.744	21.4384	5.4986			145.896	115.302	6.32832	33.302
1.766	18.9556			34.408	19.4647		152.144	19.8434	5.49839			34.407	19.4785		148.101	20.2095	5.49849			34.406	19.5297		148.545	20.9634	5.4984			34.441	19.4486		33.302	21.3182	5.49845			34.296	19.4133		150.348	21.4409	5.49854			147.502	117.182	6.33817	33.302
1.766	18.9602			34.434	19.4598		153.748	19.8419	5.49837			34.407	19.4831		149.705	20.2117	5.49839			34.406	19.5295		150.149	20.963	5.4984			34.441	19.4561		33.302	21.3163	5.49846			34.321	19.4117		151.953	21.4431	5.49855			149.107	119.142	6.34841	33.302
1.805	18.9534			34.434	19.4602		155.353	19.8401	5.49839			34.436	19.4842		151.31	20.2143	5.49846			34.437	19.5331		151.754	20.9668	5.49834			34.471	19.4476		33.302	21.3139	5.49844			34.321	19.4068		153.557	21.4449	5.49865			150.713	120.816	6.35817	33.302
1.805	18.9576			34.465	19.4646		156.957	19.837	5.49831			34.436	19.4799		152.914	20.2169	5.49842			34.437	19.534		153.958	20.968	5.49838			34.471	19.4574		33.302	21.3137	5.49845			34.347	19.4124		155.761	21.4424	5.49862			152.318	122.801	6.36835	33.302
1.848	18.9575			34.465	19.4683		159.162	19.8383	5.49829			34.464	19.4807		155.118	20.2143	5.49839			34.469	19.5339		155.562	20.9619	5.49841			34.498	19.4561		33.302	21.312	5.49847			34.347	19.4148		157.366	21.4362	5.49861			154.524	124.694	6.37819	33.302
1.848	18.9563			34.492	19.4655		160.766	19.8443	5.49833			34.464	19.4823		156.723	20.2081	5.49835			34.469	19.5417		157.167	20.9609	5.49843			34.498	19.4628		33.302	21.3153	5.49842			34.383	19.4122		158.97	21.4424	5.49864			156.129	126.667	6.388	33.302
1.886	18.9543			34.492	19.4668		162.37	19.8399	5.49834			34.495	19.4801		158.327	20.2129	5.49834			34.496	19.54		158.771	20.9621	5.49838			34.527	19.4667		33.302	21.3093	5.49835			34.383	19.4204		160.574	21.4358	5.49866			157.735	128.809	6.39825	33.302
1.886	18.9551			34.52	19.4682		163.974	19.836	5.49825			34.495	19.4867		159.931	20.2126	5.49836			34.496	19.5411		160.375	20.9638	5.49842			34.527	19.4652		33.302	21.3082	5.49834			34.412	19.4235		162.178	21.4407	5.49863			159.34	130.84	6.40813	33.302
1.925	18.9531			34.52	19.4666		165.578	19.8346	5.49829			34.527	19.4883		161.535	20.213	5.49841			34.523	19.5417		161.98	20.9612	5.4984			34.557	19.4666		33.302	21.3076	5.49841			34.412	19.422		163.783	21.4417	5.4986			160.946	132.988	6.41826	33.302
1.925	18.9479			34.552	19.4687		167.183	19.8432	5.49829			34.527	19.4965		163.14	20.2142	5.49839			34.523	19.5531		163.584	20.9658	5.49833			34.557	19.4655		33.302	21.3092	5.49843			34.438	19.4174		165.387	21.4423	5.49859			162.551	135.098	6.42819	33.302
1.963	18.9526			34.552	19.478		168.787	19.8428	5.49838			34.553	19.4994		164.744	20.2124	5.4984			34.55	19.5582		165.188	20.9661	5.49834			34.586	19.4678		33.302	21.3105	5.49839			34.438	19.4145		166.991	21.4424	5.49857			164.156	137.365	6.43829	33.302
1.963	18.9554			34.577	19.4807		170.391	19.845	5.49838			34.553	19.4947		166.348	20.2089	5.49839			34.55	19.5543		166.792	20.9669	5.49839			34.586	19.4674		33.302	21.3111	5.49845			34.465	19.419		168.595	21.4411	5.49861			165.762	139.497	6.44817	33.302
2	18.9544			34.577	19.4821		171.995	19.8434	5.49836			34.581	19.5009		167.952	20.2068	5.49834			34.585	19.5585		168.397	20.9677	5.49834			34.613	19.4685		33.302	21.3151	5.49845			34.465	19.4194		170.2	21.4425	5.49859			167.367	141.8	6.45834	33.302
2	18.9556			34.605	19.4901		173.6	19.8427	5.49832			34.581	19.506		169.557	20.2046	5.49838			34.585	19.5567		170.601	20.9652	5.4984			34.613	19.4633		33.302	21.3191	5.49844			34.497	19.4201		172.404	21.4385	5.4986			168.973	144.087	6.46819	33.302
2.048	18.9545			34.605	19.4874		175.804	19.8424	5.49827			34.607	19.5106		171.761	20.214	5.49837			34.612	19.553		172.205	20.9619	5.49839			34.644	19.4695		33.302	21.3185	5.49845			34.497	19.4218		174.007	21.4423	5.49861			171.178	146.44	6.47829	33.302
2.048	18.9628			34.632	19.4931		177.409	19.8378	5.49826			34.607	19.5162		173.365	20.217	5.49843			34.612	19.5539		173.81	20.963	5.49834			34.644	19.4667		33.302	21.3157	5.4985			34.523	19.4178		175.613	21.4403	5.49855			172.784	148.839	6.48817	33.302
2.067	18.9539			34.632	19.4876		179.013	19.8418	5.49829			34.637	19.5112		174.97	20.2121	5.49837			34.638	19.5622		175.414	20.9676	5.49839			34.674	19.4649		33.302	21.3167	5.49842			34.523	19.4195		177.217	21.4404	5.49861			174.389	151.402	6.4983	33.302
2.067	18.9467			34.664	19.4942		180.617	19.8441	5.49837			34.637	19.5133		176.574	20.2118	5.49839			34.638	19.5596		177.018	20.967	5.49843			34.674	19.4661		33.302	21.3169	5.49841			34.554	19.4252		178.821	21.4431	5.49863			175.995	153.755	6.50814	33.302
2.109	18.9496			34.664	19.4965		182.221	19.8429	5.4983			34.665	19.5217		178.178	20.2098	5.49847			34.668	19.556		178.622	20.9684	5.49839			34.703	19.4736		33.302	21.3168	5.4984			34.554	19.4273		180.426	21.4387	5.49864			177.6	156.357	6.51799	33.302
2.109	18.9518			34.69	19.4918		183.826	19.8424	5.49831			34.665	19.5202		179.783	20.2115	5.49842			34.668	19.5751		180.227	20.9686	5.49841			34.703	19.4677		33.302	21.311	5.49843			34.581	19.4213		182.03	21.4393	5.49862			179.206	159.065	6.52818	33.302
2.151	18.9517			34.69	19.4934		185.43	19.8403	5.49833			34.692	19.5272		181.387	20.2091	5.49845			34.699	19.5714		181.831	20.9656	5.49845			34.729	19.4749		33.302	21.3137	5.49842			34.581	19.4262		183.634	21.436	5.49855			180.811	161.684	6.53801	33.302
2.151	18.9481			34.717	19.501		187.034	19.841	5.49831			34.692	19.5213		182.991	20.2124	5.49842			34.699	19.5762		183.435	20.9677	5.49838			34.729	19.4786		33.302	21.3093	5.49841			34.609	19.4268		185.238	21.4365	5.49857			182.416	164.47	6.5482	33.302
2.202	18.9523			34.717	19.5144		188.639	19.8385	5.49834			34.72	19.5399		184.595	20.2156	5.49839			34.724	19.5794		185.039	20.9681	5.49845			34.756	19.4793		33.302	21.311	5.49839			34.609	19.4253		186.843	21.4406	5.49856			184.022	167.118	6.55803	33.302
2.202	18.9491			34.748	19.5152		190.243	19.8371	5.49834			34.72	19.5407		186.2	20.2147	5.4984			34.724	19.5798		187.244	20.9627	5.49843			34.756	19.4799		33.302	21.3129	5.49844			34.64	19.4243		189.047	21.4416	5.49867			185.627	169.955	6.5682	33.302
2.242	18.9529			34.748	19.5318		192.448	19.8383	5.49828			34.755	19.5413		188.404	20.2142	5.4984			34.753	19.5921		188.848	20.9662	5.49841			34.788	19.4834		33.302	21.3175	5.49846			34.64	19.4279		190.652	21.4431	5.49861			187.833	172.555	6.5781	33.302
2.242	18.9559			34.779	19.5386		194.053	19.8384	5.4984			34.755	19.5503		190.008	20.208	5.49836			34.753	19.5854		190.452	20.9654	5.49835			34.788	19.4873		33.302	21.3135	5.4984			34.667	19.429		192.256	21.438	5.49861			189.438	175.58	6.58828	33.302
2.28	18.9567			34.779	19.5345		195.657	19.8378	5.49832			34.781	19.5508		191.613	20.2088	5.49831			34.779	19.587		192.057	20.966	5.49834			34.812	19.4984		33.302	21.3156	5.49842			34.667	19.4372		193.86	21.4368	5.49856			191.044	178.526	6.59814	33.302
2.28	18.9521			34.805	19.5412		197.261	19.8337	5.49834			34.781	19.5591		193.217	20.2128	5.49837			34.779	19.5881		193.661	20.9665	5.4984			34.812	19.4999		33.302	21.3168	5.49842			34.694	19.4354		195.464	21.4369	5.49853			192.649	181.621	6.60826	33.302
2.319	18.9511			34.805	19.5529		198.865	19.8346	5.49832			34.809	19.5628		194.821	20.211	5.49837			34.809	19.5857		195.265	20.9653	5.49839			34.846	19.4984		33.302	21.3134	5.49843			34.694	19.4371		197.069	21.439	5.49858			194.255	184.648	6.61821	33.302
2.319	18.9533			34.834	19.5488		200.47	19.8388	5.49827			34.809	19.5671		196.425	20.207	5.49836			34.809	19.5879		196.869	20.9599	5.4984			34.846	19.5035		33.302	21.3081	5.4984			34.725	19.4302		198.673	21.4488	5.4986			195.86	187.831	6.62832	33.302
2.365	18.953			34.834	19.5559		202.074	19.8385	5.49829			34.839	19.5658		198.03	20.214	5.49836			34.842	19.5926		198.474	20.9621	5.49839			34.873	19.5066		33.302	21.3146	5.49837			34.725	19.4334		200.277	21.4442	5.49869			197.466	190.98	6.63824	33.302
2.365	18.9582			34.86	19.5645		203.678	19.8457	5.49831			34.839	19.5762		199.634	20.2117	5.49844			34.842	19.5941		200.078	20.9615	5.49841			34.873	19.5109		33.302	21.315	5.49842			34.756	19.4413		201.881	21.4448	5.4987			199.071	194.035	6.64811	33.302
2.402	18.9589			34.86	19.5648		205.282	19.8418	5.49831			34.872	19.5807		201.238	20.2107	5.49838			34.869	19.5976		201.682	20.961	5.49841			34.9	19.5057		33.302	21.3162	5.49846			34.756	19.4431		203.486	21.4413	5.49862			200.677	197.36	6.65826	33.302
2.402	18.9522			34.892	19.5601		206.887	19.8399	5.49828			34.872	19.5866		202.842	20.2135	5.4984			34.869	19.5969		203.886	20.9648	5.49838			34.9	19.5109		33.302	21.3137	5.49843			34.784	19.4464		205.69	21.4434	5.49862			202.282	200.627	6.66807	33.302
2.447	18.9535			34.892	19.5729		209.091	19.8409	5.49836			34.899	19.583		205.047	20.2101	5.49841			34.895	19.5975		205.491	20.9632	5.49838			34.93	19.5101		33.302	21.3067	5.4984			34.784	19.4506		207.294	21.4451	5.49863			204.488	204.048	6.67822	33.302
2.447	18.9533			34.919	19.5796		210.695	19.8395	5.4983			34.899	19.5867		206.651	20.2153	5.49843			34.895	19.601		207.095	20.9643	5.49839			34.93	19.5226		33.302	21.3099	5.49837			34.811	19.4522		208.899	21.4426	5.49857			206.093	207.324	6.68805	33.302
2.485	18.9594			34.919	19.5833		212.299	19.8403	5.4983			34.924	19.5814		208.255	20.2133	5.49842			34.923	19.5975		208.699	20.9621	5.49839			34.958	19.53		33.302	21.3118	5.49841			34.811	19.453		210.503	21.4447	5.49862			207.699	210.891	6.69829	33.302
2.485	18.9578			34.947	19.5814		213.904	19.8452	5.49838			34.924	19.5872		209.86	20.2143	5.4984			34.923	19.5946		210.304	20.9609	5.49837			34.958	19.5437		33.302	21.3121	5.49836			34.838	19.4582		212.107	21.4419	5.49862			209.304	214.372	6.70815	33.302
2.529	18.9588			34.947	19.5849		215.508	19.8456	5.49835			34.952	19.5959		211.464	20.2086	5.49841			34.954	19.5958		211.908	20.959	5.49839			34.984	19.5392		33.302	21.3111	5.49839			34.838	19.4513		213.711	21.4387	5.49859			210.91	218.071	6.71835	33.302
2.529	18.9609			34.978	19.5886		217.112	19.8427	5.49835			34.952	19.5941		213.068	20.2088	5.49845			34.954	19.6023		213.512	20.9647	5.4984			34.984	19.5452		33.302	21.3122	5.49841			34.873	19.4609		215.316	21.4418	5.49856			212.515	221.703	6.72819	33.302
2.567	18.9537			34.978	19.5896		218.716	19.8437	5.49829			34.987	19.5853		214.672	20.2105	5.4984			34.982	19.5996		215.116	20.9634	5.49834			35.01	19.5536		33.302	21.3152	5.49845			34.873	19.4592		216.92	21.4383	5.4986			214.12	225.51	6.73834	33.302
2.567	18.9575			35.003	19.5921		220.321	19.8431	5.49833			34.987	19.5963		216.277	20.2092	5.49841			34.982	19.604		216.721	20.9653	5.49838			35.01	19.5545		33.302	21.3137	5.49842			34.899	19.4624		218.524	21.44	5.4986			215.726	229.231	6.74824	33.302
2.605	18.9583			35.003	19.589		221.925	19.8406	5.4983			35.016	19.5984		217.881	20.2121	5.49842			35.009	19.608		218.325	20.965	5.4984			35.044	19.5568		33.302	21.3098	5.49836			34.899	19.4739		220.128	21.4426	5.49862			217.331	233.015	6.75803	33.302
2.605	18.956			35.036	19.595		223.529	19.8416	5.4983			35.016	19.5971		219.485	20.2167	5.4984			35.009	19.6062		220.529	20.9691	5.49836			35.044	19.5691		33.302	21.3088	5.49838			34.928	19.4767		222.333	21.4364	5.49861			218.937	236.975	6.76818	33.302
2.644	18.9594			35.036	19.6021		225.734	19.8386	5.49834			35.041	19.6056		221.69	20.2114	5.49839			35.035	19.6154		222.134	20.9656	5.49842			35.071	19.5718		33.302	21.3085	5.49839			34.928	19.4792		223.937	21.441	5.49861			221.142	240.894	6.77804	33.302
2.644	18.9586			35.061	19.6136		227.338	19.8405	5.49834			35.041	19.609		223.294	20.2084	5.49833			35.035	19.6254		223.738	20.9627	5.49839			35.071	19.5752		33.302	21.308	5.49833			34.955	19.4811		225.542	21.4363	5.49861			222.748	244.983	6.78827	33.302
2.681	18.9557			35.061	19.6154		228.942	19.8421	5.49835			35.074	19.6148		224.898	20.2099	5.49835			35.068	19.6291		225.342	20.9635	5.4983			35.098	19.5748		33.302	21.3129	5.49838			34.955	19.4797		227.146	21.4365	5.49864			224.353	249.001	6.79806	33.302
2.681	18.9636			35.088	19.6166		230.546	19.8396	5.49836			35.074	19.6118		226.502	20.2081	5.49834			35.068	19.6378		226.946	20.9647	5.4983			35.13	19.5767		33.302	21.3124	5.49829			34.985	19.509		228.75	21.4372	5.4986			225.959	253.231	6.80825	33.302
2.729	18.9563			35.088	19.6258		232.151	19.839	5.49836			35.099	19.6194		228.107	20.2142	5.49837			35.094	19.6412		228.551	20.9681	5.49829			35.13	19.5825		33.302	21.3161	5.49838			34.985	19.5126		230.354	21.4386	5.49857			227.564	257.376	6.81808	33.302
2.729	18.9508			35.118	19.6389		233.755	19.837	5.49833			35.099	19.6245		229.711	20.215	5.49841			35.094	19.643		230.155	20.9614	5.49834			35.159	19.5857		33.302	21.3133	5.49839			35.016	19.515		231.958	21.4364	5.49856			229.17	261.712	6.82825	33.302
2.768	18.9576			35.118	19.6518		235.359	19.8369	5.49831			35.132	19.6225		231.315	20.2128	5.49841			35.12	19.6433		231.759	20.9633	5.49831			35.159	19.5825		33.302	21.3162	5.4984			35.016	19.5101		233.563	21.4362	5.49855			230.775	265.98	6.83808	33.302
2.768	18.9532			35.153	19.6675		236.963	19.8412	5.49832			35.132	19.6265		232.919	20.2109	5.49837			35.12	19.6523		233.363	20.9621	5.49839			35.188	19.5983		33.302	21.3135	5.49845			35.044	19.5132		235.167	21.4396	5.49853			232.38	270.438	6.84824	33.302
2.806	18.9521			35.153	19.6658		238.568	19.8441	5.49839			35.158	19.6316		234.524	20.2124	5.49835			35.153	19.6512		234.967	20.9625	5.49835			35.188	19.5973		33.302	21.3182	5.49843			35.044	19.5181		236.771	21.4417	5.49858			233.986	274.85	6.85803	33.302
2.806	18.9535			35.175	19.6849		240.172	19.8421	5.49833			35.158	19.6307		236.128	20.2071	5.49842			35.153	19.6588		237.172	20.9628	5.49836			35.214	19.6258		33.302	21.318	5.49848			35.069	19.5332		238.976	21.4352	5.49857			235.592	279.452	6.86825	33.302
2.844	18.9618			35.175	19.6899		242.377	19.8473	5.49839			35.184	19.6358		238.332	20.2113	5.49836			35.183	19.6627		238.776	20.9667	5.49834			35.214	19.6259		33.302	21.3172	5.49844			35.069	19.5306		240.58	21.4345	5.49853			237.797	283.962	6.87819	33.302
2.844	18.9589			35.184	19.6909		243.981	19.8388	5.49833			35.184	19.6412		239.937	20.2125	5.49834			35.183	19.6589		240.38	20.9652	5.49837			35.241	19.6289		33.302	21.3216	5.49848			35.096	19.5305		242.184	21.4369	5.49853			239.403	288.556	6.88797	33.302
2.887	18.9587			35.184	19.69		245.585	19.8401	5.49834			35.212	19.6441		241.541	20.218	5.49841			35.21	19.6659		241.985	20.9626	5.49837			35.276	19.6332		33.302	21.3143	5.49844			35.096	19.5432		243.788	21.4313	5.49851			241.008	293.295	6.89819	33.302
2.887	18.9576			35.201	19.6931		247.189	19.8403	5.49834			35.212	19.6438		243.145	20.2148	5.4984			35.21	19.6647		243.589	20.9601	5.49834			35.276	19.6309		33.302	21.3178	5.4984			35.128	19.5434		245.393	21.4356	5.49854			242.613	298.021	6.90801	33.302
2.93	18.9595			35.201	19.723		248.794	19.8465	5.49834			35.248	19.6486		244.749	20.2125	5.4984			35.237	19.6648		245.193	20.9597	5.49837			35.304	19.6393		33.302	21.3167	5.49841			35.128	19.5547		246.997	21.4357	5.49856			244.255	302.925	6.91819	33.302
2.93	18.954			35.225	19.7367		250.398	19.8466	5.49835			35.248	19.6529		246.354	20.2162	5.49837			35.237	19.6669		246.798	20.9634	5.49841			35.304	19.637		33.302	21.3154	5.49846			35.155	19.5529		248.601	21.4333	5.49851			245.86	307.809	6.92802	33.302
2.968	18.952			35.225	19.732		252.002	19.8452	5.49837			35.274	19.6749		247.958	20.2096	5.49838			35.265	19.6803		248.402	20.9637	5.49842			35.33	19.6355		33.302	21.3168	5.49846			35.155	19.5771		250.205	21.4397	5.49861			247.466	312.883	6.93822	33.302
2.968	18.959			35.25	19.7388		253.606	19.8458	5.49831			35.274	19.6763		249.562	20.2146	5.49843			35.265	19.6772		250.005	20.963	5.4984			35.33	19.6339		33.302	21.3143	5.49847			35.186	19.5759		251.81	21.4373	5.49858			249.071	317.854	6.94807	33.302
3.005	18.9543			35.25	19.7389		255.211	19.8371	5.4983			35.3	19.6793		251.166	20.2147	5.49845			35.295	19.6815		251.61	20.9677	5.49842			35.358	19.639		33.302	21.3157	5.49842			35.186	19.5822		253.414	21.4375	5.49857			250.677	323.081	6.95827	33.302
3.005	18.9572			35.27	19.7402		256.815	19.8419	5.49835			35.3	19.6911		252.771	20.2128	5.4984			35.295	19.6895		253.815	20.9663	5.49841			35.358	19.6463		33.302	21.3179	5.49844			35.214	19.5875		255.619	21.4379	5.4986			252.282	328.224	6.96811	33.302
3.049	18.9564			35.27	19.7487		259.019	19.8372	5.49832			35.328	19.7118		254.975	20.2155	5.49837			35.327	19.7004		255.419	20.9646	5.49845			35.387	19.6522		33.302	21.3182	5.49844			35.214	19.5905		257.223	21.4328	5.49852			254.488	333.564	6.97826	33.302
3.049	18.9502			35.287	19.7565		260.624	19.8475	5.49835			35.328	19.72		256.579	20.215	5.4984			35.327	19.7078		257.023	20.9623	5.4984			35.387	19.654		33.302	21.3175	5.49842			35.245	19.5979		258.828	21.4359	5.4986			256.093	338.696	6.98816	33.302
3.086	18.957			35.287	19.7669		262.228	19.8448	5.49835			35.359	19.733		258.184	20.2105	5.49839			35.354	19.7083		258.628	20.964	5.49838			35.417	19.6553		33.302	21.3144	5.49848			35.245	19.6075		260.432	21.4392	5.4986			257.699	344.235	6.99834	33.302
3.086	18.9561			35.302	19.7657		263.832	19.8421	5.49833			35.359	19.7514		259.788	20.2101	5.49838			35.354	19.7104		260.232	20.9608	5.49841			35.417	19.6816		33.302	21.318	5.49847			35.272	19.6065		262.036	21.4373	5.49861			259.304	349.609	7.00822	33.302
3.124	18.9551			35.302	19.7709		265.436	19.8386	5.49831			35.386	19.746		261.392	20.2105	5.49844			35.382	19.7157		261.836	20.9659	5.49834			35.447	19.6843		33.302	21.3157	5.49843			35.272	19.6193		263.64	21.4383	5.49857			260.91	355.073	7.01801	33.302
3.124	18.9552			35.312	19.7769		267.041	19.8365	5.49834			35.386	19.7492		262.996	20.2092	5.49837			35.382	19.7167		263.44	20.9667	5.49839			35.447	19.6801		33.302	21.3184	5.49845			35.303	19.626		265.245	21.4369	5.49855			262.515	360.831	7.02818	33.302
3.167	18.9597			35.312	19.7879		268.645	19.8357	5.49831			35.418	19.7533		264.601	20.2128	5.49839			35.409	19.7289		265.045	20.9665	5.49838			35.474	19.6748		33.302	21.3196	5.49847			35.303	19.6284		266.849	21.4405	5.4986			264.121	366.424	7.0381	33.302
3.167	18.9607			35.317	19.7984		270.25	19.8396	5.49833			35.418	19.7587		266.205	20.2117	5.49842			35.409	19.7225		266.649	20.9645	5.49845			35.474	19.6853		33.302	21.3142	5.49845			35.331	19.6461		268.453	21.4332	5.49852			265.726	372.269	7.04826	33.302
3.211	18.9571			35.317	19.8002		271.854	19.8403	5.49837			35.445	19.7626		267.809	20.2155	5.49839			35.44	19.7281		268.253	20.9654	5.49836			35.502	19.6863		33.302	21.3112	5.49841			35.331	19.6414		270.057	21.4342	5.49863			267.332	377.946	7.05807	33.302
3.211	18.9557			35.319	19.8033		273.458	19.8443	5.49834			35.445	19.758		269.413	20.2194	5.49843			35.44	19.7273		270.458	20.964	5.49839			35.502	19.7095		33.302	21.3165	5.49838			35.36	19.647		272.262	21.4323	5.49861			268.937	383.901	7.06823	33.302
3.249	18.9524			35.319	19.8023		275.663	19.8463	5.49835			35.476	19.7628		271.618	20.2181	5.49843			35.466	19.7427		272.062	20.9632	5.49844			35.536	19.7025		33.302	21.3134	5.49835			35.36	19.6501		273.866	21.4382	5.49855			271.143	389.855	7.07812	33.302
3.249	18.9567			35.318	19.7999		277.267	19.8394	5.4983			35.476	19.7774		273.222	20.2108	5.4984			35.466	19.7515		273.666	20.966	5.49843			35.536	19.7045		33.302	21.312	5.49833			35.388	19.6459		275.47	21.4341	5.49858			272.748	396.042	7.08828	33.302
3.286	18.9528			35.318	19.8026		278.871	19.8411	5.49836			35.504	19.7882		274.826	20.2109	5.4984			35.498	19.7439		275.27	20.9673	5.49845			35.563	19.7025		33.302	21.314	5.49837			35.388	19.6512		277.075	21.4339	5.49859			274.354	402.124	7.0981	33.302
3.286	18.951			35.315	19.8027		280.475	19.8453	5.49839			35.504	19.7975		276.431	20.2101	5.49844			35.498	19.7442		276.875	20.9696	5.49839			35.563	19.7236		33.302	21.3124	5.49841			35.417	19.665		278.679	21.4327	5.49853			275.959	408.493	7.10836	33.302
3.325	18.955			35.315	19.8071		282.079	19.8444	5.49837			35.53	19.804		278.035	20.2151	5.49835			35.527	19.7461		278.479	20.9689	5.4984			35.591	19.7217		33.302	21.3104	5.49834			35.417	19.6746		280.283	21.4328	5.49852			277.565	414.696	7.11815	33.302
3.325	18.9516			35.311	19.8095		283.684	19.8475	5.49845			35.53	19.8043		279.639	20.2142	5.49836			35.527	19.7489		280.083	20.9637	5.49844			35.591	19.7265		33.302	21.3125	5.49837			35.444	19.6863		281.887	21.4337	5.49854			279.17	421.282	7.12829	33.302
3.363	18.9552			35.311	19.8038		285.288	19.846	5.49844			35.557	19.8098		281.243	20.2161	5.49838			35.556	19.7598		281.687	20.9646	5.49842			35.619	19.7322		33.302	21.3099	5.49842			35.444	19.6884		283.492	21.4404	5.49854			280.776	427.638	7.1382	33.302
3.363	18.96			35.307	19.802		286.892	19.8441	5.49836			35.557	19.8102		282.848	20.2152	5.49835			35.556	19.7624		283.292	20.9627	5.49838			35.619	19.7548		33.302	21.3052	5.49834			35.477	19.6986		285.096	21.4416	5.49858			282.381	434.088	7.14805	33.302
3.412	18.956			35.307	19.8044		288.496	19.8418	5.49832			35.585	19.811		284.452	20.2164	5.49839			35.584	19.7633		284.896	20.9597	5.49848			35.649	19.7612		33.302	21.3089	5.49835			35.503	19.7033		286.7	21.4346	5.49853			283.986	440.992	7.15822	33.302
3.412	18.9576			35.304	19.8057		290.101	19.8394	5.49827			35.585	19.821		286.056	20.2093	5.49841			35.584	19.7672		287.1	20.9662	5.49847			35.649	19.7624		33.302	21.3117	5.49834			35.503	19.6991		288.905	21.4347	5.49851			285.592	447.692	7.16804	33.302
3.444	18.9496			35.304	19.8144		292.305	19.8375	5.49829			35.616	19.838		288.261	20.2078	5.49845			35.611	19.7674		288.705	20.9708	5.49844			35.677	19.7731		33.302	21.3139	5.49836			35.531	19.7053		290.509	21.4336	5.49854			287.798	454.714	7.17818	33.302
3.444	18.9568			35.302	19.817		293.909	19.8449	5.49834			35.616	19.8308		289.865	20.215	5.49847			35.611	19.7692		290.309	20.9686	5.49842			35.677	19.7783		33.302	21.3094	5.49834			35.531	19.7054		292.113	21.4395	5.49857			289.403	461.491	7.18812	33.302
3.487	18.9586			35.302	19.8146		295.514	19.8419	5.49834			35.64	19.8363		291.469	20.214	5.49838			35.638	19.7886		291.913	20.9685	5.4985			35.701	19.8022		33.302	21.3098	5.49836			35.559	19.7098		293.717	21.4392	5.49861			291.01	468.603	7.19826	33.302
3.487	18.9578			35.3	19.8168		297.118	19.843	5.49834			35.64	19.8425		293.074	20.2177	5.49839			35.638	19.7928		293.517	20.9704	5.49847			35.701	19.8079		33.302	21.307	5.49833			35.559	19.7064		295.322	21.4391	5.49861			292.614	475.748	7.2081	33.302
3.526	18.9556			35.3	19.8215		298.722	19.8352	5.49829			35.673	19.8405		294.678	20.2099	5.49842			35.673	19.8064		295.122	20.9718	5.49854			35.731	19.8214		33.302	21.311	5.49839			35.587	19.7254		298.53	21.4402	5.49862			294.22	482.851	7.21829	33.302
3.526	18.956			35.299	19.8203		300.326	19.8389	5.49831			35.673	19.8531		296.282	20.2091	5.49835			35.673	19.8081		296.726	20.9651	5.49849			35.731	19.8194		33.302	21.3109	5.49837			35.587	19.7329		300.134	21.4355	5.49868			295.825	490.015	7.22815	33.302
3.568	18.9528			35.299	19.8192		301.931	19.8413	5.49836			35.7	19.8717		297.886	20.2141	5.49842			35.701	19.8191		298.33	20.9649	5.49848			35.765	19.8299		33.302	21.3108	5.49841			35.617	19.7368		301.739	21.4332	5.49866			297.431	497.461	7.23831	33.302
3.568	18.9545			35.299	19.8262		303.535	19.8444	5.49834			35.7	19.879		299.491	20.2108	5.49842			35.701	19.8341		299.935	20.9622	5.4985			35.765	19.8478		33.302	21.3097	5.4984			35.617	19.7528		303.343	21.432	5.49862			299.036	504.921	7.24812	33.302
3.607	18.9581			35.299	19.8217		305.139	19.8435	5.49834			35.731	19.8809		301.095	20.2126	5.49839			35.727	19.8374		301.539	20.9621	5.49851			35.793	19.8617		33.302	21.309	5.4984			35.645	19.7498		305.548	21.4367	5.4986			300.642	512.438	7.25799	33.302
3.607	18.9512			35.299	19.8216		306.743	19.8456	5.49832			35.731	19.8844		302.699	20.2122	5.49842			35.727	19.8398		303.743	20.9649	5.49843			35.793	19.8627		33.302	21.3091	5.49835			35.645	19.7573		307.152	21.4352	5.49854			302.247	520.226	7.2682	33.302
3.644	18.952			35.299	19.8221		308.948	19.8447	5.49831			35.758	19.8908		304.904	20.2139	5.49839			35.752	19.8462		305.347	20.9678	5.4984			35.82	19.8587		33.302	21.314	5.49838			35.671	19.7718		308.756	21.435	5.4986			304.453	527.724	7.27806	33.302
3.644	18.9581			35.299	19.8297		310.552	19.8433	5.49834			35.758	19.8955		306.508	20.2034	5.49835			35.752	19.8536		306.952	20.9625	5.49841			35.82	19.8689		33.302	21.3101	5.49836			35.671	19.7821		310.36	21.4371	5.49863			306.059	535.939	7.2882	33.302
3.689	18.9557			35.299	19.8257		312.156	19.8435	5.49837			35.786	19.9129		308.112	20.2079	5.49828			35.786	19.8602		308.556	20.9675	5.49843			35.848	19.8775		33.302	21.3162	5.49834			35.702	19.7815		311.965	21.4357	5.49864			307.664	543.865	7.29804	33.302
3.689	18.9544			35.299	19.824		313.761	19.8468	5.49834			35.786	19.9095		309.716	20.2096	5.49832			35.786	19.8589		310.16	20.9643	5.49845			35.848	19.8842		33.302	21.3137	5.49844			35.702	19.7905		313.569	21.434	5.49863			309.27	552.077	7.30828	33.302
3.698	18.9601			35.299	19.822		315.365	19.8472	5.49833			35.813	19.9275		311.321	20.2098	5.49844			35.811	19.8667		311.764	20.9599	5.49844			35.873	19.8928		33.302	21.3163	5.49851			35.734	19.8096		315.173	21.4376	5.49865			310.875	560.152	7.3181	33.302
3.698	18.9587			35.299	19.8307		316.969	19.8477	5.49839			35.813	19.9682		312.925	20.2139	5.49837			35.811	19.8772		313.369	20.9634	5.4984			35.873	19.8997		33.302	21.3147	5.49844			35.734	19.8163		316.777	21.4363	5.49861			312.48	568.502	7.32825	33.302
3.743	18.9557			35.299	19.8209		318.573	19.8452	5.49838			35.846	19.9757		314.529	20.2127	5.49841			35.842	19.8753		314.973	20.9659	5.49842			35.903	19.9042		33.302	21.3093	5.49844			35.761	19.8168		318.381	21.4357	5.49859			314.086	576.611	7.33807	33.302
3.743	18.9597			35.295	19.8196		320.178	19.8417	5.49834			35.846	19.9788		316.133	20.2137	5.49836			35.842	19.8879		316.577	20.965	5.49846			35.903	19.9137		33.302	21.3151	5.49838			35.761	19.8178		319.986	21.4375	5.49862			315.691	585.424	7.34823	33.302
3.788	18.9584			35.295	19.8283		321.782	19.8406	5.4983			35.875	19.983		317.737	20.2134	5.49839			35.87	19.8932		318.182	20.9662	5.49847			35.932	19.9086		33.302	21.3114	5.49837			35.788	19.8175		322.19	21.437	5.49863			317.297	594.103	7.35818	33.302
3.788	18.9572			35.289	19.8325		323.386	19.8373	5.49831			35.875	19.9834		319.342	20.2093	5.49838			35.87	19.8995		320.386	20.9675	5.49839			35.932	19.9153		33.302	21.3135	5.49836			35.788	19.8256		323.795	21.4308	5.49859			318.902	602.981	7.36834	33.302
3.83	18.9618			35.289	19.8371		325.591	19.834	5.4983			35.903	19.9881		323.151	20.2151	5.49842			35.898	19.9043		321.99	20.9594	5.49841			35.96	19.9274		33.302	21.3131	5.49843			35.814	19.8344		325.399	21.4306	5.49854			321.108	611.815	7.37817	33.302
3.83	18.9626			35.277	19.8324		327.195	19.8417	5.49831			35.903	19.9884		324.755	20.2178	5.4984			35.898	19.9061		323.595	20.9597	5.49836			35.96	19.9324		33.302	21.3133	5.49842			35.814	19.8337		327.003	21.4296	5.4985			322.713	620.558	7.38803	33.302
3.716	18.9615			35.277	19.8338		328.799	19.8431	5.49829			35.929	19.9952		326.359	20.2123	5.49844			35.928	19.9169		325.199	20.964	5.49833			35.985	19.9314		33.302	21.3145	5.49838			35.844	19.8361		328.607	21.4336	5.49849			324.319	629.903	7.39816	33.302
3.716	18.9619			35.264	19.829		332.008	19.838	5.49837			35.929	19.9978		327.963	20.2142	5.49843			35.928	19.9154		326.803	20.9656	5.49842			35.985	19.947		33.302	21.3166	5.49844			35.844	19.8294		330.212	21.4341	5.49856			325.924	638.796	7.40804	33.302
3.786	18.9598			35.264	19.8329		333.612	19.8371	5.49833			35.96	19.9972		329.568	20.2103	5.49843			35.957	19.9214		328.407	20.9668	5.49842			36.019	19.965		33.302	21.317	5.49844			35.873	19.8483		331.816	21.4369	5.49856			327.53	648.226	7.4182	33.302
3.786	18.9587			35.246	19.83		335.216	19.8356	5.49836			35.96	20.0001		331.172	20.2062	5.49839			35.957	19.9266		330.013	20.9698	5.49841			36.019	19.9747		33.302	21.315	5.49843			35.873	19.851		333.42	21.4356	5.49856			329.135	657.645	7.42811	33.302
3.857	18.9599			35.246	19.8398		336.82	19.8407	5.49834			35.986	20.0384		332.776	20.2104	5.4984			35.984	19.9412		331.616	20.9666	5.49842			36.046	19.9968		33.302	21.3137	5.4984			35.903	19.8586		335.024	21.4357	5.49857			330.741	667.251	7.4383	33.302
3.857	18.961			35.223	19.839		338.424	19.8456	5.49837			35.986	20.0416		334.38	20.2085	5.49838			35.984	19.95		333.22	20.9679	5.49842			36.046	19.9943		33.302	21.3108	5.4984			35.903	19.862		336.629	21.4316	5.4986			332.346	677.017	7.44814	33.302
3.923	18.9564			35.223	19.8335		340.029	19.8451	5.49836			36.019	20.0439		335.984	20.2107	5.49836			36.009	19.9444		334.824	20.9695	5.49843			36.076	20.0006		33.302	21.3085	5.49835			35.931	19.8688		338.833	21.4288	5.4986			333.952	686.89	7.45825	33.302
3.923	18.9531			35.199	19.8312		342.233	19.8426	5.49841			36.019	20.0477		338.189	20.212	5.49832			36.009	19.9553		337.029	20.9616	5.49847			36.076	20.0023		33.302	21.3097	5.49837			35.931	19.8838		340.438	21.4343	5.49859			335.557	696.776	7.46819	33.302
3.983	18.9588			35.199	19.8415		343.838	19.8388	5.49833			36.045	20.0595		339.793	20.2099	5.49838			36.045	19.9537		338.633	20.9663	5.49847			36.101	20.0196		33.302	21.3102	5.49834			35.962	19.9021		342.042	21.4349	5.49855			337.763	707.028	7.47835	33.302
3.983	18.9594			35.183	19.8391		345.442	19.8391	5.49835			36.045	20.0572		341.397	20.206	5.49834			36.045	19.9665		340.238	20.9687	5.49848			36.101	20.0241		33.302	21.3112	5.49838			35.962	19.9101		343.646	21.433	5.49855			339.368	717.208	7.48819	33.302
4.045	18.963			35.183	19.8367		347.046	19.8406	5.49838			36.072	20.0584		343.002	20.2066	5.49838			36.073	19.9652		341.842	20.9683	5.49842			36.133	20.0209		33.302	21.3124	5.49839			35.99	19.9032		345.25	21.4302	5.49858			340.974	727.393	7.49835	33.302
4.097	18.9603			35.155	19.8452		348.65	19.8412	5.49837			36.072	20.0756		344.606	20.2098	5.4984			36.073	19.9699		343.446	20.9625	5.49839			36.133	20.0238		33.302	21.3089	5.4984			35.99	19.9167		346.855	21.4333	5.49855			342.58	727.514	7.4983	33.302
4.097	18.9581			35.155	19.8408		350.255	19.8484	5.49835			36.104	20.0871		346.21	20.211	5.49842			36.1	19.9824		345.05	20.9642	5.49843			36.164	20.0458		33.302	21.3072	5.49831			36.016	19.9364		348.459	21.4299	5.49847			344.186	716.955	7.48816	33.302
4.145	18.9591			35.125	19.8406		351.859	19.8465	5.4984			36.104	20.0901		347.814	20.2145	5.4984			36.1	19.9916		346.655	20.9603	5.49846			36.164	20.062		33.302	21.3098	5.49838			36.016	19.9357		350.063	21.4279	5.49847			345.791	706.866	7.4783	33.302
4.145	18.9608			35.125	19.8418		353.463	19.8441	5.49827			36.13	20.1205		349.419	20.2148	5.49839			36.125	19.9919		348.259	20.9633	5.49846			36.192	20.0655		33.302	21.3057	5.49837			36.042	19.944		351.667	21.4268	5.49853			347.397	696.786	7.46818	33.302
4.191	18.9585			35.101	19.8422		355.067	19.8452	5.49834			36.13	20.1246		351.023	20.2156	5.49845			36.125	19.9952		349.863	20.964	5.49849			36.192	20.0913		33.302	21.311	5.49837			36.042	19.9566		353.272	21.4341	5.4986			349.002	686.991	7.45827	33.302
4.191	18.9525			35.101	19.8411		356.672	19.8391	5.49833			36.158	20.1436		352.627	20.2191	5.49842			36.159	19.9953		351.467	20.9642	5.49846			36.217	20.1004		33.302	21.3129	5.49838			36.07	19.9708		355.476	21.4379	5.49858			350.607	677.203	7.44821	33.302
4.248	18.9609			35.076	19.8436		358.876	19.8419	5.49831			36.158	20.1576		354.832	20.2145	5.49839			36.159	19.9991		353.672	20.9685	5.49853			36.217	20.1211		33.302	21.3149	5.49839			36.07	19.9681		357.081	21.439	5.49863			352.213	667.576	7.43829	33.302
4.248	18.9533			35.076	19.8393		360.48	19.8409	5.49827			36.176	20.1609		356.436	20.2094	5.49837			36.185	19.9987		355.276	20.962	5.49844			36.25	20.118		33.302	21.3093	5.49839			36.102	19.9662		358.685	21.4349	5.49861			354.419	657.733	7.42812	33.302
4.292	18.9546			35.049	19.8404		362.085	19.8454	5.49827			36.176	20.1743		358.04	20.2086	5.4984			36.185	20.0115		356.88	20.9633	5.49843			36.25	20.1167		33.302	21.3143	5.49839			36.102	19.9734		360.289	21.4322	5.49856			356.024	648.463	7.41826	33.302
4.292	18.9536			35.049	19.8345		363.689	19.8445	5.4983			36.192	20.2003		359.644	20.2127	5.49829			36.211	20.0248		358.485	20.9596	5.49842			36.276	20.1197		33.302	21.3122	5.49842			36.127	19.9849		361.893	21.4331	5.49861			357.629	639.007	7.40807	33.302
4.334	18.9597			35.022	19.8397		365.293	19.8413	5.4983			36.192	20.2198		361.249	20.2137	5.49834			36.211	20.0298		360.089	20.9611	5.49839			36.276	20.1362		33.302	21.3108	5.49842			36.127	19.9905		363.498	21.4325	5.49861			359.235	629.943	7.39819	33.302
4.334	18.9561			35.022	19.8411		366.897	19.8419	5.49834			36.211	20.2409		362.853	20.2128	5.49836			36.239	20.0382		361.693	20.9629	5.49843			36.308	20.1515		33.302	21.3152	5.49842			36.159	19.9977		365.102	21.4281	5.49852			360.84	620.543	7.38802	33.302
4.375	18.9624			34.99	19.8395		368.502	19.8377	5.49825			36.211	20.2403		364.457	20.2163	5.49838			36.239	20.0568		363.297	20.9634	5.49842			36.308	20.1529		33.302	21.3137	5.4984			36.159	20.0022		366.706	21.4329	5.49853			362.446	611.613	7.37814	33.302
4.375	18.9644			34.99	19.8389		370.106	19.8364	5.49824			36.232	20.2378		366.061	20.2161	5.49839			36.274	20.075		364.902	20.9684	5.49844			36.333	20.1636		33.302	21.3187	5.49844			36.187	20.0183		368.311	21.435	5.49858			364.051	602.846	7.36833	33.302
4.422	18.959			34.964	19.8335		371.71	19.8378	5.49825			36.232	20.2415		367.666	20.2119	5.49839			36.274	20.0905		366.506	20.9722	5.49847			36.333	20.1706		33.302	21.3186	5.49839			36.187	20.0396		369.915	21.4345	5.49863			365.657	594.07	7.35814	33.302
4.422	18.9534			34.964	19.8353		373.314	19.8354	5.49827			36.254	20.2469		369.27	20.2144	5.4984			36.301	20.1		368.11	20.9689	5.4985			36.362	20.1874		33.302	21.313	5.49839			36.218	20.0442		372.119	21.4305	5.49865			367.262	585.442	7.34829	33.302
4.461	18.9517			34.935	19.8379		375.519	19.8374	5.49823			36.254	20.2563		371.474	20.2074	5.49837			36.301	20.1133		370.315	20.9654	5.49846			36.362	20.1856		33.302	21.3183	5.4984			36.218	20.0387		373.724	21.4345	5.49862			368.868	576.691	7.33814	33.302
4.461	18.9534			34.935	19.834		377.123	19.8435	5.49821			36.276	20.2609		373.079	20.2128	5.49835			36.328	20.1287		371.919	20.9648	5.49841			36.393	20.2172		33.302	21.3154	5.49846			36.244	20.0564		375.328	21.4336	5.4985			371.074	568.552	7.32832	33.302
4.507	18.9538			34.907	19.8408		378.727	19.8426	5.4983			36.276	20.2645		374.683	20.2149	5.49835			36.328	20.1386		375.127	20.9682	5.49843			36.393	20.2528		33.302	21.3223	5.49843			36.244	20.0796		376.932	21.4342	5.49861			372.679	560.04	7.31818	33.302
4.507	18.9591			34.907	19.8338		380.332	19.8338	5.49828			36.292	20.2592		376.287	20.2142	5.49832			36.356	20.1478		376.732	20.9657	5.49847			36.42	20.2834		33.302	21.3185	5.49844			36.272	20.083		378.536	21.432	5.49857			374.284	551.961	7.30828	33.302
4.545	18.9616			34.879	19.8394		381.936	19.8383	5.49829			36.292	20.2599		377.891	20.2144	5.49835			36.356	20.1488		379.94	20.968	5.49849			36.42	20.2841		33.302	21.3183	5.49844			36.272	20.0899		380.141	21.4303	5.49858			375.89	543.86	7.29815	33.302
4.545	18.9543			34.879	19.8344		383.54	19.8395	5.49822			36.304	20.2621		379.495	20.218	5.49839			36.384	20.1673		381.545	20.9665	5.49849			36.447	20.3161		33.302	21.3163	5.49843			36.302	20.1086		381.745	21.4329	5.49856			377.495	535.801	7.28829	33.302
4.591	18.9589			34.853	19.8372		385.144	19.8357	5.49829			36.304	20.2649		381.1	20.212	5.49842			36.384	20.1708		383.149	20.961	5.49846			36.447	20.3174		33.302	21.3147	5.49844			36.302	20.11		383.349	21.429	5.49858			379.101	527.826	7.27808	33.302
4.591	18.955			34.853	19.8382		386.75	19.8389	5.49833			36.313	20.2633		382.704	20.2114	5.49841			36.417	20.1784		384.753	20.9611	5.49843			36.474	20.3304		33.302	21.3188	5.49845			36.334	20.1186		384.953	21.4249	5.49851			380.706	520.067	7.26825	33.302
4.629	18.956			34.827	19.8384		388.354	19.8371	5.49827			36.313	20.2592		384.308	20.2058	5.49841			36.417	20.1803		386.958	20.9641	5.49841			36.474	20.3456		33.302	21.3181	5.49851			36.334	20.1396		386.558	21.4254	5.49851			382.311	512.112	7.2581	33.302
4.629	18.9611			34.827	19.8392		389.958	19.8409	5.49831			36.318	20.2621		385.913	20.2073	5.49833			36.444	20.1948		388.562	20.9712	5.49842			36.507	20.3729		33.302	21.3216	5.49846			36.361	20.1405		388.762	21.4255	5.49849			383.917	504.733	7.24825	33.302
4.667	18.9593			34.799	19.8354		392.163	19.8404	5.49825			36.318	20.2654		388.117	20.2069	5.49838			36.444	20.2074		390.166	20.9612	5.49845			36.507	20.4065		33.302	21.314	5.49846			36.361	20.1451		390.366	21.4312	5.49857			385.522	497.298	7.23839	33.302
4.667	18.9602			34.799	19.8353		393.767	19.8382	5.49829			36.319	20.2693		389.721	20.2113	5.49833			36.472	20.2174		391.77	20.9627	5.49838			36.535	20.4046		33.302	21.3152	5.49842			36.389	20.162		391.971	21.4339	5.49852			387.728	489.549	7.22813	33.302
4.707	18.9561			34.764	19.839		395.371	19.8343	5.49825			36.319	20.2742		391.325	20.2138	5.49832			36.472	20.2521		393.375	20.9628	5.49849			36.535	20.4053		33.302	21.3135	5.49843			36.389	20.1646		393.575	21.4315	5.49859			389.333	482.409	7.21824	33.302
4.707	18.953			34.764	19.8378		396.976	19.8376	5.49827			36.318	20.2721		392.93	20.2105	5.49841			36.498	20.2632		394.979	20.9632	5.49839			36.564	20.407		33.302	21.3124	5.49846			36.417	20.1766		395.179	21.4281	5.49861			390.939	475.141	7.20811	33.302
4.745	18.9559			34.737	19.8382		398.58	19.8411	5.49827			36.318	20.2814		396.138	20.2153	5.49836			36.498	20.2832		396.583	20.9653	5.49842			36.564	20.4121		33.302	21.3142	5.49838			36.417	20.1965		396.783	21.429	5.49853			392.544	468.042	7.19819	33.302
4.745	18.9598			34.737	19.8397		400.184	19.8453	5.4983			36.316	20.2757		397.779	20.2096	5.49834			36.532	20.3074		398.187	20.9634	5.49842			36.591	20.415		33.302	21.312	5.49836			36.45	20.247		398.388	21.4322	5.49855			394.15	460.858	7.18806	33.302
4.789	18.964			34.711	19.8367		401.788	19.844	5.49835			36.316	20.2794		399.383	20.2097	5.49839			36.532	20.3349		399.792	20.9657	5.49849			36.591	20.414		33.302	21.3189	5.4984			36.45	20.2551		399.992	21.4318	5.49854			395.756	453.965	7.17819	33.302
4.789	18.9616			34.711	19.84		403.392	19.8449	5.49832			36.312	20.2835		400.987	20.2139	5.49838			36.559	20.3663		401.396	20.9652	5.49842			36.623	20.4201		33.302	21.3143	5.49839			36.476	20.2644		401.596	21.4334	5.49857			397.361	446.998	7.16807	33.302
4.831	18.9593			34.684	19.8386		404.997	19.8421	5.49833			36.312	20.2927		402.591	20.2097	5.4983			36.559	20.3692		403.6	20.963	5.49845			36.623	20.4419		33.302	21.3149	5.49839			36.476	20.2849		403.201	21.434	5.49858			398.967	440.308	7.15816	33.302
4.831	18.9592			34.684	19.8387		406.601	19.8343	5.49827			36.308	20.2969		404.796	20.2144	5.49834			36.588	20.3681		405.205	20.9596	5.49842			36.649	20.4455		33.302	21.3109	5.49841			36.505	20.279		405.405	21.431	5.49855			400.572	433.414	7.14802	33.302
4.87	18.9598			34.654	19.8369		408.805	19.8385	5.49828			36.308	20.2952		406.4	20.2103	5.49835			36.588	20.3841		406.809	20.9586	5.49844			36.649	20.4517		33.302	21.3127	5.49842			36.505	20.3034		407.011	21.4326	5.49859			402.177	426.993	7.13811	33.302
4.87	18.9628			34.654	19.8406		410.41	19.8479	5.49838			36.304	20.2972		408.004	20.2093	5.49834			36.614	20.4182		408.413	20.9639	5.49847			36.675	20.4481		33.302	21.3125	5.49839			36.532	20.3072		408.614	21.4327	5.49854			404.383	420.577	7.12833	33.302
4.908	18.96			34.625	19.8443		412.014	19.8476	5.49827			36.304	20.2978		409.609	20.2096	5.49834			36.614	20.4323		411.622	20.9607	5.49845			36.675	20.4621		33.302	21.3141	5.49837			36.532	20.3063		410.218	21.4345	5.49855			405.989	414.097	7.11819	33.302
4.908	18.9638			34.625	19.8408		413.618	19.8441	5.49835			36.302	20.2965		411.213	20.2104	5.49835			36.649	20.4462		413.226	20.9625	5.4984			36.702	20.4751		33.302	21.3167	5.49836			36.557	20.3379		411.822	21.4323	5.49853			407.594	407.836	7.10841	33.302
4.953	18.9647			34.597	19.8391		415.223	19.8416	5.4983			36.302	20.2994		412.817	20.2169	5.49836			36.649	20.4864		414.83	20.9622	5.49844			36.702	20.4821		33.302	21.3144	5.4984			36.557	20.3406		413.427	21.4363	5.49855			409.199	401.48	7.09818	33.302
4.953	18.9631			34.597	19.8434		416.827	19.8373	5.49827			36.3	20.3037		414.422	20.2166	5.49832			36.677	20.4764		416.434	20.963	5.49843			36.738	20.4978		33.302	21.3118	5.49836			36.593	20.3558		415.031	21.4359	5.49856			410.805	395.333	7.08836	33.302
4.989	18.9615			34.571	19.8387		418.431	19.8424	5.4983			36.3	20.3204		416.026	20.2131	5.49832			36.677	20.4886		418.039	20.9645	5.49839			36.738	20.5111		33.302	21.3144	5.49837			36.593	20.3532		416.635	21.432	5.49855			412.41	389.134	7.07815	33.302
4.989	18.9617			34.571	19.8455		420.035	19.8427	5.49834			36.299	20.3228		417.63	20.2145	5.49833			36.704	20.4977		420.243	20.9647	5.49841			36.765	20.5213		33.302	21.3134	5.49846			36.621	20.3609		418.239	21.4358	5.49857			414.016	383.207	7.0683	33.302
5.033	18.9601			34.539	19.8356		421.64	19.8392	5.49833			36.299	20.3215		419.234	20.211	5.49837			36.704	20.4953		421.85	20.9594	5.49847			36.765	20.5235		33.302	21.3166	5.49848			36.621	20.3745		419.844	21.4323	5.49859			415.621	377.148	7.05813	33.302
5.033	18.9564			34.539	19.8452		423.244	19.844	5.49828			36.298	20.3173		421.439	20.2153	5.49842			36.731	20.5065		423.455	20.9647	5.49842			36.792	20.5231		33.302	21.3202	5.49842			36.648	20.3892		422.048	21.4284	5.4985			417.227	371.381	7.04829	33.302
5.071	18.9582			34.513	19.8351		425.448	19.8497	5.49828			36.298	20.3224		423.043	20.2181	5.49836			36.731	20.5126		425.059	20.9688	5.49841			36.792	20.5233		33.302	21.3159	5.49842			36.648	20.3986		423.652	21.4323	5.49852			418.832	365.502	7.03808	33.302
5.071	18.9629			34.513	19.84		427.053	19.84	5.49831			36.298	20.3236		424.647	20.2148	5.49835			36.763	20.524		426.663	20.9668	5.49848			36.819	20.5369		33.302	21.3204	5.49846			36.674	20.413		425.257	21.4363	5.49857			421.038	359.87	7.02821	33.302
5.114	18.9613			34.481	19.8444		428.657	19.8381	5.49829			36.298	20.3323		426.252	20.2086	5.4984			36.763	20.522		428.267	20.9684	5.49844			36.819	20.5391		33.302	21.3171	5.49845			36.674	20.4096		426.861	21.4351	5.4986			422.644	354.126	7.01806	33.302
5.114	18.9658			34.481	19.8428		430.261	19.8393	5.49831			36.298	20.348		427.856	20.2118	5.49836			36.789	20.5249		429.872	20.9661	5.49842			36.848	20.5399		33.302	21.3136	5.49844			36.707	20.4185		428.465	21.4371	5.49863			424.249	348.676	7.0082	33.302
5.152	18.9616			34.454	19.8501		431.865	19.8469	5.49827			36.299	20.3433		429.46	20.2088	5.49837			36.789	20.5285		431.476	20.9663	5.49844			36.848	20.5484		33.302	21.3141	5.49845			36.707	20.4246		430.07	21.4385	5.49867			425.854	343.27	6.99839	33.302
5.152	18.9582			34.454	19.8475		433.469	19.8453	5.4983			36.299	20.344		431.064	20.2094	5.49838			36.82	20.5276		433.08	20.9677	5.4985			36.881	20.5557		33.302	21.3097	5.49844			36.733	20.4212		431.674	21.4334	5.4986			427.46	337.744	6.98814	33.302
5.196	18.963			34.423	19.8491		435.074	19.8435	5.49824			36.299	20.347		432.669	20.2054	5.49834			36.82	20.5442		434.684	20.967	5.49849			36.881	20.5752		33.302	21.3138	5.49841			36.733	20.4267		433.278	21.4279	5.49858			429.065	332.504	6.97828	33.302
5.196	18.9621			34.423	19.8482		436.678	19.8448	5.49833			36.299	20.3464		434.273	20.2087	5.49831			36.847	20.5461		436.889	20.9652	5.49849			36.907	20.5754		33.302	21.3173	5.49846			36.76	20.437		434.882	21.4301	5.49854			430.671	327.146	6.96812	33.302
5.233	18.9633			34.398	19.847		438.282	19.841	5.49833			36.299	20.3423		435.877	20.2112	5.49837			36.847	20.5547		438.493	20.9699	5.49847			36.907	20.5799		33.302	21.317	5.49845			36.76	20.441		436.487	21.4309	5.4986			432.276	322.026	6.95827	33.302
5.233	18.9652			34.369	19.8513		439.886	19.8394	5.49831			36.299	20.3429		438.082	20.2119	5.4983			36.874	20.5598		440.097	20.9724	5.49845			36.935	20.5807		33.302	21.3114	5.49846			36.787	20.4582		438.691	21.4388	5.49857			433.882	316.817	6.94811	33.302
5.277	18.9648			34.369	19.8527		442.091	19.8423	5.49826			36.297	20.3453		439.686	20.2096	5.49836			36.874	20.5785		441.702	20.9688	5.49847			36.935	20.5883		33.302	21.3143	5.49843			36.787	20.4687		440.295	21.4331	5.49864			435.487	311.83	6.93818	33.302
5.277	18.9624			34.342	19.8455		443.695	19.8431	5.49831			36.297	20.3402		441.29	20.2119	5.49838			36.906	20.5834		443.306	20.9669	5.49843			36.963	20.5909		33.302	21.3173	5.49849			36.817	20.4873		441.9	21.4342	5.49856			437.693	306.761	6.92805	33.302
5.314	18.9648			34.342	19.8469		445.299	19.8441	5.49829			36.288	20.3395		442.895	20.2059	5.49836			36.906	20.5819		444.91	20.965	5.49843			36.963	20.6117		33.302	21.3091	5.49846			36.817	20.4947		443.504	21.4351	5.49858			439.298	301.94	6.91812	33.302
5.314	18.9668			34.316	19.8515		446.904	19.837	5.49829			36.288	20.351		444.499	20.2111	5.49834			36.933	20.5968		446.514	20.9597	5.49843			36.993	20.6299		33.302	21.3165	5.49847			36.849	20.5319		445.108	21.4333	5.49862			440.904	296.996	6.90802	33.302
5.351	18.9642			34.316	19.8502		448.508	19.8378	5.49838			36.278	20.353		446.103	20.2142	5.49842			36.933	20.5931		448.119	20.9606	5.49843			36.993	20.6405		33.302	21.3151	5.49846			36.849	20.5565		446.713	21.4326	5.49861			442.509	292.31	6.89818	33.302
5.351	18.968			34.283	19.8492		450.112	19.8387	5.49833			36.278	20.3608		447.707	20.2103	5.49837			36.96	20.6077		449.723	20.9655	5.49848			37.024	20.6422		33.302	21.3161	5.49847			36.876	20.5613		448.317	21.4287	5.49855			444.115	287.466	6.88801	33.302
5.39	18.9717			34.283	19.8535		451.716	19.8386	5.49837			36.263	20.3533		449.312	20.2136	5.49835			36.96	20.6268		451.327	20.9629	5.49845			37.024	20.6405		33.302	21.3157	5.49846			36.876	20.5577		449.921	21.425	5.49851			445.72	282.93	6.87815	33.302
5.39	18.9622			34.257	19.8532		453.321	19.8377	5.49831			36.263	20.364		450.916	20.2115	5.49838			36.991	20.6428		453.532	20.9713	5.49843			37.051	20.6414		33.302	21.3122	5.49846			36.904	20.5785		451.525	21.4247	5.4985			447.326	278.377	6.86823	33.302
5.432	18.9679			34.257	19.854		454.925	19.8434	5.49835			36.247	20.3687		452.52	20.2119	5.49834			36.991	20.6505		455.136	20.9641	5.49846			37.051	20.6521		33.302	21.314	5.4984			36.904	20.5899		453.13	21.4277	5.49845			448.931	273.793	6.85805	33.302
5.432	18.963			34.224	19.8487		456.529	19.8463	5.49834			36.247	20.3674		454.725	20.2072	5.49835			37.02	20.6769		456.74	20.9652	5.49845			37.079	20.7097		33.302	21.3092	5.49844			36.933	20.5949		455.334	21.4307	5.4985			450.536	269.414	6.84823	33.302
5.477	18.9622			34.224	19.8538		458.734	19.8452	5.49833			36.228	20.3714		456.329	20.2148	5.49832			37.02	20.6779		458.345	20.9641	5.49849			37.079	20.7221		33.302	21.3088	5.49838			36.933	20.607		456.938	21.4308	5.49855			452.142	264.949	6.8381	33.302
5.477	18.9598			34.197	19.8529		460.338	19.8434	5.49831			36.228	20.3723		457.933	20.2146	5.49833			37.048	20.7082		459.949	20.9625	5.49841			37.108	20.7511		33.302	21.311	5.49839			36.962	20.6091		458.543	21.4285	5.49855			454.348	260.707	6.82824	33.302
5.514	18.9564			34.197	19.8506		461.942	19.8412	5.49832			36.203	20.3701		459.537	20.2134	5.49831			37.048	20.7253		461.553	20.9636	5.49838			37.108	20.7839		33.302	21.3172	5.49842			36.962	20.64		460.147	21.429	5.49856			455.953	256.399	6.81818	33.302
5.514	18.9575			34.167	19.8564		463.546	19.8421	5.49831			36.203	20.3738		461.142	20.2133	5.49831			37.075	20.746		463.157	20.9682	5.49839			37.137	20.8215		33.302	21.3162	5.49844			36.989	20.6422		461.751	21.4274	5.49853			457.558	252.227	6.80833	33.302
5.53	18.9691			34.167	19.8518		465.151	19.8444	5.49837			36.177	20.3643		462.746	20.2089	5.49835			37.075	20.7624		464.762	20.9716	5.49849			37.137	20.8714		33.302	21.3165	5.49842			36.989	20.6566		463.356	21.4312	5.49855			459.164	248.039	6.79819	33.302
5.53	18.969			34.14	19.8608		466.755	19.8481	5.49838			36.177	20.3693		464.35	20.2055	5.49832			37.103	20.8042		466.366	20.9673	5.49846			37.165	20.868		33.302	21.3114	5.49841			37.016	20.6544		464.96	21.4303	5.49854			460.769	244.002	6.78836	33.302
5.576	18.9652			34.14	19.8619		468.359	19.8489	5.4984			36.155	20.3656		465.955	20.2058	5.49835			37.103	20.8238		467.97	20.9666	5.49845			37.165	20.8789		33.302	21.3158	5.49835			37.016	20.6607		466.564	21.4343	5.4986			462.375	239.874	6.77814	33.302
5.576	18.9649			34.111	19.8544		469.963	19.8498	5.49837			36.155	20.3639		467.559	20.208	5.49837			37.134	20.8565		470.175	20.9639	5.49842			37.195	20.9227		33.302	21.3143	5.49844			37.042	20.6698		468.168	21.4358	5.49859			463.98	235.98	6.76828	33.302
5.631	18.9606			34.111	19.8559		471.567	19.8474	5.49837			36.13	20.3616		469.163	20.2082	5.49832			37.134	20.8677		471.779	20.9679	5.49844			37.195	20.9406		33.302	21.3185	5.49842			37.042	20.6946		469.773	21.4389	5.49856			465.586	232.009	6.75812	33.302
5.631	18.9681			34.081	19.8558		473.172	19.8467	5.49836			36.13	20.3646		471.368	20.2065	5.49831			37.163	20.9066		473.383	20.9651	5.49845			37.226	20.9923		33.302	21.3146	5.49842			37.076	20.7237		471.977	21.4342	5.4986			467.191	228.189	6.74824	33.302
5.674	18.9617			34.081	19.8631		475.376	19.8379	5.49834			36.101	20.3644		472.972	20.2114	5.49834			37.163	20.9082		474.987	20.9662	5.4984			37.226	20.9909		33.302	21.3157	5.4984			37.076	20.7256		473.582	21.4302	5.49856			468.797	224.412	6.73834	33.302
5.674	18.9644			34.052	19.8652		476.981	19.8419	5.49829			36.101	20.3658		474.576	20.2085	5.49833			37.177	20.9045		476.592	20.9672	5.49843			37.253	20.9936		33.302	21.311	5.49844			37.105	20.7369		475.186	21.4287	5.49854			471.005	220.586	6.72817	33.302
5.714	18.965			34.052	19.8643		478.585	19.8412	5.49834			36.076	20.3653		476.18	20.2071	5.49832			37.177	20.9051		478.196	20.9636	5.49844			37.253	21.0004		33.302	21.3085	5.49842			37.105	20.742		476.79	21.4342	5.49855			472.608	216.959	6.71832	33.302
5.714	18.9655			34.024	19.8645		480.189	19.843	5.49824			36.076	20.3645		477.784	20.208	5.49839			37.189	20.9125		479.8	20.9666	5.49846			37.28	21.0284		33.302	21.312	5.49836			37.132	20.7567		478.394	21.4339	5.49854			474.213	213.241	6.70817	33.302
5.755	18.9609			34.024	19.8685		481.793	19.8431	5.49832			36.05	20.3624		479.389	20.2037	5.49836			37.189	20.9147		481.404	20.9659	5.49855			37.28	21.0321		33.302	21.3117	5.49838			37.132	20.7946		479.999	21.4327	5.49855			475.819	209.702	6.6983	33.302
5.755	18.9689			33.998	19.864		483.397	19.8403	5.49827			36.05	20.3625		480.993	20.2058	5.49835			37.213	20.9681		483.009	20.9652	5.49851			37.306	21.0301		33.302	21.3185	5.49841			37.159	20.7967		481.603	21.4365	5.49854			477.424	206.082	6.68805	33.302
5.8	18.9623			33.998	19.8656		485.001	19.8406	5.49834			36.019	20.3641		482.597	20.208	5.49838			37.213	20.9691		484.613	20.9639	5.49847			37.306	21.0384		33.302	21.3163	5.49838			37.159	20.8168		483.207	21.4307	5.49856			479.03	202.66	6.67823	33.302
5.8	18.9714			33.966	19.8669		486.606	19.8393	5.49831			36.019	20.3638		484.201	20.2119	5.4984			37.235	20.9785		486.817	20.9647	5.49852			37.334	21.034		33.302	21.3139	5.49838			37.188	20.8143		484.811	21.4308	5.49856			480.635	199.173	6.66807	33.302
5.846	18.9723			33.966	19.8647		488.21	19.8362	5.49834			35.99	20.3648		485.806	20.2115	5.49839			37.235	20.9968		488.422	20.9585	5.49843			37.334	21.0371		33.302	21.311	5.49841			37.188	20.8277		486.416	21.4324	5.49857			482.241	195.826	6.65826	33.302
5.846	18.9737			33.934	19.8691		489.814	19.8413	5.49833			35.99	20.361		488.01	20.2121	5.4984			37.256	21.0071		490.026	20.9609	5.49841			37.365	21.0388		33.302	21.3148	5.49842			37.217	20.8436		488.62	21.4252	5.4986			483.846	192.417	6.64804	33.302
5.885	18.9718			33.934	19.8677		492.019	19.8397	5.49834			35.964	20.3656		489.615	20.2115	5.49837			37.256	21.01		491.63	20.9602	5.49844			37.365	21.04		33.302	21.3181	5.49845			37.217	20.8431		490.225	21.4302	5.49854			485.451	189.196	6.63824	33.302
5.885	18.9685			33.908	19.8735		493.623	19.8457	5.49825			35.964	20.3621		491.219	20.2055	5.49839			37.275	21.0349		493.234	20.9663	5.4984			37.392	21.0473		33.302	21.3143	5.49846			37.246	20.8685		491.829	21.4351	5.49854			487.657	185.992	6.62833	33.302
5.923	18.9687			33.908	19.8729		495.227	19.8394	5.49832			35.936	20.3618		492.823	20.2025	5.49839			37.275	21.0355		496.443	20.9673	5.49847			37.392	21.0543		33.302	21.3188	5.49844			37.246	20.8817		493.433	21.4338	5.49857			489.263	182.759	6.61813	33.302
5.968	18.9689			33.88	19.8758		496.832	19.8432	5.49832			35.936	20.3571		494.427	20.2102	5.49831			37.288	21.0495		498.047	20.9668	5.49846			37.424	21.068		33.302	21.3212	5.49846			37.272	20.8872		495.038	21.4329	5.49854			490.868	179.64	6.60831	33.302
5.968	18.9693			33.88	19.8724		498.436	19.8392	5.49832			35.91	20.3622		496.032	20.2109	5.4984			37.288	21.0543		499.651	20.9688	5.49846			37.424	21.0888		33.302	21.3164	5.49842			37.272	20.9046		496.642	21.4296	5.49855			492.474	176.504	6.59811	33.302
6.006	18.9647			33.854	19.8739		500.041	19.8333	5.49829			35.91	20.3615		497.636	20.2119	5.49834			37.299	21.0714		501.256	20.9656	5.49847			37.45	21.1129		33.302	21.3102	5.49844			37.306	20.9038		498.246	21.4312	5.49858			494.079	173.508	6.5883	33.302
6.006	18.9645			33.854	19.8692		501.645	19.8396	5.49832			35.878	20.3621		499.24	20.2108	5.49834			37.299	21.0814		503.46	20.9613	5.49847			37.45	21.1267		33.302	21.3085	5.49838			37.306	20.9013		499.85	21.4278	5.49855			495.684	170.434	6.57812	33.302
6.049	18.9672			33.826	19.8655		503.25	19.8394	5.49832			35.878	20.3606		500.844	20.2138	5.49835			37.307	21.0797		505.064	20.9679	5.49853			37.482	21.1464		33.302	21.3148	5.49842			37.334	20.9197		501.455	21.4304	5.49852			497.29	167.494	6.56819	33.302
6.049	18.9722			33.826	19.8728		504.854	19.8402	5.49832			35.852	20.3571		502.449	20.2127	5.49837			37.307	21.0795		506.669	20.9697	5.49847			37.482	21.1854		33.302	21.3149	5.49842			37.334	20.9212		503.059	21.4272	5.49858			498.895	164.538	6.55801	33.302
6.086	18.9752			33.791	19.8737		506.458	19.844	5.49837			35.852	20.3599		504.653	20.2124	5.49842			37.316	21.0785		508.273	20.9681	5.49848			37.509	21.2559		33.302	21.3135	5.49845			37.362	20.9216		505.264	21.4331	5.49854			500.501	161.724	6.54822	33.302
6.086	18.9755			33.791	19.8726		508.663	19.8425	5.49833			35.822	20.3579		506.257	20.2119	5.49847			37.316	21.0832		509.877	20.9672	5.49847			37.509	21.2804		33.302	21.3207	5.49841			37.362	20.9251		506.868	21.4258	5.49856			502.106	158.83	6.53809	33.302
6.125	18.9759			33.764	19.8709		510.267	19.8387	5.49833			35.822	20.3638		507.862	20.211	5.49837			37.322	21.0934		511.481	20.9638	5.49842			37.537	21.2844		33.302	21.32	5.49842			37.389	20.9301		508.472	21.4287	5.49856			504.312	156.101	6.52824	33.302
6.125	18.9724			33.764	19.8711		511.871	19.838	5.49836			35.795	20.3532		511.07	20.2118	5.49831			37.322	21.0932		513.086	20.9605	5.49847			37.537	21.2842		33.302	21.3178	5.49844			37.389	20.9279		510.076	21.4301	5.49857			505.918	153.308	6.51814	33.302
6.168	18.9748			33.738	19.875		513.475	19.8401	5.49836			35.795	20.3559		512.674	20.211	5.49833			37.328	21.0926		514.69	20.9631	5.49845			37.563	21.2973		33.302	21.3162	5.49843			37.421	20.9384		511.681	21.4312	5.49854			507.523	150.659	6.50825	33.302
6.168	18.9783			33.738	19.871		515.08	19.8391	5.49833			35.768	20.357		514.278	20.2158	5.49838			37.328	21.0913		516.294	20.9634	5.49841			37.563	21.3135		33.302	21.3181	5.49841			37.421	20.9612		513.285	21.4303	5.49857			509.129	148.045	6.49842	33.302
6.206	18.9709			33.709	19.8791		516.684	19.843	5.4983			35.768	20.3586		515.883	20.2154	5.49838			37.332	21.1009		517.898	20.9585	5.49843			37.598	21.3118		33.302	21.3162	5.49842			37.447	20.9745		514.889	21.4336	5.49858			510.734	145.373	6.48824	33.302
6.206	18.9777			33.709	19.8743		518.288	19.8432	5.49829			35.737	20.3542		517.487	20.2094	5.49838			37.332	21.1069		520.103	20.9634	5.49841			37.598	21.3145		33.302	21.3178	5.49841			37.447	20.9786		516.493	21.4351	5.4985			512.34	142.833	6.47835	33.302
6.244	18.9725			33.68	19.8771		519.892	19.8476	5.49834			35.737	20.3593		519.091	20.2112	5.49841			37.335	21.108		521.707	20.963	5.49846			37.626	21.3315		33.302	21.3161	5.49839			37.472	20.9905		518.098	21.434	5.49854			513.945	140.248	6.46821	33.302
6.244	18.973			33.68	19.8762		521.497	19.8434	5.49835			35.709	20.3483		521.296	20.212	5.49837			37.335	21.1031		523.311	20.9629	5.49839			37.626	21.3452		33.302	21.3138	5.49839			37.472	20.9935		519.702	21.4315	5.4986			515.551	137.801	6.4583	33.302
6.281	18.9711			33.653	19.8748		523.101	19.844	5.49833			35.709	20.3556		522.9	20.2128	5.49843			37.337	21.1103		524.916	20.9597	5.49841			37.655	21.3423		33.302	21.3152	5.49841			37.5	21.0101		521.907	21.4284	5.49856			517.156	135.307	6.44814	33.302
6.281	18.974			33.653	19.877		525.305	19.8389	5.49828			35.678	20.3495		524.504	20.215	5.49846			37.337	21.1076		526.52	20.9588	5.49838			37.655	21.3528		33.302	21.3107	5.49838			37.5	21.03		523.511	21.429	5.49853			518.761	132.904	6.4383	33.302
6.33	18.9755			33.624	19.8743		526.91	19.8397	5.49828			35.678	20.3498		526.109	20.2137	5.49837			37.337	21.1203		528.124	20.9619	5.4984			37.681	21.3627		33.302	21.3141	5.4984			37.53	21.0467		525.115	21.4322	5.49853			520.967	130.477	6.42807	33.302
6.33	18.9734			33.624	19.8794		528.514	19.8357	5.49825			35.651	20.3525		527.713	20.2142	5.49839			37.337	21.1184		529.728	20.9626	5.49844			37.681	21.3659		33.302	21.3127	5.49843			37.53	21.0545		526.719	21.4328	5.49855			522.573	128.167	6.41823	33.302
6.369	18.9833			33.598	19.8703		530.118	19.8438	5.49819			35.651	20.3508		529.317	20.2094	5.49838			37.337	21.119		531.333	20.9663	5.49843			37.712	21.3639		33.302	21.3088	5.49839			37.562	21.0503		528.323	21.4331	5.49857			524.178	125.828	6.4081	33.302
6.369	18.9753			33.598	19.8717		531.722	19.8443	5.49822			35.621	20.3478		530.921	20.2089	5.49829			37.337	21.1247		532.937	20.9653	5.49841			37.712	21.3674		33.302	21.3106	5.49837			37.562	21.0598		529.928	21.431	5.49855			525.784	123.594	6.39825	33.302
6.407	18.9726			33.566	19.8689		533.327	19.846	5.49827			35.621	20.3461		532.526	20.2081	5.49837			37.336	21.1305		534.541	20.9678	5.49846			37.742	21.3633		33.302	21.312	5.49838			37.59	21.0592		531.532	21.4315	5.49855			527.39	121.318	6.3881	33.302
6.407	18.976			33.566	19.8725		534.931	19.8459	5.49828			35.594	20.3458		534.13	20.2098	5.49838			37.336	21.1548		536.746	20.9675	5.49836			37.742	21.3647		33.302	21.3136	5.49833			37.59	21.0637		533.136	21.4284	5.49858			528.995	119.13	6.37818	33.302
6.444	18.9737			33.539	19.877		536.535	19.8453	5.49828			35.594	20.3424		535.734	20.2111	5.49836			37.334	21.1524		538.35	20.9627	5.49841			37.77	21.3732		33.302	21.3089	5.49834			37.616	21.0625		534.74	21.4322	5.49854			530.601	117.008	6.3684	33.302
6.444	18.9767			33.539	19.8753		538.14	19.8435	5.49834			35.562	20.3481		537.938	20.2095	5.49835			37.334	21.1502		539.954	20.9617	5.49843			37.77	21.418		33.302	21.3113	5.49836			37.616	21.0665		536.345	21.424	5.49857			532.206	114.848	6.35823	33.302
6.488	18.9729			33.511	19.8725		539.744	19.8388	5.49832			35.562	20.3457		539.543	20.209	5.49835			37.331	21.1654		541.558	20.962	5.49846			37.797	21.4237		33.302	21.3101	5.49835			37.646	21.0675		538.549	21.4294	5.49854			533.811	112.786	6.34839	33.302
6.488	18.9692			33.511	19.8721		541.948	19.8391	5.49832			35.536	20.3399		541.147	20.2043	5.49835			37.331	21.1655		543.163	20.9611	5.49844			37.797	21.4445		33.302	21.3119	5.49836			37.646	21.0844		540.154	21.4285	5.49856			535.417	110.689	6.33821	33.302
6.525	18.9747			33.485	19.8727		543.553	19.8383	5.49831			35.536	20.3429		542.751	20.2094	5.4983			37.328	21.1622		544.767	20.9619	5.4984			37.822	21.4555		33.302	21.3128	5.4984			37.677	21.1248		541.758	21.4306	5.49856			537.622	108.668	6.32833	33.302
6.525	18.9771			33.485	19.8683		545.157	19.8409	5.49827			35.505	20.3449		544.355	20.2062	5.49837			37.328	21.1606		546.371	20.9639	5.49839			37.822	21.4642		33.302	21.3116	5.4984			37.677	21.131		543.362	21.4282	5.49854			539.228	106.635	6.31811	33.302
6.563	18.9719			33.45	19.8709		546.761	19.8491	5.49827			35.505	20.3461		545.96	20.2109	5.49836			37.325	21.1637		547.975	20.9649	5.49843			37.856	21.4709		33.302	21.3107	5.4984			37.704	21.1594		544.966	21.4276	5.49855			540.833	104.697	6.3082	33.302
6.563	18.9685			33.45	19.8707		548.365	19.8409	5.4983			35.476	20.3404		547.564	20.2138	5.49839			37.325	21.1675		549.58	20.9634	5.49844			37.856	21.4797		33.302	21.3158	5.49837			37.704	21.1857		546.571	21.4272	5.4985			542.439	102.735	6.2981	33.302
6.606	18.9758			33.422	19.8701		549.97	19.8387	5.49828			35.476	20.3414		549.168	20.2172	5.49837			37.321	21.167		551.184	20.9621	5.4984			37.882	21.4849		33.302	21.3144	5.49841			37.733	21.1839		548.175	21.4287	5.49854			544.044	100.881	6.28829	33.302
6.606	18.9719			33.422	19.8713		551.574	19.84	5.49833			35.449	20.338		550.772	20.2129	5.49836			37.321	21.1641		553.388	20.9602	5.49836			37.882	21.4843		33.302	21.3143	5.49839			37.733	21.2072		549.779	21.4293	5.49855			546.495	98.8331	6.27811	33.302
6.65	18.9785			33.396	19.871		553.178	19.8362	5.4983			35.449	20.3366		552.377	20.2156	5.49838			37.317	21.1642		554.993	20.9669	5.49842			37.91	21.4811		33.302	21.3111	5.49839			37.759	21.2119		551.383	21.4297	5.49861			548.1	97.0305	6.26825	33.302
6.65	18.9771			33.396	19.8697		554.782	19.8375	5.49826			35.419	20.3321		554.581	20.2146	5.49843			37.317	21.1626		558.201	20.9693	5.49846			37.91	21.4904		33.302	21.3133	5.49839			37.759	21.216		552.988	21.4274	5.49857			549.706	95.1812	6.25814	33.302
6.688	18.9738			33.367	19.8708		556.387	19.8383	5.49831			35.419	20.3362		556.185	20.2119	5.4984			37.313	21.16		559.805	20.9677	5.4984			37.936	21.4919		33.302	21.3161	5.49837			37.794	21.2188		555.192	21.4282	5.49854			551.311	93.4086	6.24822	33.302
6.688	18.9718			33.367	19.8677		558.591	19.8395	5.49824			35.388	20.3368		557.79	20.2105	5.49839			37.313	21.1597		561.41	20.9642	5.49844			37.936	21.4977		33.302	21.3112	5.49836			37.794	21.2186		556.796	21.4356	5.49861			553.517	91.6757	6.23835	33.302
6.726	18.9704			33.341	19.865		560.195	19.8338	5.49824			35.388	20.335		559.394	20.2122	5.49832			37.307	21.1599		563.014	20.9693	5.49843			37.968	21.5101		33.302	21.3185	5.49843			37.821	21.2289		558.401	21.4286	5.49863			555.122	89.9216	6.22813	33.302
6.726	18.9691			33.341	19.8713		561.8	19.8363	5.49824			35.359	20.3312		560.998	20.211	5.49831			37.307	21.1612		564.618	20.9655	5.49845			37.968	21.5084		33.302	21.3204	5.49838			37.821	21.2445		560.005	21.4277	5.49854			556.728	88.2445	6.21824	33.302
6.764	18.9711			33.307	19.8693		563.404	19.837	5.49821			35.359	20.3316		562.602	20.2088	5.49831			37.304	21.1735		566.222	20.9628	5.49843			37.998	21.516		33.302	21.3155	5.49842			37.849	21.2446		561.609	21.4313	5.4986			558.333	86.5481	6.20808	33.302
6.764	18.9747			33.307	19.8687		565.008	19.8382	5.49827			35.334	20.3388		564.206	20.2082	5.49828			37.304	21.1828		567.827	20.9583	5.49841			37.998	21.5334		33.302	21.3125	5.49834			37.849	21.2466		563.213	21.4299	5.49864			559.939	84.9421	6.19829	33.302
6.802	18.9739			33.281	19.8681		566.612	19.8442	5.4983			35.334	20.3314		565.811	20.2047	5.49829			37.301	21.1796		570.031	20.9604	5.49842			38.026	21.5348		33.302	21.3113	5.49836			37.877	21.2491		564.817	21.431	5.49859			561.544	83.3033	6.18812	33.302
6.802	18.9744						568.216	19.8426	5.49832			35.306	20.3312		567.415	20.2065	5.49829			37.301	21.1854		571.635	20.9663	5.49845			38.026	21.5325		33.302	21.3105	5.49831			37.877	21.2431		566.422	21.4324	5.49858			563.149	81.723	6.17825	33.302
6.846	18.9707						569.821	19.8433	5.4983			35.306	20.3357		569.019	20.208	5.49832			37.3	21.1815		573.24	20.9678	5.49842			38.054	21.5321		33.302	21.3118	5.49835			37.908	21.2498		568.026	21.432	5.49861			564.755	80.144	6.16807	33.302
6.846	18.9756						571.425	19.8431	5.49827			35.274	20.3328		571.224	20.2072	5.49841			37.3	21.1812		574.845	20.9694	5.49847			38.054	21.5399		33.302	21.3162	5.49838			37.908	21.259		569.63	21.4323	5.49865			566.36	78.6245	6.15822	33.302
6.884	18.9753						573.029	19.8427	5.49825			35.274	20.334		572.828	20.2088	5.49838			37.299	21.183		576.449	20.9632	5.49842			38.084	21.5376		33.302	21.3152	5.49841			37.935	21.2523		571.835	21.4331	5.49859			567.966	77.097	6.14804	33.302
6.884	18.9799						575.234	19.8423	5.49828			35.245	20.3339		574.432	20.2048	5.4983			37.299	21.1767		578.054	20.9617	5.49845			38.084	21.5415		33.302	21.3112	5.4984			37.935	21.2527		573.439	21.4307	5.49853			570.171	75.6399	6.13821	33.302
6.921	18.9782						576.838	19.8431	5.49827			35.245	20.3299		576.037	20.2059	5.49833			37.299	21.1851		579.658	20.9607	5.49842			38.111	21.5406		33.302	21.3143	5.49834			37.961	21.2821		575.043	21.4297	5.49853			571.777	74.2002	6.12838	33.302
6.921	18.9798						578.442	19.843	5.49826			35.218	20.3215		577.641	20.2027	5.49836			37.299	21.1861		581.262	20.9603	5.49842			38.111	21.5439		33.302	21.3084	5.49836			37.961	21.2785		576.648	21.428	5.49855			573.382	72.7409	6.11821	33.302
6.965	18.9774						581.651	19.8463	5.49827			35.218	20.3233		579.245	20.2072	5.49838			37.298	21.1815		582.866	20.9597	5.49837			38.139	21.5419		33.302	21.3099	5.49835			37.993	21.3037		578.252	21.4323	5.49855			574.988	71.3484	6.10834	33.302
6.965	18.9738						583.255	19.8446	5.49829			35.191	20.3207		580.849	20.2107	5.49833			37.298	21.1822		584.471	20.9651	5.49838			38.139	21.5437		33.302	21.3106	5.49836			37.993	21.3034		579.856	21.431	5.49853			576.593	69.9445	6.09818	33.302
7.009	18.9741						584.859	19.8447	5.49833			35.191	20.324		582.453	20.2114	5.49834			37.299	21.1787		586.675	20.9681	5.49837			38.165	21.5419		33.302	21.3108	5.49836			38.019	21.3158		581.46	21.4312	5.49849			578.199	68.5993	6.0883	33.302
7.009	18.9783						586.464	19.843	5.49829			35.161	20.3255		584.058	20.208	5.49833			37.299	21.1933		588.279	20.9596	5.49842			38.165	21.5425		33.302	21.3093	5.49827			38.019	21.376		583.065	21.4327	5.49857			579.804	67.2282	6.07815	33.302
7.047	18.9741						588.068	19.8408	5.49834			35.161	20.3245		585.662	20.2096	5.49829			37.299	21.196		589.884	20.9625	5.49844			38.196	21.5477		33.302	21.3176	5.49835			38.05	21.3923		584.669	21.4303	5.49861			581.409	65.9254	6.06826	33.302
7.047	18.9721						589.672	19.843	5.49833			35.128	20.3213		587.866	20.2073	5.49831			37.299	21.191		591.488	20.9609	5.49843			38.196	21.5555		33.302	21.3184	5.49838			38.05	21.4168		586.273	21.4278	5.49859			583.015	64.6075	6.05813	33.302
7.084	18.9636						591.877	19.8448	5.49836			35.128	20.3253		589.471	20.2029	5.49834			37.299	21.1966		593.092	20.9606	5.49838			38.228	21.5801		33.302	21.3136	5.4984			38.078	21.4143		588.478	21.4269	5.49855			584.62	63.3483	6.04825	33.302
7.084	18.9688						593.481	19.847	5.49837			35.1	20.3285		591.075	20.2111	5.49835			37.299	21.1923		594.696	20.9616	5.49843			38.228	21.5774		33.302	21.3152	5.49835			38.078	21.4434		590.082	21.4297	5.49855			586.826	62.0753	6.03807	33.302
7.123	18.9602						595.085	19.8429	5.49836			35.1	20.323		592.679	20.2105	5.49833			37.3	21.1938		596.3	20.9604	5.4984			38.255	21.5784		33.302	21.3158	5.49838			38.104	21.4523		591.686	21.4293	5.49861			588.431	60.8616	6.02823	33.302
7.123	18.9637						596.689	19.8425	5.49837			35.071	20.3188		594.283	20.2093	5.49833			37.3	21.1897		597.905	20.9651	5.49838			38.255	21.5777		33.302	21.3109	5.49838			38.104	21.4628		593.29	21.4287	5.49865			590.037	59.6325	6.01811	33.302
7.173	18.9721						598.294	19.84	5.49832			35.071	20.3228		595.888	20.2103	5.4983			37.3	21.1918		599.509	20.9634	5.49846			38.282	21.5759		33.302	21.3146	5.49838			38.132	21.4666		594.895	21.4315	5.49868			591.643	58.467	6.00827	33.302
7.173	18.9725						599.898	19.8411	5.49833			35.047	20.3265		597.492	20.211	5.49841			37.3	21.192		601.113	20.9621	5.49847			38.282	21.5914		33.302	21.3092	5.49841			38.132	21.4678		596.499	21.4292	5.49859			593.248	57.316	5.99845	33.302
7.211	18.975						601.502	19.8391	5.49825			35.047	20.3208		599.096	20.2044	5.49834			37.3	21.1967		603.318	20.9602	5.49842			38.31	21.6004		33.302	21.3149	5.4984			38.168	21.4827		598.103	21.4309	5.49862			594.854	56.1449	5.98825	33.302
7.211	18.9714						603.106	19.8407	5.49828			35.015	20.3217		600.7	20.2051	5.49827			37.297	21.1919		604.922	20.9654	5.49842			38.31	21.5953		33.302	21.3159	5.49841			38.168	21.4843		599.707	21.4296	5.49865			596.459	55.035	5.97838	33.302
7.248	18.9785						604.711	19.842	5.49833			35.015	20.3195		602.305	20.2057	5.49833			37.297	21.185		606.526	20.9671	5.49842			38.341	21.5967		33.302	21.3148	5.49844			38.194	21.5008		601.312	21.4282	5.49862			598.065	53.9051	5.96822	33.302
7.248	18.9771						606.315	19.8398	5.49831			34.985	20.3239		604.509	20.2063	5.49838			37.29	21.2062		608.131	20.962	5.49841			38.341	21.6023		33.302	21.314	5.49842			38.194	21.5349		602.916	21.4285	5.49858			599.67	52.8383	5.95824	33.302
7.286	18.9695						608.519	19.8433	5.49829			34.985	20.3189		606.113	20.2116	5.49838			37.29	21.2057		609.735	20.9648	5.49845			38.372	21.6076		33.302	21.3158	5.4984			38.221	21.5391		605.12	21.4265	5.49856			601.276	51.7489	5.94809	33.302
7.286	18.9708						610.124	19.8381	5.49826			34.958	20.3183		607.718	20.2072	5.49835			37.28	21.2064		611.339	20.9607	5.49843			38.372	21.6038		33.302	21.3082	5.4984			38.221	21.5412		606.725	21.4274	5.49856			603.481	50.7108	5.93827	33.302
7.33	18.974						611.728	19.839	5.49829			34.958	20.3198		610.926	20.2098	5.4984			37.28	21.2054		612.943	20.9612	5.49842			38.399	21.6053		33.302	21.3112	5.49839			38.249	21.5362		608.329	21.4264	5.49857			605.087	49.6616	5.92809	33.302
7.33	18.981						613.332	19.8393	5.49832			34.931	20.3203		612.53	20.2021	5.49839			37.263	21.2078		614.548	20.9615	5.49847			38.399	21.6045		33.302	21.3122	5.49841			38.249	21.5359		609.933	21.4251	5.49851			606.692	48.6609	5.91829	33.302
7.368	18.9702						614.936	19.8373	5.49829			34.931	20.3184		614.134	20.205	5.49837			37.263	21.2087		616.152	20.9597	5.49842			38.425	21.6066		33.302	21.3102	5.49841			38.279	21.5369		611.537	21.4236	5.49858			608.298	47.6493	5.90811	33.302
7.368	18.9793						616.541	19.8431	5.49829			34.9	20.3192		615.739	20.2033	5.49834			37.246	21.2097		617.756	20.9653	5.49838			38.425	21.6146		33.302	21.3111	5.4984			38.279	21.5355		613.142	21.4248	5.49856			609.903	46.6827	5.89825	33.302
7.407	18.978						618.145	19.8404	5.49823			34.9	20.3136		617.343	20.2088	5.49837			37.246	21.2069		619.96	20.9665	5.49847			38.456	21.6104		33.302	21.3165	5.49837			38.307	21.543		614.746	21.4276	5.49857			611.508	45.7114	5.8881	33.302
7.407	18.983						619.749	19.8416	5.49825			34.872	20.3214		618.947	20.204	5.49838			37.227	21.2011		621.565	20.9614	5.49844			38.456	21.6102		33.302	21.3136	5.49844			38.307	21.5428		616.35	21.4299	5.49861			613.114	44.7795	5.8782	33.302
7.446	18.9724						621.353	19.8461	5.49827			34.872	20.3171		621.152	20.2159	5.49839			37.227	21.2027		623.169	20.9619	5.49845			38.484	21.6088		33.302	21.3095	5.49844			38.335	21.5486		617.954	21.431	5.49865			614.719	43.871	5.86838	33.302
7.446	18.9789						622.958	19.8415	5.49831			34.845	20.3166		622.756	20.2069	5.4984			37.204	21.2062		624.773	20.9624	5.49847			38.484	21.6127		33.302	21.3062	5.49841			38.335	21.5473		619.558	21.4336	5.49864			616.325	42.9399	5.85822	33.302
7.483	18.98						625.162	19.8425	5.49831			34.845	20.3212		624.36	20.2074	5.49841			37.204	21.2034		626.378	20.9661	5.49848			38.512	21.6155		33.302	21.309	5.49836			38.366	21.5445		621.763	21.4317	5.49862			617.93	42.056	5.84832	33.302
7.483	18.9822						626.767	19.8401	5.49828			34.818	20.314		625.964	20.2066	5.49837			37.177	21.2042		627.982	20.9679	5.49844			38.512	21.6172		33.302	21.3088	5.4984			38.366	21.5485		623.367	21.4276	5.49864			620.136	41.1626	5.83817	33.302
7.527	18.9816						628.371	19.8402	5.49833			34.818	20.3157		627.569	20.2082	5.4984			37.177	21.2056		629.586	20.9657	5.4985			38.541	21.6237		33.302	21.3048	5.49841			38.397	21.5482		624.972	21.4266	5.49858			621.741	40.3157	5.82837	33.302
7.527	18.9814						629.975	19.8409	5.49828			34.789	20.3142		629.173	20.2114	5.49844			37.153	21.2166		631.19	20.9644	5.49845			38.541	21.6217		33.302	21.3073	5.49834			38.397	21.5436		626.576	21.4238	5.49859			623.347	39.4622	5.81823	33.302
7.571	18.9812						631.579	19.8423	5.49829			34.789	20.313		630.777	20.2101	5.49841			37.153	21.2079		632.795	20.9646	5.49846			38.572	21.6227		33.302	21.3128	5.49842			38.424	21.5467		628.18	21.4234	5.49849			624.952	38.6324	5.80834	33.302
7.571	18.981						633.183	19.8417	5.49831			34.755	20.3127		632.381	20.2106	5.49834			37.129	21.2139		634.399	20.9648	5.49847			38.572	21.6214		33.302	21.3086	5.49839			38.424	21.5427		629.784	21.4313	5.49855			626.558	37.8097	5.79817	33.302
7.603	18.9893						634.788	19.8406	5.49828			34.755	20.3161		633.986	20.2094	5.49838			37.129	21.2138		636.603	20.9657	5.49851			38.602	21.6191		33.302	21.3125	5.4984			38.451	21.5458		631.389	21.4281	5.49861			628.163	37.0218	5.78831	33.302
7.603	18.9822						636.392	19.8401	5.49827			34.729	20.3141		635.59	20.2096	5.49839			37.103	21.2103		638.208	20.9734	5.49849			38.602	21.6225		33.302	21.313	5.49847			38.451	21.5604		632.993	21.4279	5.49865			629.769	36.2209	5.77817	33.302
7.647	18.9833						637.996	19.8389	5.49828			34.729	20.3205		637.794	20.2094	5.49837			37.103	21.2024		639.812	20.9641	5.49848			38.632	21.626		33.302	21.3129	5.49845			38.477	21.5567		634.597	21.4317	5.4986			631.374	35.4646	5.76827	33.302
7.647	18.9781						639.6	19.8395	5.49824			34.701	20.3172		639.399	20.2087	5.49838			37.075	21.206		641.416	20.9651	5.49837			38.632	21.622		33.302	21.3156	5.49846			38.477	21.5593		636.201	21.4314	5.49865			632.979	34.6901	5.75809	33.302
7.691	18.9832						641.805	19.8391	5.49832			34.701	20.3163		641.003	20.2102	5.49836			37.075	21.2114		643.02	20.965	5.49842			38.659	21.6206		33.302	21.3148	5.49845			38.504	21.5558		638.406	21.4257	5.49855			634.585	33.9629	5.74824	33.302
7.691	18.9845						643.409	19.8474	5.49833			34.673	20.3135		642.607	20.211	5.49835			37.048	21.2111		644.625	20.9605	5.49847			38.659	21.6249		33.302	21.3136	5.49841			38.504	21.5589		640.01	21.4299	5.49854			636.79	33.2429	5.7384	33.302
7.728	18.9873						645.013	19.8488	5.49833			34.673	20.3138		644.211	20.2097	5.49837			37.048	21.2041		646.229	20.958	5.49843			38.689	21.6337		33.302	21.3172	5.49844			38.539	21.5592		641.614	21.4234	5.49859			638.396	32.5146	5.72821	33.302
7.728	18.9836						646.618	19.8404	5.4983			34.643	20.3136		645.816	20.2108	5.49836			37.02	21.2109		647.833	20.9582	5.49841			38.689	21.6312		33.302	21.3165	5.49843			38.539	21.5636		643.219	21.4255	5.49856			640.001	31.8138	5.71837	33.302
7.767	18.9872						648.222	19.8437	5.49829			34.643	20.3213		647.42	20.2079	5.49833			37.02	21.208		649.437	20.9601	5.49844			38.717	21.6346		33.302	21.3133	5.49848			38.566	21.5851		644.823	21.4285	5.49857			641.607	31.1125	5.70818	33.302
7.767	18.9818						649.826	19.8419	5.49834			34.616	20.314		649.024	20.2097	5.49833			36.993	21.2084		651.043	20.9622	5.49848			38.717	21.6332		33.302	21.3137	5.49846			38.566	21.5856		646.427	21.43	5.49858			643.212	30.4479	5.69833	33.302
7.806	18.9807						651.43	19.8389	5.49835			34.616	20.3155		650.628	20.208	5.49837			36.993	21.2056		653.247	20.9632	5.49847			38.743	21.6372		33.302	21.3107	5.49846			38.594	21.5811		648.031	21.4278	5.49864			644.818	29.7738	5.68815	33.302
7.806	18.9879						653.035	19.8375	5.49835			34.589	20.315		652.232	20.2075	5.49839			36.962	21.2073		654.851	20.9662	5.49846			38.743	21.6446		33.302	21.3116	5.49835			38.594	21.5838		649.636	21.4255	5.49861			646.423	29.1289	5.67825	33.302
7.849	18.987						656.243	19.8382	5.49828			34.589	20.3177		654.437	20.2073	5.49838			36.962	21.2037		656.456	20.9576	5.49847			38.771	21.6324		33.302	21.3157	5.49842			38.621	21.5845		651.24	21.4281	5.4986			648.029	28.4837	5.6681	33.302
7.849	18.986						658.448	19.839	5.4983			34.562	20.3168		656.041	20.2094	5.49838			36.934	21.204		658.06	20.9615	5.49845			38.771	21.6369		33.302	21.3161	5.49842			38.621	21.5849		652.844	21.4277	5.49865			649.634	27.8689	5.65824	33.302
7.893	18.9864						660.052	19.8415	5.49832			34.562	20.3151		657.645	20.2141	5.49841			36.934	21.2024		659.664	20.9604	5.49842			38.799	21.6398		33.302	21.3176	5.49845			38.651	21.5829		655.049	21.4275	5.49858			651.24	27.2443	5.64804	33.302
7.893	18.9806						661.657	19.8434	5.49831			34.527	20.3179		659.25	20.2111	5.49838			36.907	21.2019		661.268	20.9626	5.49835			38.799	21.6434		33.302	21.3184	5.4984			38.651	21.5862		656.653	21.4253	5.49855			653.447	26.6483	5.63823	33.302
7.931	18.9879						663.261	19.8418	5.49833			34.527	20.3151		660.854	20.2127	5.49843			36.907	21.2043		662.873	20.9665	5.49843			38.828	21.6404		33.302	21.3158	5.49841			38.678	21.5835		658.257	21.426	5.49858			655.052	26.0694	5.62836	33.302
7.931	18.9854						664.865	19.8401	5.49833			34.499	20.3179		662.458	20.2088	5.49839			36.876	21.1984		664.477	20.9683	5.49849			38.828	21.6392		33.302	21.3132	5.49841			38.678	21.5866		659.861	21.4275	5.49859			656.658	25.4781	5.61815	33.302
7.97	18.9889						666.469	19.8421	5.4984			34.499	20.3193		664.062	20.2057	5.49837			36.876	21.1951		666.081	20.9678	5.49848			38.861	21.6461		33.302	21.3145	5.49841			38.71	21.5994		661.466	21.4256	5.49859			658.263	24.9157	5.60828	33.302
7.97	18.9896						668.074	19.8362	5.49837			34.471	20.3187		665.667	20.2078	5.49843			36.851	21.2029		667.685	20.9662	5.49841			38.861	21.6466		33.302	21.3175	5.49837			38.71	21.6019		663.07	21.428	5.49856			659.868	24.3458	5.59808	33.302
8.008	18.9881						669.678	19.8398	5.49832			34.471	20.3242		667.271	20.2024	5.49837			36.851	21.1976		669.89	20.9687	5.49844			38.888	21.6449		33.302	21.3181	5.49841			38.738	21.5962		664.674	21.4241	5.49861			661.474	23.8117	5.58827	33.302
8.008	18.9863						671.282	19.8407	5.49841			34.445	20.319		668.875	20.2069	5.49834			36.82	21.1936		671.494	20.9612	5.49848			38.888	21.6437		33.302	21.3158	5.49844			38.738	21.5902		666.278	21.4292	5.49854			663.079	23.2655	5.57813	33.302
8.052	18.9844						672.886	19.844	5.49834			34.445	20.3194		671.079	20.2091	5.49838			36.82	21.1923		673.098	20.9672	5.49854			38.916	21.6404		33.302	21.3184	5.49843			38.769	21.595		667.883	21.4299	5.49859			664.685	22.7491	5.56835	33.302
8.052	18.9792						675.091	19.8444	5.49832			34.412	20.3217		672.684	20.2077	5.4984			36.793	21.1918		674.703	20.9635	5.49843			38.916	21.644		33.302	21.3123	5.49847			38.769	21.5966		669.487	21.4262	5.49858			666.29	22.2217	5.55811	33.302
8.09	18.9749						676.695	19.8389	5.49832			34.412	20.3172		674.288	20.204	5.49836			36.793	21.1978		676.307	20.9664	5.49847			38.945	21.6427		33.302	21.3092	5.49842			38.795	21.6		671.691	21.4315	5.49863			667.896	21.7245	5.54823	33.302
8.09	18.9768						678.299	19.8405	5.49827			34.387	20.318		675.892	20.2063	5.49833			36.765	21.1965		677.911	20.9677	5.49842			38.945	21.6403		33.302	21.3113	5.4984			38.795	21.6057		673.296	21.4272	5.49863			670.101	21.2278	5.53806	33.302
8.128	18.9739						679.903	19.8385	5.4983			34.387	20.3148		677.497	20.2084	5.49839			36.765	21.1924		679.515	20.9631	5.49841			38.972	21.6449		33.302	21.3118	5.49838			38.824	21.6038		674.9	21.4299	5.49861			671.707	20.7523	5.52824	33.302
8.128	18.9786						681.508	19.8438	5.49837			34.359	20.3133		679.101	20.2062	5.49833			36.74	21.1896		681.12	20.9655	5.49843			38.972	21.6401		33.302	21.3135	5.49843			38.824	21.6087		676.504	21.4268	5.4986			673.312	20.2719	5.51812	33.302
8.172	18.984						683.112	19.845	5.49834			34.359	20.3184		680.705	20.2095	5.49835			36.74	21.1911		682.724	20.9643	5.49843			39.002	21.6445		33.302	21.3179	5.49847			38.852	21.6187		678.108	21.4297	5.49859			674.918	19.8094	5.50823	33.302
8.172	18.9835						684.716	19.8482	5.4983			34.33	20.3138		682.309	20.2106	5.49834			36.704	21.1887		684.328	20.9615	5.49847			39.002	21.6422		33.302	21.316	5.49844			38.852	21.6148		679.713	21.4299	5.49863			676.523	19.3593	5.49839	33.302
8.216	18.9845						686.32	19.8503	5.4984			34.33	20.3171		683.913	20.2103	5.49841			36.704	21.1899		688.137	20.9608	5.49835			39.028	21.6398		33.302	21.312	5.49841			38.885	21.6125		681.317	21.4303	5.4986			678.128	19.3627	5.49838	33.302
8.216	18.9827						687.925	19.8448	5.4984			34.301	20.3132		685.518	20.2129	5.49842			36.678	21.1898		689.741	20.9684	5.4984			39.028	21.6443		33.302	21.313	5.49843			38.885	21.6141		682.921	21.4316	5.49857			679.733	19.3623	5.49843	33.302
8.254	18.9872						689.529	19.8412	5.49837			34.301	20.3187		687.722	20.2131	5.49843			36.678	21.1895		691.346	20.9677	5.49846			39.063	21.6416		33.302	21.3187	5.49846			38.912	21.6067		684.525	21.4302	5.49858			681.337	19.3656	5.49839	33.302
8.254	18.9844						691.734	19.8428	5.49832			34.27	20.321		689.326	20.2088	5.49841			36.651	21.1894		692.95	20.9676	5.4985			39.063	21.6431		33.302	21.3116	5.49849			38.912	21.6174		686.13	21.4283	5.49861			682.941	19.3672	5.49844	33.302
8.293	18.9862						693.338	19.8435	5.49835			34.27	20.3226		690.931	20.2072	5.4984			36.651	21.1931		694.554	20.9662	5.49845			39.089	21.6415		33.302	21.316	5.49841			38.94	21.6196		688.334	21.4302	5.49858			684.545	19.3616	5.49838	33.302
8.293	18.9839						694.942	19.8466	5.49831			34.242	20.3185		692.535	20.2061	5.49834			36.622	21.1859		696.158	20.9647	5.49844			39.089	21.6402		33.302	21.3141	5.49842			38.94	21.6182		689.938	21.4285	5.49854			686.75	19.367	5.49834	33.302
8.331	18.9767						696.546	19.8441	5.4984			34.242	20.3205		694.139	20.2117	5.49833			36.622	21.1826		697.763	20.961	5.49842			39.118	21.641		33.302	21.3168	5.49846			38.967	21.6173		691.543	21.4261	5.49855			688.354	19.3646	5.49843	33.302
8.331	18.979						698.151	19.85	5.49837			34.215	20.3227		695.743	20.2059	5.49843			36.592	21.1823		699.367	20.9567	5.49841			39.118	21.6398		33.302	21.319	5.49843			38.967	21.62		693.183	21.4291	5.49864			689.958	19.3662	5.49841	33.302
8.381	18.984						699.755	19.8452	5.49838			34.215	20.3222		697.348	20.2084	5.49833			36.592	21.1836		700.971	20.9603	5.49838			39.145	21.6444		33.302	21.3151	5.49845			38.994	21.6223		694.788	21.434	5.49861			691.563	19.3657	5.49841	33.302
8.381	18.9878						701.359	19.8428	5.49834			34.189	20.3174		698.952	20.205	5.49834			36.564	21.1821		703.176	20.9655	5.4984			39.145	21.6421		33.302	21.3127	5.49848			38.994	21.6316		696.392	21.4287	5.49862			693.167	19.3674	5.4984	33.302
8.419	18.9867						702.963	19.843	5.49838			34.189	20.3194		700.556	20.208	5.49833			36.564	21.1886		704.78	20.962	5.49851			39.176	21.6424		33.302	21.312	5.49846			39.025	21.627		697.996	21.4305	5.49862			694.771	19.3714	5.49839	33.302
8.419	18.9847						704.568	19.845	5.4984			34.156	20.3202		702.16	20.2094	5.4984			36.537	21.1802		706.384	20.9659	5.49847			39.176	21.6438		33.302	21.3135	5.49847			39.025	21.6241		699.6	21.4319	5.4986			696.375	19.3708	5.49837	33.302
8.456	18.975						706.172	19.8412	5.49838			34.156	20.3172		704.365	20.2103	5.49844			36.537	21.1805		707.988	20.9612	5.4985			39.204	21.6424		33.302	21.3118	5.4984			39.052	21.6288		701.205	21.4294	5.49859			697.98	19.3694	5.49833	33.302
8.456	18.984						708.376	19.8442	5.49832			34.126	20.3201		705.969	20.2104	5.4984			36.506	21.1792		709.593	20.966	5.49845			39.204	21.6407		33.302	21.3088	5.49843			39.084	21.6257		702.809	21.4324	5.4986			699.584	19.3673	5.49836	33.302
8.495	18.9766						709.981	19.8418	5.49833			34.126	20.3214		707.573	20.2135	5.4984			36.506	21.1769		711.197	20.9612	5.49847			39.23	21.6415		33.302	21.31	5.49839			39.084	21.6217		705.013	21.4293	5.49862			701.188	19.3686	5.49835	33.302
8.495	18.9791						711.585	19.8375	5.49832			34.1	20.3207		709.178	20.21	5.4984			36.476	21.1788		712.801	20.9673	5.49849			39.23	21.6406		33.302	21.3098	5.4984			39.11	21.621		706.618	21.4267	5.49854			703.393	19.3693	5.49838	33.302
8.545	18.9783						713.189	19.8379	5.49833			34.1	20.3221		710.782	20.2094	5.49839			36.476	21.1779		714.405	20.9671	5.49844			39.26	21.642		33.302	21.3116	5.4984			39.11	21.6233		708.222	21.4248	5.49851			704.997	19.3733	5.49837	33.302
8.545	18.9827						714.793	19.8386	5.49829			34.073	20.3234		712.386	20.2068	5.49836			36.447	21.1784		716.01	20.9626	5.49845			39.26	21.643		33.302	21.3151	5.49834			39.142	21.6242		711.431	21.4265	5.49853			706.601	19.3741	5.49845	33.302
8.584	18.9749						716.397	19.839	5.49833			34.073	20.3235		713.99	20.2043	5.49836			36.447	21.1771		717.614	20.9645	5.49844			39.289	21.6446		33.302	21.3133	5.49842			39.142	21.632		713.035	21.429	5.49858			708.205	19.3747	5.49841	33.302
8.584	18.9778						718.002	19.8439	5.49841			34.039	20.3203		715.595	20.2029	5.49839			36.421	21.1747		719.818	20.9602	5.49843			39.289	21.6437		33.302	21.3106	5.49837			39.169	21.6335		714.639	21.4285	5.4986			709.81	19.3692	5.49841	33.302
8.622	18.9766						719.642	19.8422	5.49836			34.039	20.326		717.199	20.2065	5.49841			36.421	21.1732		721.423	20.965	5.49845			39.32	21.6465		33.302	21.3117	5.49837			39.169	21.6346		716.244	21.4313	5.49859			711.414	19.37	5.49836	33.302
8.622	18.9805						721.246	19.841	5.4983			34.014	20.3232		718.803	20.207	5.4984			36.393	21.1727		723.027	20.9626	5.49842			39.32	21.6434		33.302	21.3134	5.4984			39.197	21.6388		717.848	21.429	5.49864			713.018	19.3693	5.49837	33.302
8.66	18.9741						722.851	19.8433	5.49825			34.014	20.3202		721.008	20.2089	5.49836			36.393	21.1748		724.631	20.961	5.49836			39.346	21.6472		33.302	21.3153	5.49842			39.197	21.6359		719.452	21.4287	5.49861			714.622	19.37	5.49839	33.302
8.66	18.9759						725.055	19.845	5.49826			33.984	20.3231		722.612	20.207	5.49839			36.366	21.1686		726.235	20.9601	5.49841			39.374	21.6413		33.302	21.3166	5.49846			39.224	21.6486		721.657	21.4272	5.49858			716.226	19.3697	5.49838	33.302
8.699	18.9806						726.659	19.8374	5.49826			33.984	20.3256		724.216	20.2015	5.49838			36.366	21.1681		727.84	20.9574	5.49838			39.374	21.6488		33.302	21.3156	5.49844			39.224	21.6468		723.261	21.4265	5.49859			717.831	19.3724	5.49841	33.302
8.699	18.9773						728.264	19.841	5.49827			33.956	20.3238		725.82	20.2047	5.49836			36.332	21.1627		729.444	20.9628	5.49846			39.402	21.6466		33.302	21.312	5.49839			39.259	21.6495		724.865	21.4282	5.49857			720.035	19.375	5.49845	33.302
8.748	18.9732						729.868	19.8432	5.49829			33.956	20.3253		727.424	20.2026	5.49839			36.332	21.1688		731.048	20.9654	5.49851			39.402	21.6477		33.302	21.3147	5.49839			39.259	21.6466		726.469	21.4292	5.49861			721.639	19.3728	5.49845	33.302
8.748	18.9737						731.472	19.8424	5.49832			33.925	20.3221		729.029	20.2053	5.49835			36.305	21.1611		732.652	20.9638	5.4985			39.433	21.6455		33.302	21.3138	5.49837			39.286	21.6482		728.074	21.4268	5.4986			723.243	19.3727	5.49847	33.302
8.786	18.9782						733.076	19.8459	5.49831			33.925	20.324		730.633	20.2103	5.49839			36.305	21.1594		734.257	20.9682	5.49852			39.433	21.6411		33.302	21.3162	5.49846			39.286	21.6455		729.678	21.4273	5.49857			724.848	19.3699	5.49842	33.302
8.786	18.976						734.681	19.8455	5.49832			33.896	20.3256		732.237	20.2099	5.49839			36.276	21.1603		736.461	20.97	5.49853			39.464	21.6452		33.302	21.3145	5.49845			39.313	21.6511		731.282	21.4282	5.49859			726.452	19.3724	5.49841	33.302
8.824	18.9803						736.285	19.845	5.4983			33.865	20.3235		733.842	20.2104	5.49841			36.276	21.162		738.066	20.9599	5.49848			39.464	21.6487		33.302	21.3131	5.49844			39.313	21.6519		732.886	21.4255	5.49858			728.056	19.3728	5.49841	33.302
8.824	18.9866						737.889	19.8426	5.49832			33.865	20.3221		735.446	20.2083	5.49834			36.251	21.1604		739.67	20.9579	5.49842			39.491	21.6491		33.302	21.3115	5.49843			39.341	21.6501		734.491	21.4252	5.49853			729.66	19.3735	5.49845	33.302
8.863	18.9864						739.493	19.8413	5.49833			33.84	20.3253		737.651	20.2089	5.49835			36.251	21.1579		741.274	20.9639	5.49843			39.491	21.6483		33.302	21.3131	5.49839			39.341	21.6518		736.095	21.4263	5.49853			731.265	19.3728	5.4984	33.302
8.863	18.9803						741.698	19.8402	5.49834			33.84	20.3218		739.255	20.2052	5.49834			36.219	21.1571		742.878	20.9676	5.49847			39.518	21.6428		33.302	21.3176	5.49847			39.373	21.6471		738.3	21.4254	5.49854			732.869	19.37	5.49838	33.302
8.906	18.979						743.302	19.844	5.49829			33.813	20.3329		740.859	20.2079	5.49837			36.219	21.1643		744.483	20.9683	5.49843			39.518	21.649		33.302	21.3132	5.49848			39.373	21.6443		739.904	21.4255	5.49853			734.473	19.3695	5.49842	33.302
8.906	18.977						744.907	19.8438	5.4983			33.813	20.3216		742.463	20.2074	5.49844			36.193	21.1616		746.087	20.9694	5.4985			39.55	21.6511		33.302	21.315	5.49843			39.4	21.6468		741.508	21.423	5.49858			736.678	19.3713	5.49836	33.302
8.946	18.979						746.511	19.8424	5.49832			33.782	20.3239		744.067	20.211	5.49836			36.193	21.1597		747.691	20.9629	5.49848			39.55	21.6413		33.302	21.314	5.49845			39.4	21.6477		743.112	21.4298	5.49858			738.282	19.3737	5.49839	33.302
8.946	18.9878						748.115	19.844	5.4983			33.782	20.3224		745.672	20.2148	5.49841			36.165	21.1554		749.295	20.9623	5.49846			39.579	21.6451		33.302	21.3108	5.49839			39.427	21.6522		744.717	21.4294	5.49858			739.886	19.3748	5.49838	33.302
8.989	18.9839						749.719	19.8373	5.49831			33.755	20.3297		747.276	20.2137	5.49847			36.165	21.1558		750.899	20.9604	5.49845			39.579	21.6452		33.302	21.3151	5.49839			39.427	21.6548		746.321	21.4335	5.49862			741.49	19.3733	5.49838	33.302
8.989	18.9828						751.324	19.8309	5.49831			33.755	20.3237		748.88	20.21	5.49839			36.138	21.154		753.104	20.9576	5.49842			39.608	21.6494		33.302	21.3134	5.49838			39.455	21.6568		747.925	21.4356	5.49864			743.095	19.3744	5.49836	33.302
9.027	18.9794						752.928	19.8346	5.49829			33.725	20.3234		750.484	20.2124	5.49835			36.138	21.1554		754.708	20.9652	5.49843			39.608	21.6499		33.302	21.3193	5.49848			39.455	21.6579		749.529	21.4302	5.4986			744.699	19.3723	5.49836	33.302
9.027	18.9785						754.532	19.835	5.49833			33.725	20.3225		752.089	20.2075	5.49836			36.104	21.1579		756.313	20.9681	5.4985			39.636	21.6538		33.302	21.3168	5.49845			39.482	21.6539		751.134	21.4287	5.49864			746.303	19.3746	5.49839	33.302
9.07	18.9685						756.136	19.8388	5.49833			33.7	20.3263		754.293	20.2071	5.49837			36.104	21.1507		757.917	20.968	5.49855			39.636	21.6545		33.302	21.3164	5.49844			39.482	21.6584		752.738	21.4318	5.49858			747.907	19.37	5.49845	33.302
9.07	18.9745						758.341	19.8449	5.49838			33.7	20.3275		755.898	20.2104	5.49839			36.076	21.1498		759.521	20.9619	5.4985			39.665	21.6511		33.302	21.3155	5.49849			39.517	21.659		754.942	21.4232	5.49864			749.512	19.3702	5.4984	33.302
9.11	18.9726						759.945	19.8437	5.49834			33.665	20.3238		757.502	20.2109	5.49834			36.076	21.1446		761.125	20.9623	5.49843			39.665	21.6466		33.302	21.3139	5.49845			39.517	21.6643		756.547	21.4262	5.4986			751.116	19.3724	5.49839	33.302
9.11	18.9744						761.55	19.8401	5.49834			33.665	20.3268		759.106	20.2094	5.49835			36.05	21.15		762.729	20.9605	5.49845			39.694	21.6534		33.302	21.3149	5.49845			39.544	21.6594		758.151	21.428	5.4986			753.32	19.3751	5.4984	33.302
9.148	18.9804						763.154	19.8415	5.49837			33.638	20.3247		760.71	20.2131	5.49835			36.05	21.1502		764.334	20.9597	5.49845			39.694	21.6523		33.302	21.3135	5.49844			39.544	21.6598		759.755	21.4321	5.4986			754.925	19.376	5.49841	33.302
9.148	18.9784						764.758	19.8397	5.49839			33.638	20.3221		762.315	20.2074	5.49836			36.02	21.1463		765.938	20.9628	5.49847			39.72	21.6513		33.302	21.3097	5.49842			39.571	21.6614		761.359	21.4308	5.49862			756.529	19.3703	5.49845	33.302
9.186	18.9761						766.363	19.8387	5.49839			33.611	20.3197		763.919	20.2079	5.49837			36.02	21.1451		767.542	20.9641	5.49845			39.72	21.6567		33.302	21.317	5.49845			39.571	21.6607		762.964	21.4274	5.4986			758.133	19.3683	5.49845	33.302
9.186	18.9778						767.967	19.8407	5.49837			33.611	20.3195		765.523	20.2063	5.49841			35.99	21.1471		769.746	20.968	5.49847			39.748	21.6558		33.302	21.3152	5.49844			39.598	21.6609		764.568	21.4236	5.4986			759.737	19.3715	5.49839	33.302
9.234	18.9845						769.571	19.8437	5.49838			33.582	20.3166		767.127	20.2029	5.49835			35.99	21.1484		771.351	20.9596	5.49845			39.748	21.6611		33.302	21.3144	5.49849			39.598	21.6639		766.172	21.4242	5.49859			761.342	19.3697	5.49839	33.302
9.234	18.9841						771.175	19.8448	5.49839			33.582	20.3213		768.731	20.2055	5.49837			35.957	21.1426		772.955	20.9577	5.49843			39.774	21.6576		33.302	21.3141	5.49854			39.628	21.6613		767.776	21.4275	5.49856			762.946	19.3711	5.49843	33.302
9.274	18.9794						772.78	19.8467	5.49841			33.552	20.32		770.936	20.2053	5.49836			35.957	21.1476		774.559	20.9607	5.49839			39.774	21.6616		33.302	21.3151	5.49854			39.628	21.6638		769.381	21.4239	5.49859			764.55	19.377	5.49844	33.302
9.274	18.9786						774.984	19.8444	5.49834			33.552	20.3178		772.54	20.2144	5.49841			35.932	21.1474		776.164	20.9644	5.49842			39.811	21.6534		33.302	21.3143	5.49845			39.657	21.6667		771.585	21.4232	5.49851			766.154	19.3781	5.49842	33.302
9.312	18.9847						776.588	19.8409	5.49838			33.525	20.3194		774.144	20.2167	5.4984			35.932	21.1416		777.768	20.9655	5.49844			39.811	21.6586		33.302	21.3191	5.49847			39.657	21.6642		773.189	21.4267	5.49854			767.758	19.3791	5.49848	33.302
9.312	18.9873						778.193	19.8386	5.49835			33.525	20.3198		775.749	20.2133	5.49843			35.905	21.1428		779.372	20.9658	5.49845			39.837	21.66		33.302	21.315	5.49846			39.687	21.6629		774.794	21.4279	5.49857			769.963	19.3744	5.4984	33.302
9.35	18.9814						779.797	19.8422	5.4983			33.499	20.3132		777.353	20.2119	5.49841			35.905	21.1442		780.976	20.9656	5.49844			39.837	21.667		33.302	21.3133	5.49834			39.687	21.6729		776.398	21.4263	5.49853			771.567	19.3761	5.49843	33.302
9.35	18.9779						781.401	19.8441	5.49825			33.499	20.3169		778.957	20.2104	5.4984			35.878	21.1413		782.581	20.961	5.49839			39.866	21.6647		33.302	21.3079	5.49833			39.715	21.6754		778.002	21.4264	5.49856			773.171	19.3742	5.49841	33.302
9.389	18.9757						783.002	19.8438	5.49828			33.467	20.3184		780.561	20.2087	5.4984			35.878	21.1389		784.185	20.9602	5.49836			39.866	21.6624		33.302	21.315	5.4984			39.715	21.6769		779.606	21.43	5.49858			774.776	19.3772	5.49838	33.302
9.389	18.9778						784.61	19.8429	5.49834			33.467	20.3105		782.166	20.2073	5.4984			35.846	21.1396		786.389	20.9596	5.49837			39.891	21.6632		33.302	21.3187	5.4985			39.746	21.6786		781.211	21.4266	5.49865			776.38	19.3778	5.49839	33.302
9.432	18.9828						786.214	19.8443	5.49835			33.436	20.3137		783.77	20.2058	5.49837			35.846	21.1399		787.994	20.9623	5.49844			39.891	21.6642		33.302	21.3181	5.49849			39.746	21.6718		782.815	21.428	5.49862			777.984	19.3757	5.49846	33.302
9.432	18.9804						787.818	19.844	5.49838			33.436	20.3114		785.374	20.2061	5.49841			35.82	21.1346		789.598	20.968	5.49845			39.922	21.6627		33.302	21.3145	5.49851			39.774	21.6741		786.023	21.4292	5.4986			779.588	19.3752	5.49841	33.302
9.472	18.9812						789.423	19.8488	5.49833			33.422	20.3079		787.578	20.2055	5.4984			35.82	21.1322		791.202	20.9652	5.49849			39.922	21.6626		33.302	21.3156	5.49845			39.774	21.6782		788.228	21.4313	5.49864			781.193	19.3725	5.49836	33.302
9.472	18.9807						791.627	19.8427	5.49834			33.422	20.3062		789.183	20.2138	5.49835			35.792	21.1363		792.807	20.961	5.49841			39.95	21.6701		33.302	21.3155	5.49848			39.802	21.6773		789.832	21.428	5.49867			782.797	19.3721	5.49838	33.302
9.51	18.9758						793.231	19.8439	5.49835			33.407	20.3059		790.787	20.2086	5.49841			35.792	21.1292		794.411	20.9615	5.49842			39.95	21.6657		33.302	21.3142	5.49845			39.802	21.6804		791.436	21.4296	5.49868			784.401	19.3709	5.49842	33.302
9.51	18.9755						794.836	19.841	5.49834			33.407	20.311		792.391	20.2087	5.49844			35.765	21.1276		796.015	20.9609	5.49845			39.982	21.6656		33.302	21.3161	5.49843			39.833	21.6786		793.041	21.4245	5.49865			786.606	19.3725	5.49845	33.302
9.548	18.9743						796.44	19.8452	5.49826			33.386	20.3078		793.995	20.2043	5.49838			35.765	21.1314		797.619	20.9584	5.49844			39.982	21.673		33.302	21.3164	5.49844			39.833	21.6814		794.645	21.4252	5.4986			788.21	19.3738	5.49842	33.302
9.548	18.9788						798.044	19.8439	5.49834			33.386	20.3034		795.6	20.2041	5.4984			35.735	21.1268		799.223	20.9571	5.49839			40.01	21.6729		33.302	21.313	5.49845			39.865	21.6853		796.249	21.4276	5.49856			789.814	19.3764	5.49849	33.302
9.597	18.9784						799.648	19.8459	5.49833			33.362	20.2954		797.204	20.2055	5.4984			35.735	21.1262		800.828	20.9558	5.49839			40.01	21.6717		33.302	21.311	5.49844			39.865	21.6814		797.853	21.4308	5.49859			791.418	19.3738	5.49848	33.302
9.597	18.9843						801.253	19.8477	5.49838			33.362	20.2969		798.808	20.2062	5.49847			35.707	21.13		803.032	20.96	5.49839			40.04	21.6709		33.302	21.3153	5.4984			39.89	21.6844		799.458	21.4313	5.49865			793.022	19.3729	5.49846	33.302
9.636	18.9818						802.857	19.8438	5.49838			33.332	20.2997		800.412	20.205	5.49837			35.707	21.1237		804.637	20.9626	5.49839			40.04	21.6737		33.302	21.3188	5.49847			39.89	21.6876		801.062	21.4295	5.49863			794.627	19.3733	5.49845	33.302
9.636	18.9871						804.461	19.8417	5.49843			33.332	20.2972		802.017	20.2088	5.49834			35.678	21.126		806.241	20.9617	5.49842			40.066	21.6738		33.302	21.3159	5.49847			39.92	21.6871		802.666	21.427	5.49863			796.231	19.3737	5.49845	33.302
9.674	18.9782						806.065	19.841	5.49836			33.316	20.2974		804.221	20.2103	5.4984			35.678	21.1211		807.845	20.961	5.49845			40.066	21.6717		33.302	21.3128	5.49848			39.92	21.6875		804.871	21.4274	5.49867			797.835	19.378	5.49845	33.302
9.674	18.9792						808.27	19.8328	5.49829			33.316	20.2902		805.825	20.2045	5.49836			35.649	21.1187		809.45	20.9606	5.49848			40.096	21.6763		33.302	21.3093	5.49848			39.946	21.6877		806.475	21.4285	5.49864			799.439	19.3769	5.49839	33.302
9.712	18.9751						809.874	19.8417	5.49829			33.303	20.295		807.43	20.2108	5.49842			35.649	21.1192		811.054	20.9586	5.49845			40.096	21.6751		33.302	21.3111	5.49846			39.946	21.6915		808.079	21.4322	5.4986			801.044	19.3788	5.49842	33.302
9.712	18.9725						811.478	19.8408	5.4983			33.303	20.2915		809.034	20.2132	5.49844			35.618	21.1166		812.658	20.9609	5.49844			40.122	21.6844		33.302	21.3164	5.49851			39.972	21.6896		809.683	21.4338	5.49863			803.249	19.3752	5.49843	33.302
9.756	18.9716						813.083	19.8426	5.4983			33.291	20.293		810.638	20.2095	5.49842			35.618	21.1227		814.263	20.9628	5.49841			40.122	21.6828		33.302	21.3199	5.49845			39.972	21.6973		811.287	21.4321	5.49868			804.853	19.3741	5.49841	33.302
9.756	18.9793						814.687	19.8444	5.49829						812.242	20.2108	5.49837			35.59	21.1201		815.867	20.9624	5.49841			40.154	21.6797		33.302	21.314	5.49845			40.009	21.6933		812.892	21.4297	5.49866			806.457	19.3729	5.49845	33.302
9.794	18.9783						816.291	19.8416	5.49828						813.846	20.2076	5.49833			35.59	21.1202		817.471	20.9649	5.49847			40.154	21.6825		33.302	21.3159	5.49844			40.035	21.6948		814.496	21.4292	5.49866			809.666	19.3708	5.49837	33.302
9.794	18.9813						817.895	19.8382	5.49827						815.451	20.2044	5.49836			35.563	21.119		819.676	20.9656	5.49845			40.175	21.6799		33.302	21.3176	5.49845			40.035	21.6884		816.1	21.4275	5.49859			811.27	19.3765	5.49843	33.302
9.832	18.9778						819.5	19.8387	5.49829						817.055	20.2056	5.49834			35.563	21.1151		821.28	20.9594	5.4984			40.175	21.6843		33.302	21.3121	5.49842			40.062	21.6956		817.704	21.4291	5.4986			812.874	19.3772	5.49843	33.302
9.832	18.9793						821.104	19.8358	5.49825						818.659	20.2046	5.49838			35.536	21.1167		824.488	20.9573	5.49841			40.185	21.6857		33.302	21.3085	5.49839			40.062	21.697		819.309	21.4242	5.49865			814.478	19.3763	5.49847	33.302
9.871	18.9792						822.708	19.8336	5.49828						820.864	20.2065	5.49845			35.536	21.1088		826.093	20.965	5.49846			40.185	21.683		33.302	21.3113	5.49841			40.091	21.6989		821.513	21.4261	5.49865			816.082	19.374	5.49841	33.302
9.871	18.9748						824.913	19.8401	5.49831						822.468	20.2151	5.49849			35.504	21.1073		827.697	20.9641	5.49844			40.202	21.6868		33.302	21.3138	5.49843			40.091	21.6968		823.117	21.4308	5.49863			817.687	19.3733	5.49843	33.302
9.921	18.978						826.517	19.8425	5.49838						824.072	20.2118	5.49839			35.504	21.1062		829.301	20.968	5.49843			40.202	21.6925		33.302	21.309	5.49847			40.119	21.7004		824.722	21.4314	5.49867			819.891	19.3706	5.49841	33.302
9.921	18.9743						828.122	19.8392	5.49833						825.677	20.2056	5.49847			35.476	21.1063		830.905	20.962	5.49843			40.225	21.6957		33.302	21.3141	5.49844			40.119	21.7014		826.326	21.4296	5.49862			821.495	19.3737	5.49837	33.302
9.959	18.975						829.727	19.8405	5.49836						827.281	20.2068	5.4984			35.476	21.1064		832.51	20.9628	5.49839			40.225	21.7007		33.302	21.3135	5.49848			40.148	21.7032		827.93	21.4298	5.49867			823.099	19.3745	5.49839	33.302
9.959	18.9826						831.331	19.8381	5.49837						828.885	20.2051	5.49842			35.451	21.1041		834.114	20.9631	5.49839			40.25	21.695		33.302	21.3142	5.49846			40.148	21.6973		829.534	21.4294	5.49868			824.704	19.3782	5.4984	33.302
9.996	18.9814						832.935	19.8391	5.49835						830.489	20.2054	5.49842			35.451	21.1037		836.318	20.9622	5.49841			40.25	21.6981		33.302	21.3125	5.49848			40.177	21.7032		831.139	21.4246	5.49867			827.912	19.377	5.49844	33.302
9.996	18.9785						834.539	19.8385	5.49832						832.093	20.2109	5.49839			35.422	21.1052		837.923	20.9675	5.49845			40.27	21.6934		33.302	21.3179	5.4985			40.177	21.7026		832.743	21.4231	5.49863			829.516	19.38	5.49842	33.302
10.036	18.9722						836.143	19.8417	5.4983						835.302	20.2089	5.49838			35.422	21.1077		839.528	20.9658	5.49841			40.27	21.6962		33.302	21.8084	5.50835			40.204	21.696		834.347	21.4239	5.49863			831.121	19.3729	5.4985	33.302
10.036	18.9719						837.748	19.8442	5.4983						837.506	20.2113	5.49843			35.392	21.1045		841.134	21.4494	5.50825			40.287	21.6969		33.302	22.3241	5.51853			40.204	21.6964		835.951	21.4232	5.49861			832.725	19.3743	5.49852	33.302
10.074	18.9732						839.352	19.8477	5.49834						839.111	20.203	5.49844			35.392	21.0992		842.739	21.9554	5.51842			40.303	21.6966		33.302	22.8517	5.52865			40.238	21.7044		838.156	21.4266	5.49859			834.329	19.3718	5.49841	33.302
10.074	18.9783						841.556	19.8435	5.49829						840.716	20.2049	5.49846			35.361	21.0977		844.345	22.4724	5.52854			40.303	21.6995		33.302	23.3904	5.53883			40.238	21.7091		839.76	21.4229	5.49852			836.534	19.3714	5.49845	33.302
10.122	18.9747						843.161	19.8389	5.49828						842.322	20.676	5.50822			35.361	21.1044		845.95	23.004	5.53867			40.313	21.6932		33.302	23.9417	5.54897			40.266	21.706		841.364	21.4252	5.49855			838.138	19.3778	5.49847	33.302
10.122	18.9753						844.766	19.84	5.49826						843.927	21.1706	5.51844			35.335	21.1023		847.555	23.5451	5.54891			40.313	21.7011		33.302	24.5034	5.55906			40.266	21.7097		842.969	21.4257	5.4986			839.742	19.374	5.49842	33.302
10.161	18.9789						846.372	20.3026	5.50815						845.532	21.6763	5.52859			35.335	21.0972		849.161	24.0982	5.55904			40.319	21.6921		33.302	25.0566	5.56902			40.292	21.7094		844.573	21.4244	5.49858			841.346	19.3766	5.49846	33.302
10.161	18.9742						847.977	20.7857	5.51832						847.138	22.1878	5.53876			35.307	21.0962		850.766	24.6462	5.56893			40.319	21.6955		33.302	25.6424	5.57912			40.292	21.7087		846.177	21.4246	5.49861			842.951	19.3739	5.49846	33.302
10.2	18.9727						849.583	21.277	5.52849						848.743	22.7107	5.54897			35.307	21.0913		852.972	25.2218	5.57915			40.322	21.6997		33.302	26.2437	5.5893			40.321	21.7092		847.781	21.4251	5.49862			844.555	19.3742	5.49841	33.302
10.2	18.9809						851.188	21.7797	5.53872						850.349	23.248	5.5591			35.278	21.0904		854.577	25.8206	5.58935			40.322	21.6987		33.302	26.8529	5.59951			40.321	21.7119		849.385	21.4276	5.49861			846.159	19.3712	5.49844	33.302
10.239	18.9742						852.793	22.3013	5.54884						851.954	23.7717	5.56895			35.278	21.0885		856.183	26.4189	5.5995			40.321	21.7017		33.302	27.477	5.60967			40.355	21.7091		850.99	21.4246	5.49859			847.763	19.3705	5.49836	33.302
10.239	18.9805						854.399	22.8273	5.559						854.16	24.3264	5.57908			35.244	21.086		857.788	27.0325	5.60969			40.321	21.7081		33.302	28.107	5.61982			40.355	21.7132		852.594	21.4263	5.49859			849.368	19.3754	5.4985	33.302
10.274	18.9754						856.004	23.3464	5.5689						855.765	24.8934	5.58924			35.244	21.0906		859.394	27.6464	5.61981			40.318	21.7116		33.302	28.7325	5.62968			40.383	21.7086		854.798	21.4276	5.49862			850.972	19.375	5.49841	33.302
10.274	18.9756						858.21	23.8916	5.57906						857.371	25.4755	5.59945			35.219	21.0859		860.999	28.2621	5.62958			40.318	21.7101		33.302	29.3948	5.63983			40.383	21.7127		856.403	21.4266	5.49859			854.781	19.3705	5.49838	33.302
10.315	18.9745						859.815	24.4421	5.58921						858.976	26.0664	5.60962			35.219	21.0888		862.605	28.9149	5.63982			40.314	21.7118		33.302	30.067	5.65002			40.409	21.7135		858.007	21.4244	5.4986			856.385	19.37	5.49837	33.302
10.315	18.9763						861.421	25.0131	5.59934						860.582	26.6724	5.61974			35.191	21.0817		864.21	29.5725	5.64999			40.314	21.7042		33.302	30.7477	5.66019			40.409	21.7195		859.611	21.4254	5.49855			857.989	19.3736	5.49837	33.302
10.361	18.9733						863.026	25.6012	5.60959						862.187	27.2693	5.62963			35.191	21.0876		865.816	30.2502	5.66014			40.31	21.7062		33.302	31.4433	5.6703			40.437	21.7219		861.217	21.4255	5.49857			859.593	19.375	5.49842	33.302
10.361	18.9758						864.632	26.1923	5.61972						863.793	27.8946	5.63979			35.162	21.0882		867.421	30.9393	5.67037			40.31	21.7051		33.302	32.1581	5.68052			40.437	21.714		862.821	21.4262	5.49859			861.198	19.3785	5.49846	33.302
10.401	18.9744						866.237	26.7788	5.62951						865.398	28.5355	5.64997			35.162	21.0808		869.627	31.6382	5.68055			40.306	21.7029		33.302	32.8637	5.69045			40.464	21.7208		864.425	21.4239	5.49859			862.802	19.3777	5.49847	33.302
10.401	18.9735						867.844	27.3977	5.63975						867.004	29.1872	5.66018			35.133	21.0851		871.232	32.3386	5.69046			40.306	21.702		33.302	33.5991	5.70065			40.464	21.7237		866.029	21.4236	5.49863			864.406	19.3794	5.49843	33.302
10.446	18.9783						869.449	28.0236	5.64992						868.609	29.851	5.67033			35.133	21.0772		872.838	33.0634	5.70059			40.302	21.7072		33.302	34.347	5.71073			40.496	21.7219		867.634	21.4194	5.49856			866.01	19.381	5.49848	33.302
10.446	18.9754						871.055	28.6729	5.66009						870.815	30.5277	5.68042			35.101	21.0777		874.443	33.8025	5.71073			40.302	21.7085		33.302	35.1185	5.72098			40.496	21.7245		869.238	21.4222	5.49852			867.615	19.3782	5.49846	33.302
10.485	18.9741						872.66	29.3249	5.67029						872.42	31.1983	5.69043			35.101	21.0801		876.049	34.5504	5.72087			40.3	21.7023		33.302	35.9041	5.73118			40.523	21.7278		871.442	21.4191	5.49858			869.819	19.3779	5.49845	33.302
10.485	18.9715						874.866	29.9885	5.68048						874.026	31.908	5.70056			35.073	21.0767		877.654	35.3217	5.73105			40.3	21.7061		33.302	36.6993	5.7413			40.523	21.7312		873.047	21.4233	5.49854			871.423	19.3704	5.49845	33.302
10.523	18.9707						876.471	30.6487	5.69032						875.631	32.6268	5.71076			35.073	21.0806		879.26	36.1155	5.74127			40.299	21.7053		33.302	37.4885	5.7512			40.556	21.7288		874.651	21.4274	5.49856			873.028	19.3737	5.49844	33.302
10.523	18.9706						878.077	31.3434	5.70052						877.236	33.367	5.72096			35.046	21.0765		880.865	36.8877	5.75108			40.299	21.704		33.302	38.3173	5.76138			40.556	21.7339		876.255	21.4283	5.49858			874.632	19.3752	5.49842	33.302
10.561	18.9727						879.682	32.0524	5.71069						878.842	34.1085	5.7311			35.046	21.0741		882.471	37.7038	5.76129			40.298	21.7039		33.302	39.1587	5.7715			40.582	21.7345		877.859	21.4297	5.49861			876.236	19.3786	5.49841	33.302
10.561	18.9703						881.288	32.7724	5.7209						880.448	34.8693	5.74126			35.015	21.0717		884.076	38.5367	5.77148			40.298	21.7032		33.302	40.0214	5.78165			40.582	21.7356		879.464	21.4271	5.49865			877.84	19.3793	5.49847	33.302
10.606	18.9691						882.893	33.5016	5.73109						882.053	35.6208	5.75114			35.015	21.0752		886.282	39.3858	5.78163			40.298	21.7074		33.302	40.9019	5.79186			40.612	21.7373		881.068	21.4245	5.49867			879.444	19.377	5.49839	33.302
10.606	18.9706						884.499	34.2505	5.74116						883.659	36.4103	5.76135			34.987	21.0727		887.887	40.2563	5.79175			40.298	21.705		33.302	41.7977	5.80199			40.612	21.7355		882.672	21.4282	5.4986			881.049	19.373	5.49844	33.302
10.644	18.9734						886.104	34.9938	5.751						885.264	37.2087	5.7715			34.987	21.0701		889.492	41.1306	5.80194			40.298	21.7055		33.302	42.6777	5.8119			40.641	21.735		884.276	21.4262	5.49865			882.653	19.3763	5.4984	33.302
10.644	18.9728						887.709	35.7685	5.76119						887.47	38.029	5.78165			34.962	21.0752		891.098	41.9942	5.81186			40.298	21.7047		33.302	43.6016	5.82207			40.641	21.7315		885.881	21.4263	5.49856			884.257	19.3734	5.49836	33.302
10.687	18.9766						889.315	36.5559	5.77132						889.075	38.8697	5.79181			34.962	21.0672		892.703	42.9137	5.82198			40.298	21.7039		33.302	44.5502	5.83227			40.668	21.7362		888.085	21.4292	5.49861			886.462	19.3735	5.49837	33.302
10.687	18.9761						891.521	37.3649	5.78153						890.681	39.7147	5.80196			34.934	21.0747		894.309	43.8375	5.83215			40.298	21.7026		33.302	45.4922	5.84241			40.668	21.7366		889.689	21.4228	5.49863			888.066	19.3768	5.49838	33.302
10.726	18.9776						893.126	38.1844	5.79169						892.286	40.5605	5.81181			34.934	21.0687		895.914	44.7798	5.84224			40.299	21.7043		33.302	46.4657	5.8526			40.698	21.7341		891.294	21.4201	5.49854			889.67	19.3734	5.49832	33.302
10.726	18.9739						894.731	39.0247	5.80192						893.892	41.4373	5.82201			34.906	21.0742		897.52	45.728	5.85248			40.299	21.7032		33.302	47.4589	5.86275			40.698	21.7497		892.898	21.4226	5.49856			891.274	19.3747	5.49836	33.302
10.765	18.9719						896.337	39.8473	5.81181						895.497	42.3203	5.83215			34.906	21.0763		899.125	46.6969	5.86266			40.299	21.7074		33.302	48.4458	5.87256			40.729	21.7523		894.502	21.4234	5.49855			892.879	19.3715	5.49839	33.302
10.765	18.9778						897.942	40.7173	5.82194						897.102	43.2403	5.84233			34.877	21.074		900.731	47.6508	5.87248			40.299	21.7061		33.302	49.4714	5.88277			40.729	21.7513		896.106	21.4241	5.49855			894.483	19.3753	5.49839	33.302
10.808	18.9663						899.548	41.5927	5.83211						898.708	44.1607	5.85258			34.877	21.0684		902.936	48.6685	5.8827			40.3	21.7015		33.302	50.5137	5.89287			40.757	21.7449		897.711	21.4292	5.49862			896.087	19.3715	5.4984	33.302
10.808	18.9684						901.153	42.4934	5.84224						900.313	45.1005	5.8627			34.848	21.075		904.542	49.693	5.89282			40.3	21.7008		33.302	51.5809	5.90304			40.757	21.7507		899.315	21.4249	5.49858			897.691	19.3737	5.49838	33.302
10.847	18.9676						902.759	43.4052	5.85239						901.919	46.0201	5.87252			34.848	21.0691		906.147	50.7353	5.90299			40.298	21.7007		33.302	52.6444	5.91322			40.784	21.7536		900.919	21.4258	5.4986			899.296	19.3766	5.49841	33.302
10.847	18.9642						904.364	44.3399	5.86254						904.125	46.9956	5.8827			34.817	21.0681		907.753	51.8099	5.91319			40.298	21.6964		33.302	53.7508	5.92337			40.784	21.7557		902.523	21.4278	5.4986			900.9	19.3757	5.4984	33.302
10.885	18.9627						905.97	45.2657	5.8724						905.731	48.0034	5.89282			34.817	21.0672		909.358	52.8876	5.92332			40.289	21.7013		33.302	54.8517	5.93324			40.813	21.7523		904.728	21.4226	5.49861			903.104	19.3759	5.49842	33.302
10.885	18.9667						908.175	46.2299	5.88261						907.336	49.0229	5.90299			34.79	21.0658		910.963	53.9483	5.93319			40.289	21.6985		33.302	55.9942	5.94337			40.813	21.7509		906.332	21.4258	5.49858			904.709	19.3718	5.49839	33.302
10.929	18.9707						909.781	47.2155	5.89272						908.942	50.0697	5.91317			34.79	21.0637		912.569	55.0801	5.94335			40.282	21.6978		33.302	57.1504	5.95355			40.847	21.7493		907.936	21.4257	5.49856			906.313	19.3721	5.49837	33.302
10.929	18.9678						911.386	48.2191	5.90292						910.547	51.1306	5.92341			34.761	21.0595		914.174	56.2233	5.95354			40.282	21.7017		33.302	58.3376	5.96371			40.847	21.7574		909.541	21.4275	5.49857			907.917	19.373	5.49837	33.302
10.972	18.9681						912.992	49.2413	5.91313						912.153	52.1812	5.93329			34.761	21.0671		915.78	57.3929	5.96371			40.267	21.6987		33.302	59.5326	5.97392			40.873	21.7569		911.145	21.4254	5.49856			909.521	19.3771	5.49842	33.302
10.972	18.9675						914.597	50.294	5.92326						913.758	53.2711	5.94346			34.732	21.0679		917.385	58.5813	5.97391			40.267	21.7027		33.302	60.7698	5.9842			40.873	21.759		912.749	21.4262	5.49863			911.126	19.3765	5.49837	33.302
11.011	18.9659						916.203	51.3098	5.9331						915.364	54.3819	5.95364			34.732	21.0697		919.591	59.7705	5.98404			40.245	21.7006		33.302	61.9629	5.99401			40.901	21.7581		914.353	21.4297	5.49867			912.73	19.3739	5.49839	33.302
11.011	18.9703						917.808	52.3914	5.9433						916.969	55.5159	5.96378			34.704	21.0667		921.196	60.9292	5.99388			40.245	21.6981		33.302	63.2203	6.00412			40.901	21.7625		915.958	21.4246	5.49867			914.334	19.372	5.4984	33.302
11.049	18.9705						919.414	53.4915	5.95345						918.574	56.6511	5.9739			34.704	21.0602		922.802	62.1821	6.00399			40.226	21.697		33.302	64.4981	6.01432			40.929	21.7604		917.562	21.4259	5.49865			915.938	19.3702	5.49843	33.302
11.049	18.9758						921.019	54.6072	5.96364						920.78	57.816	5.98405			34.679	21.0592		924.407	63.4392	6.01428			40.226	21.696		33.302	65.8034	6.02448			40.929	21.7641		919.166	21.422	5.49864			917.543	19.3688	5.4984	33.302
11.086	18.9681						922.624	55.7451	5.97387						922.386	58.9636	5.99395			34.679	21.0622		926.013	64.7353	6.02443			40.206	21.6929		33.302	67.1271	6.03466			40.956	21.7666		921.371	21.4258	5.49858			919.747	19.3687	5.49838	33.302
11.086	18.9727						924.83	56.8989	5.98401						923.991	60.1678	6.00412			34.642	21.066		927.618	66.0499	6.03459			40.206	21.6943		33.302	68.4662	6.04486			40.988	21.7704		922.975	21.4228	5.49855			921.351	19.3722	5.49834	33.302
11.136	18.964						926.436	58.0421	5.99386						925.596	61.3898	6.0143			34.642	21.0629		929.223	67.3867	6.04473			40.18	21.6929		33.302	69.8067	6.05469			40.988	21.7689		924.579	21.4238	5.49853			922.956	19.3743	5.4984	33.302
11.136	18.969						928.042	59.2438	6.00406						927.202	62.632	6.02441			34.615	21.0646		930.829	68.7049	6.05465			40.18	21.6938		33.302	71.1841	6.06488			41.014	21.7647		926.183	21.4282	5.4986			924.56	19.3728	5.49837	33.302
11.175	18.9624						929.647	60.4609	6.0142						928.807	63.8996	6.03462			34.615	21.064		932.435	70.0702	6.06485			40.158	21.6908		33.302	72.61	6.07502			41.014	21.7698		927.787	21.4252	5.49858			926.164	19.3756	5.49839	33.302
11.175	18.9681						931.253	61.7071	6.02439						930.413	65.1935	6.04478			34.588	21.0601		934.04	71.475	6.07501			40.158	21.6894		33.302	74.0183	6.08519			41.044	21.7685		929.392	21.4245	5.49857			927.768	19.3728	5.49838	33.302
11.213	18.969						932.858	62.9556	6.0345						932.018	66.4734	6.05462			34.588	21.0639		936.247	72.8978	6.08512			40.132	21.6889		33.302	75.4238	6.09537			41.044	21.7765		930.996	21.4277	5.49855			929.373	19.3684	5.49842	33.302
11.213	18.9636						934.464	64.249	6.04475						933.624	67.8169	6.06488			34.562	21.0625		937.853	74.3151	6.09529			40.132	21.6861		33.302	76.8854	6.10554			41.074	21.7717		932.6	21.4266	5.49866			930.977	19.3721	5.49835	33.302
11.25	18.9666						936.069	65.5144	6.05463						935.229	69.1747	6.07502			34.562	21.0622		939.458	75.7337	6.10542			40.107	21.6863		33.302	78.3387	6.11536			41.074	21.7746		934.204	21.427	5.49862			932.581	19.3712	5.49837	33.302
11.25	18.968						937.674	66.8272	6.06481						937.435	70.5425	6.08519			34.53	21.0592		941.064	77.1982	6.11532			40.107	21.6897		33.302	79.8773	6.12554			41.104	21.7851		935.809	21.4275	5.49865			934.185	19.3719	5.49846	33.302
11.295	18.9661						939.28	68.1804	6.0749						939.04	71.939	6.09536			34.53	21.0559		942.669	78.6937	6.12556			40.077	21.6844		33.302	81.4318	6.13573			41.104	21.776		938.013	21.4248	5.4986			936.39	19.3778	5.49834	33.302
11.295	18.9733						941.486	69.5657	6.08509						940.646	73.3675	6.10561			34.503	21.0641		944.275	80.232	6.13568			40.077	21.69		33.302	82.988	6.14589			41.132	21.7837		939.617	21.4224	5.49865			937.994	19.3749	5.49843	33.302
11.339	18.9684						943.091	70.9603	6.09525						942.251	74.7807	6.11538			34.503	21.0639		945.88	81.7817	6.14588			40.05	21.6824		33.302	84.5857	6.156			41.132	21.7814		941.222	21.4239	5.49859			939.598	19.3762	5.49845	33.302
11.339	18.964						944.697	72.3919	6.10543						943.857	76.2601	6.1255			34.475	21.0579		947.486	83.3494	6.1561			40.05	21.6901		33.302	86.2016	6.16621			41.163	21.7801		942.826	21.4232	5.4986			941.203	19.3751	5.49849	33.302
11.377	18.9653						946.302	73.796	6.11533						945.462	77.74	6.13563			34.475	21.0613		949.091	84.9374	6.16625			40.023	21.6909		33.302	87.7569	6.17613			41.163	21.7835		944.43	21.4236	5.49861			942.807	19.3734	5.49851	33.302
11.377	18.957						947.907	75.264	6.12549						947.068	79.2246	6.14585			34.449	21.0588		950.696	86.5065	6.17609			40.023	21.6888		33.302	89.3995	6.18631			41.19	21.7831		946.035	21.4278	5.49863			944.411	19.3743	5.49844	33.302
11.415	18.9659						949.513	76.7263	6.13567						948.673	80.785	6.15598			34.449	21.0617		952.902	88.1487	6.18621			39.996	21.6822		33.302	91.0882	6.19641			41.19	21.7797		947.639	21.426	5.4986			946.015	19.3756	5.49846	33.302
11.415	18.9727						951.118	78.1915	6.14579						950.279	82.3562	6.16617			34.417	21.0593		954.508	89.8071	6.19638			39.996	21.6818		33.302	92.7735	6.20657			41.222	21.7841		949.243	21.4273	5.49859			947.62	19.3788	5.49843	33.302
11.453	18.9682						952.724	79.6755	6.156						951.884	83.9104	6.1761			34.417	21.0633		956.113	91.4876	6.20657			39.971	21.6811		33.302	94.5013	6.21676			41.222	21.7876		950.848	21.4262	5.4986			949.224	19.3776	5.49846	33.302
11.453	18.9665						954.329	81.2223	6.16616						954.09	85.5225	6.18623			34.388	21.0567		957.718	93.2052	6.21679			39.971	21.6846		33.302	96.2253	6.22694			41.248	21.7837		952.452	21.4295	5.49862			950.828	19.3807	5.49847	33.302
11.497	18.9684						955.935	82.7569	6.17595						955.695	87.1367	6.1964			34.388	21.0605		959.324	94.9174	6.2269			39.936	21.6804		33.302	97.9231	6.23679			41.275	21.7906		954.657	21.4293	5.49864			953.033	19.3845	5.4985	33.302
11.497	18.9643						958.14	84.3641	6.18615						957.301	88.8436	6.20655			34.36	21.058		960.929	96.5669	6.2368			39.936	21.6844		33.302	99.7196	6.24694			41.275	21.7873		956.261	21.4267	5.49863			954.637	19.3778	5.4985	33.302
11.541	18.9616						959.746	85.9939	6.19626						958.906	90.5652	6.21674			34.36	21.0533		962.535	98.3112	6.24699			39.909	21.6794		33.302	101.591	6.25718			41.303	21.785		957.865	21.4265	5.4986			956.241	19.3793	5.49848	33.302
11.541	18.9646						961.351	87.6732	6.20644						960.511	92.2935	6.22697			34.332	21.0578		964.941	100.205	6.25706			39.909	21.6807		33.302	103.375	6.26738			41.303	21.7903		959.469	21.4262	5.49856			957.846	19.3825	5.49849	33.302
11.579	18.9632						962.957	89.4011	6.21669						962.117	93.9986	6.23675			34.332	21.059		966.546	102.074	6.26728			39.883	21.6794		33.302	105.207	6.27755			41.339	21.7937		961.074	21.4258	5.49854			959.451	19.3818	5.49848	33.302
11.579	18.9579						964.562	91.1224	6.22682						963.722	95.7137	6.24684			34.303	21.058		968.152	103.897	6.27741			39.883	21.6804		33.302	107.059	6.28774			41.339	21.7966		962.678	21.4328	5.49869			961.055	19.3781	5.49848	33.302
11.617	18.9545						966.175	92.8079	6.23672						965.328	97.518	6.25709			34.303	21.0591		970.357	105.695	6.28765			39.854	21.6764		33.302	108.877	6.29762			41.367	21.8003		964.282	21.4274	5.49865			962.659	19.377	5.49842	33.302
11.617	18.955						967.78	94.563	6.24686						966.933	99.3212	6.26729			34.271	21.0565		971.963	107.422	6.29756			39.854	21.6756		33.302	110.759	6.30777			41.367	21.7993		965.886	21.4281	5.49862			964.263	19.3822	5.49845	33.302
11.661	18.9581						969.386	96.3641	6.25703						969.339	101.255	6.27748			34.271	21.0593		973.568	109.315	6.30769			39.824	21.6862		33.302	112.635	6.31793			41.394	21.8024		967.491	21.4288	5.49863			965.867	19.3773	5.49843	33.302
11.699	18.9502						970.991	98.2047	6.26718						971.545	103.117	6.2877			34.245	21.0549		975.174	111.143	6.31787			39.824	21.6775		33.302	114.567	6.32806			41.394	21.7995		969.095	21.4237	5.49859			967.472	19.3801	5.49846	33.302
11.699	18.9598						973.397	100.213	6.27741						973.15	104.992	6.29755			34.245	21.0568		976.779	112.988	6.32805			39.796	21.6779		33.302	116.493	6.33823			41.422	21.8006		971.299	21.4267	5.4986			969.676	19.3777	5.49852	33.302
11.739	18.9619						975.603	102.044	6.28764						974.756	106.879	6.30776			34.216	21.0511		978.384	114.941	6.33823			39.796	21.678		33.302	118.452	6.34843			41.422	21.7971		972.904	21.4277	5.49862			971.281	19.3813	5.49849	33.302
11.739	18.9588						977.208	103.886	6.29744						976.361	108.842	6.31794			34.216	21.0545		979.99	116.926	6.34847			39.766	21.675		33.302	118.293	6.34844			41.448	21.8018		974.508	21.4293	5.4986			972.885	19.3805	5.49848	33.302
11.776	18.9613						978.814	105.849	6.30763						977.966	110.798	6.32802			34.184	21.0559		981.595	116.832	6.34841			39.766	21.677		33.302	118.17	6.34844			41.448	21.8062		976.112	21.4278	5.49864			974.489	19.3799	5.49849	33.302
11.776	18.9567						980.419	107.845	6.31783						979.572	112.693	6.33818			34.184	21.0545		983.2	116.758	6.34844			39.738	21.6748		33.302	116	6.33829			41.483	21.8		977.716	21.4268	5.49858			976.093	19.3807	5.49842	33.302
11.824	18.951						982.024	109.895	6.32798						981.177	114.69	6.34837			34.154	21.0524		984.804	116.655	6.34832			39.738	21.674		33.302	113.874	6.32813			41.483	21.8011		979.321	21.4236	5.49859			977.698	19.3784	5.49845	33.302
11.824	18.9552						983.63	111.949	6.33817						982.783	114.607	6.34835			34.154	21.0565		987.008	116.605	6.34829			39.707	21.6733		33.302	111.776	6.31787			41.51	21.8032		980.925	21.4233	5.49856			979.302	19.3775	5.49839	33.302
11.834	18.955						985.235	114.03	6.34832						984.387	114.577	6.34844			34.126	21.0531		988.613	116.482	6.34823			39.707	21.6773		33.302	109.71	6.30774			41.51	21.8051		982.529	21.4263	5.49855			980.906	19.3815	5.49846	33.302
11.834	18.9514						986.841	114.01	6.34832						985.991	114.573	6.3484			34.126	21.0497		990.217	116.418	6.34832			39.68	21.6722		33.302	107.664	6.29753			41.538	21.8041		984.133	21.4282	5.49863			982.51	19.3749	5.49845	33.302
11.857	18.9561						988.445	113.985	6.3483						988.196	114.522	6.34839			34.099	21.0566		991.821	116.334	6.34829			39.68	21.6691		33.302	105.761	6.28761			41.538	21.8064		985.737	21.4297	5.49861			984.115	19.3788	5.49843	33.302
11.857	18.9512						990.049	113.94	6.34832						989.8	114.519	6.34834			34.099	21.054		993.426	116.3	6.34833			39.655	21.673		33.302	103.794	6.27743			41.565	21.8024		987.942	21.4311	5.49864			986.319	19.3783	5.49847	33.302
11.885	18.9497						992.254	113.955	6.34832						991.404	114.483	6.34833			34.072	21.0471		995.03	116.28	6.34829			39.655	21.672		33.302	101.881	6.26726			41.565	21.8105		989.546	21.4248	5.4986			987.924	19.3826	5.49846	33.302
11.885	18.9533						993.858	113.958	6.34839						993.009	114.47	6.34839			34.072	21.0545		996.634	116.268	6.3483			39.621	21.6725		33.302	100.002	6.25715			41.597	21.8072		991.151	21.4228	5.49859			989.528	19.3771	5.4984	33.302
11.92	18.9522						995.462	113.918	6.3484						994.613	114.463	6.3484			34.038	21.0497		998.238	116.254	6.34834			39.596	21.6673		33.302	98.0403	6.24701			41.597	21.8129		992.755	21.4193	5.49856			991.132	19.3793	5.49843	33.302
11.92	18.9588						997.067	113.927	6.34833						996.217	114.427	6.34832			34.038	21.0491		999.843	116.25	6.34837			39.596	21.6729		33.302	96.2236	6.23684			41.629	21.8103		994.359	21.4238	5.49855			992.736	19.3799	5.4984	33.302
11.953	18.9565						998.671	113.918	6.34835						997.821	114.401	6.34834			34.011	21.0516		1001.45	116.232	6.34843			39.565	21.6688		33.302	94.4904	6.2269			41.629	21.8179		995.963	21.4254	5.49855			994.341	19.3776	5.49843	33.302
11.953	18.9599						1000.27	113.906	6.34833						999.426	114.384	6.34834			34.011	21.0483		1003.65	116.18	6.34845			39.565	21.6692		33.302	92.7404	6.21677			41.655	21.8131		997.568	21.4247	5.49858			995.945	19.3763	5.49848	33.302
11.978	18.9583						1001.88	113.9	6.34832						1001.03	114.382	6.34836			33.982	21.048		1005.26	116.143	6.34834			39.538	21.6734		33.302	91.0018	6.20659			41.655	21.8203		999.172	21.4248	5.49859			997.549	19.3766	5.49847	33.302
11.978	18.9617						1003.48	113.92	6.34836						1002.63	114.365	6.34832			33.982	21.0506		1006.86	116.106	6.34842			39.538	21.671		33.302	89.2909	6.19649			41.682	21.8237		1000.78	21.4228	5.49862			999.153	19.3754	5.49845	33.302
11.999	18.963						1006.69	113.905	6.34837						1004.84	114.374	6.34836			33.953	21.0449		1008.46	116.093	6.34834			39.51	21.6704		33.302	87.614	6.18632			41.682	21.8196		1002.38	21.4198	5.49859			1000.76	19.375	5.49841	33.302
11.999	18.9611						1008.9	113.899	6.34836						1006.44	114.372	6.34832			33.953	21.0488		1010.07	116.087	6.34833			39.51	21.6735		33.302	85.9301	6.17613			41.714	21.8245		1004.59	21.4208	5.49855			1002.96	19.3753	5.49841	33.302
12.014	18.9644						1010.5	113.879	6.34832						1008.05	114.341	6.34831			33.93	21.049		1011.67	116.069	6.3484			39.48	21.6691		33.302	84.3716	6.16623			41.714	21.829		1006.19	21.4241	5.49859			1004.57	19.3717	5.49838	33.302
12.014	18.9641						1012.11	113.872	6.34831						1009.65	114.354	6.34831			33.93	21.0448		1013.28	116.066	6.34837			39.48	21.6765		33.302	82.7587	6.15607			41.74	21.8331		1007.79	21.4255	5.49862			1006.17	19.3743	5.49842	33.302
12.026	18.9624						1013.71	113.87	6.34829						1011.26	114.361	6.34827			33.895	21.0513		1014.88	116.028	6.34843			39.448	21.667		33.302	81.176	6.14587			41.74	21.8294		1009.4	21.4233	5.49856			1007.77	19.3719	5.49841	33.302
12.031	18.9681						1015.31	113.857	6.34834						1012.86	114.349	6.34833			33.895	21.0472		1016.49	116.015	6.34837			39.448	21.6714		33.302	79.6295	6.13573			41.768	21.8312		1011	21.4241	5.49865			1009.38	19.3718	5.49841	33.302
12.031	18.9608						1016.92	113.859	6.3483						1014.46	114.328	6.34828			33.867	21.0437		1018.09	115.992	6.34836			39.422	21.6729		33.302	78.1124	6.12554			41.768	21.8289		1012.61	21.4258	5.49861			1010.98	19.3728	5.49839	33.302
12.031	18.962						1018.52	113.849	6.34826						1016.07	114.332	6.3483			33.867	21.0368		1020.29	115.977	6.3483			39.422	21.674		33.302	76.5943	6.1154			41.799	21.8333		1014.21	21.4259	5.49867			1012.59	19.3754	5.49834	33.302
12.031	18.9648						1020.13	113.85	6.3483						1017.67	114.329	6.34832			33.841	21.0387		1023.5	115.991	6.34832			39.393	21.6702		33.302	75.1715	6.10557			41.799	21.8317		1015.82	21.4215	5.49865			1014.19	19.3784	5.4984	33.302
12.027	18.9629						1021.73	113.845	6.34832						1019.28	114.313	6.34831			33.841	21.0361		1025.11	116.008	6.34841			39.393	21.671		33.302	73.7103	6.09539			41.83	21.8377		1017.42	21.4196	5.49858			1015.8	19.3785	5.49842	33.302
12.027	18.9694						1023.34	113.852	6.34834						1021.48	114.305	6.34832			33.814	21.0371		1026.71	116.004	6.34844			39.367	21.6685		33.302	72.2737	6.0852			41.83	21.8361		1019.02	21.4231	5.49861			1017.4	19.3809	5.49841	33.302
12.021	18.967						1025.54	113.855	6.34833						1023.09	114.295	6.34832			33.814	21.0333		1028.32	115.991	6.34837			39.367	21.6718		33.302	70.8524	6.07502			41.857	21.835		1021.23	21.427	5.49864			1019.61	19.3764	5.49844	33.302
12.021	18.9624						1027.14	113.859	6.3483						1024.69	114.303	6.34834			33.782	21.0272		1029.92	115.979	6.34837			39.337	21.6753		33.302	69.457	6.06484			41.857	21.844		1022.83	21.4198	5.49863			1021.21	19.3749	5.49839	33.302
12.014	18.9701						1028.75	113.863	6.34834						1027.9	114.305	6.34835			33.782	21.0269		1031.52	115.972	6.34841			39.337	21.6696		33.302	68.0956	6.05468			41.886	21.8484		1024.44	21.4214	5.49861			1022.81	19.3767	5.49843	33.302
12.014	18.9697						1030.35	113.864	6.34833						1029.5	114.311	6.34836			33.756	21.0262		1033.13	115.968	6.3484			39.31	21.6707		33.302	66.7776	6.04479			41.886	21.8522		1026.04	21.4204	5.49863			1024.42	19.3783	5.49845	33.302
12.008	18.9713						1031.96	113.859	6.34837						1031.11	114.328	6.34844			33.756	21.026		1034.73	115.974	6.3484			39.31	21.6722		33.302	65.4537	6.03456			41.913	21.8525		1027.64	21.4264	5.49866			1026.02	19.3759	5.49841	33.302
12.008	18.9673						1033.56	113.838	6.34827						1032.71	114.321	6.34843			33.723	21.024		1036.94	115.951	6.34841			39.278	21.6702		33.302	64.1604	6.0245			41.913	21.8501		1029.25	21.4235	5.49861			1027.63	19.3785	5.4984	33.302
12.004	18.9659						1035.16	113.852	6.34825						1034.32	114.307	6.34837			33.723	21.0184		1038.54	115.95	6.34838			39.278	21.6711		33.302	62.8773	6.01433			41.939	21.851		1030.85	21.4236	5.49863			1029.23	19.3765	5.49832	33.302
12.004	18.9647						1036.77	113.837	6.34825						1035.92	114.301	6.34837			33.697	21.019		1040.15	115.922	6.34836			39.25	21.6748		33.302	61.6052	6.00415			41.939	21.8501		1032.46	21.4257	5.49867			1030.83	19.3726	5.49842	33.302
12	18.968						1038.37	113.846	6.34823						1038.12	114.288	6.3484			33.697	21.0182		1041.75	115.925	6.34833			39.25	21.6705		33.302	60.3752	5.99395			41.976	21.8578		1034.06	21.4284	5.49861			1032.44	19.3678	5.49837	33.302
12	18.9627						1039.98	113.844	6.34828						1039.73	114.292	6.34836			33.667	21.0183		1043.35	115.931	6.34835			39.219	21.6738		33.302	59.2119	5.98406			41.976	21.853		1035.67	21.4268	5.4986			1034.04	19.3705	5.49839	33.302
11.999	18.9639						1042.18	113.839	6.34834						1041.33	114.298	6.34842			33.667	21.0116		1044.96	115.905	6.34836			39.192	21.6745		33.302	58.0116	5.97394			42.002	21.8581		1037.87	21.4264	5.49863			1036.25	19.3733	5.49839	33.302
11.999	18.9645						1043.79	113.851	6.34825						1042.94	114.293	6.34839			33.639	21.0186		1046.56	115.904	6.34839			39.192	21.673		33.302	56.8397	5.96378			42.002	21.8569		1039.47	21.4232	5.49855			1037.85	19.3752	5.49842	33.302
11.998	18.9665						1045.39	113.839	6.34825						1044.54	114.305	6.34835			33.639	21.0135		1048.17	115.905	6.34835			39.165	21.6758		33.302	55.6816	5.95359			42.029	21.8584		1041.08	21.4226	5.49856			1039.46	19.3733	5.49838	33.302
11.998	18.9664						1046.99	113.843	6.34821						1047.75	114.298	6.34838			33.612	21.0178		1049.77	115.926	6.3484			39.165	21.6736		33.302	54.5587	5.94342			42.029	21.8602		1042.68	21.4242	5.49863			1041.06	19.3765	5.49838	33.302
11.998	18.9631						1048.6	113.857	6.34833						1049.35	114.305	6.34837			33.612	21.0074		1051.38	115.906	6.34839			39.14	21.6755		33.302	53.4495	5.93325			42.057	21.86		1044.29	21.4287	5.49863			1042.67	19.3779	5.49838	33.302
11.998	18.9658						1050.2	113.837	6.34837						1050.96	114.307	6.34844			33.584	21.0173		1053.58	115.907	6.34837			39.14	21.6798		33.302	52.4039	5.92346			42.057	21.8544		1045.89	21.4277	5.49871			1044.27	19.3751	5.49841	33.302
11.998	18.9607						1051.81	113.844	6.34837						1052.56	114.295	6.34841			33.584	21.0123		1055.18	115.893	6.34839			39.112	21.6732		33.302	51.3313	5.91328			42.089	21.8578		1047.5	21.4288	5.49878			1045.87	19.3725	5.49834	33.302
11.998	18.9602						1053.41	113.822	6.34829						1054.77	114.297	6.34831			33.548	21.0129		1056.79	115.794	6.34837			39.112	21.6759		33.302	50.2645	5.90306			42.089	21.8608		1049.1	21.4275	5.49869			1047.48	19.3742	5.49834	33.302
11.998	18.9622						1055.02	113.823	6.34823						1056.37	114.288	6.3483			33.548	21.0151		1058.39	115.766	6.34831			39.08	21.6772		33.302	49.2258	5.89284			42.116	21.8582		1050.7	21.4247	5.49868			1049.08	19.3784	5.49838	33.302
11.998	18.9592						1056.62	113.819	6.34825						1057.97	114.298	6.34831			33.525	21.0018		1060	115.767	6.34835			39.08	21.6785		33.302	48.203	5.88275			42.116	21.8653		1052.31	21.4218	5.49859			1050.69	19.381	5.49841	33.302
11.999	18.9629						1058.83	113.834	6.34837						1059.58	114.295	6.34833			33.525	21.0028		1061.6	115.79	6.34832			39.052	21.6799		33.302	47.1926	5.87256			42.143	21.8628		1054.51	21.4201	5.49858			1052.89	19.3784	5.49836	33.302
11.999	18.9611						1060.43	113.83	6.34836						1061.18	114.304	6.34832			33.495	20.9983		1063.21	115.785	6.3484			39.026	21.6825		33.302	46.2543	5.86277			42.143	21.864		1056.12	21.4217	5.49859			1054.5	19.3766	5.49834	33.302
12.009	18.9606						1062.03	113.826	6.34831						1062.79	114.296	6.34836			33.495	20.9986		1064.85	115.782	6.3484			39.026	21.681		33.302	45.2739	5.85257			42.169	21.8639		1057.72	21.424	5.49859			1056.1	19.3777	5.49838	33.302
12.009	18.9605						1063.64	113.828	6.3483						1064.39	114.287	6.34834			33.467	20.9969		1066.45	115.786	6.34843			38.996	21.683		33.302	44.3189	5.84238			42.169	21.8667		1059.33	21.4239	5.49864			1057.7	19.3814	5.4984	33.302
12.021	18.9641						1065.24	113.831	6.34836						1066	114.284	6.34829			33.467	20.9911		1068.06	115.764	6.34842			38.996	21.6796		33.302	43.3896	5.83218			42.205	21.8666		1060.93	21.4213	5.49862			1059.31	19.3815	5.49832	33.302
12.021	18.9592						1066.85	113.834	6.34835						1069.2	114.279	6.34826			33.44	20.9934		1070.26	115.746	6.34835			38.964	21.6802		33.302	42.4742	5.822			42.205	21.8686		1062.53	21.4228	5.4986			1062.52	19.38	5.49836	33.302
12.043	18.9657						1068.45	113.828	6.34832						1071.41	114.282	6.34839			33.44	20.9917		1071.86	115.726	6.34832			38.964	21.6846		33.302	41.579	5.81186			42.232	21.8695		1064.14	21.422	5.49865			1064.12	19.3811	5.49839	33.302
12.043	18.9594						1070.06	113.845	6.34837						1073.01	114.28	6.34837			33.42	20.9878		1073.47	115.693	6.34829			38.938	21.6865		33.302	40.7173	5.80199			42.232	21.8686		1065.74	21.4226	5.4986			1065.73	19.3814	5.49843	33.302
12.066	18.9581						1071.66	113.828	6.34838						1074.62	114.272	6.34837			33.42	20.9909		1075.07	115.67	6.34827			38.938	21.6885		33.302	39.85	5.79183			42.261	21.8765		1067.35	21.4239	5.49863			1067.33	19.383	5.4984	33.302
12.066	18.9571						1073.26	113.815	6.34833						1076.22	114.264	6.34833			33.404	20.9869		1076.68	115.677	6.34836			38.91	21.683		33.302	39.0024	5.78162			42.261	21.8729		1068.95	21.4211	5.49863			1069.53	19.3819	5.49847	33.302
12.093	18.9609						1075.47	113.801	6.34829						1077.83	114.288	6.34838			33.404	20.9814		1078.28	115.676	6.34831			38.91	21.6846		33.302	38.1673	5.77144			42.287	21.8719		1071.15	21.424	5.49866			1071.14	19.3797	5.49835	33.302
12.093	18.9661						1077.07	113.793	6.34829						1079.43	114.263	6.34838			33.383	20.9842		1079.88	115.688	6.34832			38.883	21.6807		33.302	37.3381	5.76123			42.287	21.8712		1072.76	21.4263	5.49858			1072.74	19.381	5.49837	33.302
12.128	18.9635						1078.68	113.79	6.34824						1081.04	114.27	6.34835			33.383	20.9786		1084.7	115.69	6.34844			38.883	21.6879		33.302	36.5244	5.75106			42.319	21.8762		1074.36	21.4248	5.49862			1074.35	19.3828	5.4984	33.302
12.128	18.9688						1080.28	113.797	6.34834						1082.64	114.276	6.34837			33.359	20.9707		1086.9	115.661	6.34845			38.851	21.6857		33.302	35.7574	5.74123			42.319	21.8775		1075.97	21.426	5.4986			1075.95	19.3786	5.4984	33.302
12.166	18.9681						1081.88	113.8	6.34836						1084.24	114.272	6.34835			33.359	20.9716		1088.51	115.667	6.34841			38.851	21.6854		33.302	34.9823	5.73108			42.345	21.8801		1077.57	21.4216	5.49859			1077.56	19.3801	5.49833	33.302
12.166	18.9673						1083.49	113.814	6.34829						1085.85	114.28	6.34844			33.332	20.9756		1090.11	115.65	6.34839			38.821	21.6955		33.302	34.2231	5.72095			42.345	21.8773		1079.18	21.4254	5.49861			1079.16	19.3786	5.49835	33.302
12.198	18.9633						1086.7	113.809	6.34833						1088.05	114.274	6.34839			33.316	20.9695		1091.71	115.66	6.34835			38.821	21.6933		33.302	33.4789	5.71079			42.373	21.8846		1080.78	21.4236	5.49867			1080.76	19.377	5.49836	33.302
12.198	18.9609						1088.3	113.82	6.34838						1089.66	114.283	6.34838			33.316	20.9648		1093.32	115.653	6.34838			38.794	21.691		33.302	32.7487	5.70063			42.373	21.8836		1082.38	21.4233	5.49867			1082.37	19.3764	5.49835	33.302
12.231	18.9552						1089.91	113.811	6.34837						1091.26	114.269	6.34838			33.303	20.9619		1094.92	115.638	6.34839			38.794	21.6886		33.302	32.0274	5.6904			42.405	21.8815		1083.99	21.4211	5.49861			1083.97	19.3783	5.49838	33.302
12.231	18.9613						1092.11	113.79	6.34838						1092.87	114.28	6.34835						1096.53	115.627	6.34838			38.768	21.6918		33.302	31.338	5.68049			42.405	21.8749		1085.59	21.42	5.4986			1086.18	19.3787	5.49836	33.302
12.272	18.959						1093.72	113.797	6.34832						1094.47	114.286	6.34844						1098.13	115.626	6.34834			38.768	21.6919		33.302	30.6495	5.67035			42.431	21.8787		1087.8	21.4218	5.49857			1087.78	19.3804	5.49837	33.302
12.272	18.9576						1095.32	113.784	6.34829						1096.07	114.271	6.34839						1099.74	115.637	6.34837			38.735	21.6949		33.302	29.9655	5.66021			42.431	21.878		1089.4	21.419	5.4986			1089.39	19.379	5.49841	33.302
12.316	18.9587						1096.92	113.794	6.34839						1097.68	114.286	6.34838						1101.34	115.642	6.3484			38.735	21.6877		33.302	29.3022	5.65006			42.464	21.8801		1091.01	21.4164	5.49858			1090.99	19.3777	5.49839	33.302
12.316	18.9539						1098.53	113.795	6.34837						1099.28	114.277	6.34841						1103.55	115.631	6.34838			38.705	21.6928		33.302	28.6509	5.63984			42.464	21.8792		1092.61	21.4183	5.49856			1092.59	19.3803	5.49837	33.302
12.355	18.9576						1100.13	113.781	6.34835						1102.49	114.288	6.34836						1105.15	115.619	6.3483			38.705	21.6887		33.302	28.0172	5.62973			42.489	21.8815		1094.21	21.4169	5.49857			1094.2	19.3776	5.49843	33.302
12.355	18.9581						1101.74	113.78	6.34832						1104.69	114.28	6.3484						1106.75	115.615	6.34827			38.677	21.6859		33.302	27.4053	5.61982			42.489	21.8806		1095.82	21.4152	5.4986			1095.8	19.3766	5.49833	33.302
12.393	18.9577						1103.34	113.796	6.3483						1106.3	114.283	6.34839						1108.36	115.62	6.34823			38.677	21.6893		33.302	26.7938	5.60962			42.517	21.8867		1097.42	21.4216	5.49862			1097.41	19.3786	5.49837	33.302
12.393	18.9607						1104.95	113.795	6.34837						1107.9	114.277	6.34843						1109.96	115.615	6.3483			38.649	21.6912		33.302	26.1856	5.59947			42.517	21.8851		1099.03	21.4239	5.49858			1099.01	19.3799	5.4984	33.302
12.434	18.9525						1106.55	113.792	6.34836						1109.51	114.271	6.34844						1111.57	115.618	6.34832			38.649	21.6925		33.302	25.5948	5.58929			42.546	21.8841		1100.63	21.4247	5.49857			1100.62	19.3808	5.49843	33.302
12.434	18.9559						1108.75	113.796	6.34837						1111.11	114.277	6.34842						1113.17	115.605	6.34834			38.622	21.6941		33.302	25.0172	5.57908			42.546	21.884		1102.24	21.4201	5.49861			1102.82	19.3752	5.49836	33.302
12.486	18.9629						1110.36	113.792	6.34831						1112.72	114.287	6.34844						1114.78	115.614	6.34838			38.622	21.6951		33.302	24.4514	5.56892			42.579	21.8886		1104.44	21.4203	5.49854			1104.42	19.3761	5.49838	33.302
12.486	18.965						1111.96	113.79	6.34835						1114.32	114.302	6.34846						1116.38	115.6	6.34834			38.592	21.6947		33.302	23.9189	5.55914			42.579	21.8842		1106.05	21.4247	5.49857			1106.03	19.3768	5.49836	33.302
12.525	18.963						1113.57	113.783	6.34836						1115.92	114.291	6.34849						1117.98	115.602	6.34831			38.592	21.6979		33.302	23.3671	5.54897			42.607	21.8895		1107.65	21.4176	5.49854			1107.63	19.3777	5.49839	33.302
12.525	18.9658						1116.78	113.804	6.34833						1117.53	114.293	6.34844						1120.19	115.593	6.34834			38.564	21.6954		33.302	22.8333	5.53878			42.607	21.8944		1109.25	21.419	5.49851			1109.24	19.3736	5.4984	33.302
12.565	18.957						1118.38	113.79	6.34832						1119.13	114.282	6.34843						1121.79	115.572	6.34836			38.564	21.6992		33.302	22.3045	5.52858			42.635	21.8865		1110.86	21.4181	5.49855			1110.84	19.3785	5.49837	33.302
12.565	18.9589						1119.98	113.792	6.3484						1121.34	114.272	6.34842						1123.4	115.585	6.34835			38.538	21.6962		33.302	21.7881	5.51843			42.635	21.8899		1112.46	21.4187	5.49854			1112.45	19.381	5.49839	33.302
12.607	18.9571						1121.59	113.799	6.34837						1122.94	114.28	6.3484						1125	115.595	6.34836			38.538	21.6985		33.302	21.2793	5.50823			42.662	21.8845		1114.07	21.4205	5.49863			1114.05	19.383	5.49841	33.302
12.607	18.9527						1123.19	113.793	6.34837						1124.55	114.284	6.34844						1126.61	115.601	6.3484			38.508	21.6984		33.302	20.8061	5.4984			42.662	21.8864		1115.67	21.4228	5.49863			1115.65	19.3821	5.49836	33.302
12.647	18.9593						1125.4	113.796	6.34831						1126.15	114.288	6.34841						1128.21	115.583	6.34838			38.508	21.6928		33.302	20.81	5.49845			42.693	21.8867		1117.28	21.4195	5.49856			1117.26	19.3788	5.4984	33.302
12.647	18.9559						1127	113.799	6.34833						1127.75	114.269	6.34837						1129.81	115.588	6.34835			38.476	21.7048		33.302	20.8089	5.49844			42.693	21.889		1118.88	21.4209	5.49859			1119.46	19.3803	5.49841	33.302
12.694	18.9567						1128.61	113.795	6.34827						1129.36	114.276	6.34839						1131.42	115.587	6.34839			38.476	21.7009		33.302	20.8106	5.49839			42.722	21.8938		1121.08	21.4279	5.49859			1121.07	19.3722	5.4984	33.302
12.694	18.9564						1130.21	113.788	6.34827						1130.96	114.265	6.34842						1134.63	115.588	6.34839			38.449	21.708		33.302	20.8136	5.49835			42.722	21.8925		1122.69	21.4185	5.49859			1122.67	19.379	5.49834	33.302
12.74	18.9623						1131.81	113.796	6.34824						1132.57	114.278	6.34838						1136.83	115.555	6.34833			38.449	21.7083		33.302	20.8157	5.49843			42.752	21.8986		1124.29	21.4195	5.49856			1124.28	19.3811	5.49838	33.302
12.74	18.9576						1133.42	113.78	6.34829						1134.17	114.276	6.34843						1138.43	115.559	6.34827			38.421	21.703		33.302	20.8228	5.49847			42.752	21.8928		1125.9	21.4159	5.49857			1125.88	19.3774	5.49839	33.302
12.783	18.9557						1135.02	113.792	6.34832						1135.78	114.28	6.34847						1140.04	115.545	6.34828			38.421	21.7068		33.302	20.8188	5.49843			42.781	21.8993		1127.5	21.4195	5.4985			1127.48	19.3825	5.49839	33.302
12.783	18.9572						1136.63	113.786	6.34827						1137.98	114.272	6.34837						1141.64	115.554	6.34829			38.395	21.7063		33.302	20.8214	5.49841			42.812	21.9017		1129.11	21.4202	5.49861			1129.09	19.3828	5.4984	33.302
12.825	18.9616						1138.23	113.771	6.34827						1139.58	114.248	6.3483						1143.25	115.546	6.34826			38.395	21.7088		33.302	20.8199	5.49839			42.812	21.904		1130.71	21.4242	5.49864			1130.69	19.3798	5.49841	33.302
12.825	18.9609						1142.04	113.775	6.34828						1141.19	114.273	6.34831						1144.85	115.543	6.34833			38.361	21.7023		33.302	20.8229	5.49842			42.837	21.9001		1132.31	21.4181	5.49857			1132.3	19.3773	5.49839	33.302
12.874	18.9575						1143.64	113.758	6.34829						1142.79	114.252	6.34834						1146.46	115.538	6.34823			38.361	21.7112		33.302	20.8224	5.4984			42.837	21.8978		1133.92	21.4184	5.49855			1133.9	19.3808	5.49839	33.302
12.874	18.9543						1145.25	113.774	6.3483						1144.4	114.269	6.34833						1148.06	115.55	6.34823			38.334	21.7124		33.302	20.8194	5.49837			42.866	21.8955		1135.52	21.4236	5.49862			1136.11	19.378	5.49846	33.302
12.917	18.9515						1146.85	113.771	6.34838						1146	114.266	6.34837						1149.66	115.551	6.34834			38.334	21.7067		33.302	20.8215	5.49836			42.866	21.8957		1137.73	21.4202	5.49864			1139.31	19.3776	5.49834	33.302
12.917	18.9538						1150.06	113.777	6.34834						1147.61	114.28	6.34836						1151.27	115.556	6.3483			38.306	21.7023		33.302	20.8218	5.49839			42.891	21.899		1139.33	21.4211	5.49856			1140.92	19.3784	5.49837	33.302
12.958	18.9562						1151.67	113.785	6.34837						1149.21	114.266	6.34834						1153.47	115.568	6.34841			38.306	21.7085		33.302	20.8277	5.49846			42.891	21.9044		1140.94	21.4181	5.49859			1142.52	19.3776	5.49841	33.302
12.958	18.9584						1153.27	113.756	6.34832						1150.81	114.255	6.34833						1155.08	115.559	6.34837			38.28	21.7095		33.302	20.8262	5.49843			42.919	21.9043		1142.54	21.4215	5.4986			1144.13	19.3794	5.49834	33.302
13.008	18.9551						1154.87	113.765	6.34838						1152.42	114.264	6.34833						1156.68	115.551	6.34842			38.28	21.7065		33.302	20.8263	5.49842			42.919	21.9037		1144.14	21.4233	5.49858			1145.73	19.375	5.49838	33.302
13.008	18.955						1156.48	113.736	6.34831						1154.62	114.266	6.34833						1158.29	115.538	6.34838			38.249	21.7053		33.302	20.8306	5.49845			42.949	21.9035		1145.75	21.4225	5.49859			1147.34	19.3775	5.49832	33.302
13.057	18.956						1158.68	113.759	6.34831						1156.23	114.277	6.34842						1159.89	115.532	6.34833			38.249	21.7047		33.302	20.8278	5.49847			42.949	21.9055		1147.35	21.4229	5.49861			1148.94	19.3852	5.49837	33.302
13.057	18.9553						1160.29	113.776	6.34841						1157.83	114.264	6.34844						1161.49	115.515	6.34832			38.219	21.7089		33.302	20.8317	5.49843			42.977	21.9023		1148.96	21.4176	5.49862			1150.54	19.3806	5.49838	33.302
13.101	18.9589						1161.89	113.761	6.34838						1159.44	114.26	6.34837						1163.1	115.507	6.34839			38.219	21.7115		33.302	20.827	5.49846			42.977	21.9029		1150.56	21.4219	5.49862			1152.75	19.3847	5.49839	33.302
13.101	18.9532						1163.5	113.766	6.34832						1161.04	114.278	6.3484						1164.7	115.503	6.34837			38.19	21.7108		33.302	20.829	5.49841			43.009	21.8998		1154.37	21.4203	5.49862			1154.35	19.3767	5.49841	33.302
13.143	18.9539						1165.1	113.735	6.34834						1162.64	114.275	6.34845						1166.31	115.497	6.3484			38.19	21.7099		33.302	20.8311	5.49841			43.009	21.9044		1155.97	21.4194	5.49859			1155.96	19.382	5.49838	33.302
13.143	18.9505						1166.7	113.733	6.34834						1164.25	114.272	6.34845						1167.91	115.495	6.34844			38.163	21.7084		33.302	20.8312	5.49845			43.037	21.9072		1157.58	21.4198	5.49865			1157.56	19.3841	5.49844	33.302
13.193	18.9522						1168.31	113.736	6.34832						1165.85	114.267	6.34842						1170.12	115.489	6.34836			38.163	21.7116		33.302	20.8334	5.49849			43.037	21.908		1159.18	21.4215	5.4986			1159.16	19.3836	5.49839	33.302
13.193	18.9574						1169.91	113.739	6.34829						1167.46	114.241	6.34838						1171.72	115.491	6.34842			38.136	21.7085		33.302	20.8281	5.49841			43.067	21.906		1160.79	21.417	5.4986			1160.77	19.3846	5.49841	33.302
13.243	18.9565						1171.52	113.727	6.34826						1169.06	114.243	6.34836						1173.33	115.504	6.34841			38.105	21.7097		33.302	20.8264	5.49838			43.067	21.908		1162.39	21.4174	5.49861			1162.37	19.3843	5.49842	33.302
13.243	18.9576						1173.12	113.745	6.3483						1171.27	114.26	6.34834						1174.93	115.498	6.34841			38.078	21.7093		33.302	20.8318	5.4984			43.095	21.9045		1163.99	21.4193	5.49855			1163.98	19.3866	5.49844	33.302
13.287	18.9598						1175.33	113.732	6.34834						1172.87	114.256	6.34838						1176.53	115.489	6.34839			38.078	21.7095		33.302	20.8317	5.49842			43.095	21.9055		1165.6	21.4212	5.49861			1165.58	19.3767	5.49844	33.302
13.287	18.9575						1176.93	113.728	6.34834						1174.47	114.253	6.34835						1178.14	115.485	6.34837			38.051	21.7123		33.302	20.8344	5.4984			43.122	21.9075		1167.2	21.4247	5.49862			1167.19	19.3785	5.49835	33.302
13.33	18.9571						1178.53	113.727	6.34824						1176.08	114.262	6.34829						1179.74	115.493	6.34842			38.051	21.7131		33.302	20.834	5.49847			43.122	21.9047		1168.81	21.4172	5.4987			1169.39	19.3799	5.49839	33.302
13.33	18.9576						1180.14	113.723	6.34824						1177.68	114.273	6.34836						1181.35	115.486	6.34841			38.023	21.706		33.302	20.8333	5.49848			43.148	21.9081		1171.02	21.4227	5.49862			1170.99	19.3836	5.49835	33.302
13.374	18.9642						1181.74	113.726	6.34833						1179.29	114.253	6.34836						1182.95	115.489	6.34837			38.023	21.7017		33.302	20.8322	5.49848			43.148	21.9057		1172.62	21.4183	5.49859			1172.6	19.3843	5.49841	33.302
13.374	18.9638						1183.35	113.73	6.3483						1180.89	114.247	6.3483						1184.56	115.483	6.34841			37.994	21.7088		33.302	20.8314	5.49848			43.184	21.9045		1174.22	21.4213	5.49866			1174.2	19.3813	5.49837	33.302
13.418	18.9576						1184.95	113.732	6.34824						1182.5	114.252	6.34838						1186.76	115.48	6.34835			37.994	21.7038		33.302	20.8353	5.49842			43.184	21.9093		1175.83	21.4251	5.49864			1175.81	19.3842	5.49838	33.302
13.418	18.9549						1186.56	113.744	6.34835						1184.1	114.264	6.34836						1188.36	115.473	6.34834			37.963	21.7093		33.302	20.8334	5.49841			43.211	21.9046		1177.43	21.4196	5.49864			1177.41	19.3779	5.49833	33.302
13.467	18.9499						1188.16	113.751	6.34831						1185.7	114.261	6.34834						1189.97	115.47	6.34835			37.963	21.7116		33.302	20.8286	5.49841			43.211	21.9027		1179.03	21.4211	5.49863			1179.02	19.3751	5.49828	33.302
13.467	18.9546						1189.76	113.768	6.3484						1187.91	114.252	6.34831						1191.57	115.487	6.34836			37.938	21.7108		33.302	20.8297	5.49839			43.239	21.9074		1180.64	21.4218	5.4986			1180.62	19.3773	5.49833	33.302
13.512	18.9591						1191.97	113.75	6.34834						1189.51	114.256	6.34833						1193.18	115.485	6.34837			37.938	21.7102		33.302	20.8303	5.49848			43.239	21.9044		1182.24	21.4192	5.49868			1182.22	19.3792	5.49831	33.302
13.512	18.9595						1193.57	113.754	6.34833						1191.12	114.26	6.34834						1194.78	115.476	6.3484			37.907	21.7062		33.302	20.8271	5.49837			43.265	21.9104		1183.85	21.4206	5.4986			1183.83	19.3828	5.49835	33.302
13.556	18.961						1195.18	113.762	6.34835						1192.72	114.256	6.34835						1196.38	115.48	6.34832			37.878	21.7098		33.302	20.8311	5.49838			43.265	21.9096		1185.45	21.4258	5.49867			1186.03	19.3864	5.49841	33.302
13.556	18.963						1196.78	113.753	6.3483						1194.33	114.258	6.34838						1197.99	115.492	6.34837			37.878	21.705		33.302	20.8323	5.49838			43.297	21.9116		1187.66	21.4178	5.49864			1187.64	19.3766	5.49836	33.302
13.606	18.9581						1198.39	113.748	6.34827						1195.93	114.261	6.3484						1199.59	115.476	6.3484			37.878	21.7091		33.302	20.8338	5.49837			43.297	21.9132		1189.26	21.4164	5.4986			1189.24	19.3782	5.49832	33.302
13.606	18.9619						1199.99	113.75	6.34831						1197.53	114.244	6.34836						1201.2	115.484	6.34836			37.849	21.71		33.302	20.8372	5.49842			43.325	21.9181		1190.87	21.4206	5.49863			1190.88	19.3802	5.49837	33.302
13.656	18.9657						1201.59	113.739	6.3483						1199.14	114.23	6.34835						1203.4	115.481	6.34838			37.849	21.7115		33.302	20.8371	5.49849			43.325	21.9224		1192.47	21.4201	5.49866			1192.49	19.3793	5.49843	33.302
13.656	18.9559						1203.2	113.743	6.34824						1200.74	114.25	6.34835						1205.01	115.473	6.3484			37.822	21.7061		33.302	20.8365	5.49846			43.352	21.9207		1194.07	21.4191	5.49859			1194.09	19.3835	5.49842	33.302
13.7	18.9595						1204.8	113.741	6.34826						1202.35	114.247	6.34836						1209.82	115.479	6.34839			37.822	21.7028		33.302	20.836	5.49839			43.352	21.9158		1195.68	21.4179	5.4986			1195.7	19.3824	5.49841	33.302
13.7	18.9573						1206.41	113.752	6.34828						1204.55	114.23	6.34834						1211.42	115.475	6.34834			37.796	21.7003		33.302	20.8345	5.49842			43.379	21.9165		1197.28	21.4149	5.49857			1197.3	19.3874	5.49836	33.302
13.744	18.9569						1208.61	113.75	6.34832						1206.16	114.246	6.34832						1213.03	115.471	6.34836			37.796	21.7028		33.302	20.8359	5.4984			43.379	21.9181		1198.89	21.4214	5.49865			1198.9	19.3828	5.49844	33.302
13.744	18.9612						1210.22	113.749	6.34832						1207.76	114.248	6.34834						1214.63	115.475	6.34837			37.764	21.7039		33.302	20.8368	5.49845			43.41	21.9259		1200.49	21.4209	5.49866			1200.51	19.3837	5.49834	33.302
13.786	18.9529						1211.82	113.748	6.34828						1209.36	114.252	6.34841						1216.24	115.481	6.34833			37.764	21.7035		33.302	20.8367	5.49845			43.41	21.9221		1202.1	21.4208	5.49863			1202.71	19.3845	5.49833	33.302
13.786	18.9566						1213.42	113.757	6.34832						1210.97	114.256	6.3484						1217.84	115.485	6.34839			37.733	21.7065		33.302	20.8357	5.49843			43.441	21.9285		1204.3	21.4186	5.49856			1204.32	19.3836	5.49833	33.302
13.843	18.9593						1215.03	113.759	6.3483						1212.57	114.246	6.34841						1220.05	115.472	6.34839			37.733	21.7035		33.302	20.8328	5.49848			43.441	21.9262		1205.9	21.4232	5.49868			1205.92	19.3806	5.49834	33.302
13.843	18.9528						1216.63	113.741	6.34828						1214.18	114.239	6.34829						1221.65	115.475	6.34841			37.706	21.7015		33.302	20.829	5.49845			43.469	21.9239		1207.51	21.4222	5.49863			1207.53	19.3835	5.49838	33.302
13.888	18.9506						1218.24	113.751	6.34834						1215.78	114.246	6.34835						1223.25	115.47	6.34833			37.706	21.6993		33.302	20.8262	5.49836			43.469	21.9243		1209.11	21.4203	5.49863			1209.13	19.3854	5.49832	33.302
13.888	18.9525						1219.84	113.744	6.34831						1217.38	114.245	6.34836						1224.86	115.476	6.34836			37.68	21.6976		33.302	20.8296	5.49839			43.496	21.9239		1210.72	21.422	5.49859			1210.73	19.3873	5.49842	33.302
13.931	18.9539						1221.45	113.746	6.34833						1218.99	114.238	6.34836						1226.46	115.466	6.34835			37.68	21.7007		33.302	20.8343	5.49842			43.496	21.9298		1212.32	21.4201	5.49858			1212.34	19.3845	5.49836	33.302
13.931	18.9553						1223.05	113.752	6.34834						1221.19	114.237	6.34828						1228.07	115.459	6.34832			37.653	21.6987		33.302	20.8397	5.49848			43.527	21.9219		1213.93	21.4186	5.49859			1213.94	19.385	5.49835	33.302
13.975	18.9513						1225.26	113.757	6.34831						1222.8	114.239	6.34825						1229.67	115.46	6.34835			37.653	21.6961		33.302	20.8368	5.49843			43.527	21.9274		1215.53	21.4204	5.49863			1215.55	19.383	5.49839	33.302
13.975	18.9525						1226.86	113.764	6.34835						1224.4	114.234	6.34833						1231.28	115.461	6.3484			37.623	21.6928		33.302	20.8329	5.49847			43.557	21.9226		1217.13	21.4206	5.4986			1217.15	19.3761	5.49828	33.302
14.031	18.9574						1228.46	113.751	6.34827						1226.01	114.237	6.34832						1232.88	115.454	6.34835			37.623	21.693		33.302	20.8332	5.49839			43.557	21.9228		1218.74	21.4231	5.49868			1219.36	19.3794	5.49831	33.302
14.031	18.9567						1230.07	113.748	6.34828						1227.61	114.238	6.34827						1236.69	115.453	6.34833			37.595	21.6996		33.302	20.8336	5.49843			43.585	21.9241		1220.94	21.4263	5.49863			1220.96	19.3845	5.49829	33.302
14.076	18.9597						1231.67	113.741	6.34834						1229.21	114.228	6.34831						1238.29	115.441	6.34833			37.595	21.6978		33.302	20.8333	5.49839			43.585	21.9249		1222.55	21.4216	5.49864			1222.57	19.3822	5.49831	33.302
14.076	18.9655						1234.88	113.752	6.3483						1230.82	114.237	6.34831						1239.9	115.446	6.34836			37.567	21.6968		33.302	20.8351	5.49844			43.613	21.9206		1224.15	21.4238	5.49865			1224.17	19.3825	5.49838	33.302
14.12	18.955						1236.48	113.745	6.34828						1232.42	114.24	6.34833						1241.5	115.448	6.34837			37.567	21.6956		33.302	20.8323	5.49846			43.613	21.9203		1225.76	21.4201	5.49861			1227.38	19.379	5.4983	33.302
14.12	18.9565						1238.09	113.749	6.34826						1234.03	114.25	6.34833						1243.11	115.461	6.34833			37.537	21.6991		33.302	20.8348	5.49839			43.641	21.9221		1227.36	21.4187	5.49852			1228.98	19.3793	5.49835	33.302
14.164	18.9588						1239.69	113.742	6.34825						1235.63	114.246	6.34835						1244.71	115.454	6.34836			37.537	21.6906		33.302	20.8353	5.49837			43.641	21.9229		1228.96	21.4191	5.4985			1230.59	19.3809	5.4984	33.302
14.164	18.9567						1241.9	113.739	6.34829						1237.84	114.24	6.34837						1246.31	115.456	6.34839			37.507	21.6913		33.302	20.8325	5.49843			43.672	21.9306		1230.57	21.4232	5.49852			1232.19	19.3785	5.49837	33.302
14.207	18.9576						1243.5	113.741	6.34832						1239.44	114.255	6.34839						1247.92	115.47	6.34836			37.507	21.698		33.302	20.8331	5.49845			43.672	21.927		1232.17	21.4199	5.49855			1233.8	19.384	5.49836	33.302
14.207	18.9572						1245.11	113.752	6.34839						1241.05	114.245	6.3484						1249.52	115.464	6.34834			37.479	21.6942		33.302	20.8297	5.4984			43.699	21.9257		1233.78	21.4193	5.49851			1236	19.3804	5.49836	33.302
14.258	18.9591						1246.71	113.737	6.34832						1242.65	114.233	6.34835						1251.13	115.465	6.34834			37.479	21.6894		33.302	20.8349	5.49839			43.699	21.9241		1235.38	21.4256	5.49853			1237.6	19.3843	5.49836	33.302
14.258	18.9568						1248.32	113.744	6.34827						1244.25	114.247	6.34832						1253.33	115.468	6.34829			37.45	21.6892		33.302	20.8388	5.49846			43.729	21.9227		1237.59	21.4247	5.49862			1239.21	19.3817	5.49837	33.302
14.308	18.9597						1249.92	113.739	6.34836						1245.86	114.246	6.34832						1254.93	115.462	6.34832			37.45	21.6904		33.302	20.8356	5.4984			43.729	21.9277		1239.19	21.425	5.49859			1240.81	19.3801	5.49833	33.302
14.308	18.9573						1251.52	113.726	6.34829						1247.46	114.248	6.34833						1258.14	115.471	6.34826			37.424	21.6895		33.302	20.8408	5.49841			43.758	21.9216		1240.79	21.4238	5.49862			1242.42	19.3787	5.49831	33.302
14.351	18.9611						1253.13	113.747	6.34832						1249.07	114.228	6.34836						1259.75	115.469	6.3483			37.424	21.6851		33.302	20.8388	5.49845			43.758	21.9261		1242.4	21.4274	5.49866			1244.02	19.3795	5.49834	33.302
14.351	18.9516						1254.73	113.742	6.34831						1250.67	114.234	6.34837						1262.96	115.458	6.34831			37.391	21.6857		33.302	20.838	5.49842			43.79	21.9245		1244	21.4211	5.49863			1245.62	19.3784	5.49835	33.302
14.396	18.9592						1256.34	113.749	6.3483						1252.28	114.246	6.34835						1264.56	115.469	6.34825			37.391	21.681		33.302	20.835	5.49839			43.79	21.9249		1245.61	21.4229	5.49863			1247.23	19.3772	5.49832	33.302
14.396	18.956						1258.54	113.752	6.34826						1254.48	114.238	6.34839						1266.16	115.446	6.34827			37.365	21.6843		33.302	20.8341	5.49839			43.816	21.9265		1247.21	21.4232	5.49863			1248.83	19.381	5.49838	33.302
14.446	18.9604						1260.14	113.733	6.34826						1256.08	114.236	6.34838						1267.77	115.444	6.34826			37.365	21.6759		33.302	20.8357	5.49843			43.816	21.9241		1248.82	21.4201	5.49858			1250.44	19.3797	5.4984	33.302
14.446	18.9565						1261.75	113.752	6.34827						1257.69	114.229	6.34837						1269.97	115.438	6.34827			37.334	21.6782		33.302	20.8331	5.49844			43.843	21.9227		1250.42	21.4186	5.4986			1252.64	19.3793	5.49838	33.302
14.49	18.961						1263.35	113.74	6.34827						1259.29	114.25	6.34839						1271.58	115.443	6.34829			37.334	21.6773		33.302	20.8386	5.49836			43.843	21.9216		1252.02	21.4222	5.4986			1254.25	19.3804	5.49839	33.302
14.49	18.9593						1264.96	113.733	6.3483						1260.9	114.252	6.34843						1273.18	115.446	6.34834			37.305	21.6778		33.302	20.8403	5.4984			43.87	21.9258		1254.23	21.4237	5.49865			1255.85	19.3796	5.49838	33.302
14.535	18.9549						1266.56	113.755	6.34823						1262.5	114.242	6.3484						1274.79	115.449	6.34835			37.305	21.6848		33.302	20.8366	5.4984			43.87	21.9222		1255.83	21.4245	5.49861			1257.45	19.3769	5.49842	33.302
14.535	18.9593						1268.17	113.761	6.34832						1264.11	114.234	6.34842						1276.39	115.461	6.3484			37.276	21.6785		33.302	20.8322	5.49833			43.897	21.9221		1257.44	21.4257	5.49865			1259.06	19.3815	5.4984	33.302
14.578	18.9535						1271.38	113.754	6.34828						1265.71	114.232	6.34838						1277.99	115.451	6.34838			37.276	21.6749		33.302	20.8267	5.49831			43.897	21.9238		1259.04	21.424	5.49862			1260.66	19.3806	5.4984	33.302
14.578	18.9589						1272.98	113.744	6.34823						1268.92	114.226	6.34836						1279.6	115.453	6.34836			37.247	21.6743		33.302	20.8372	5.49841			43.929	21.9235		1260.65	21.4228	5.49858			1262.27	19.3804	5.49839	33.302
14.634	18.9634						1275.18	113.742	6.3483						1271.12	114.221	6.34835						1281.2	115.459	6.34835			37.247	21.6799		33.302	20.8357	5.49834			43.929	21.9198		1262.25	21.4251	5.49861			1263.87	19.3854	5.49837	33.302
14.634	18.9647						1276.79	113.766	6.34829						1272.73	114.232	6.34839						1282.81	115.447	6.34835			37.222	21.6742		33.302	20.8355	5.4984			43.96	21.9193		1263.85	21.4265	5.49861			1265.48	19.3833	5.49837	33.302
14.678	18.9606						1278.39	113.751	6.34831						1274.33	114.237	6.3484						1284.41	115.445	6.34838			37.222	21.6707		33.302	20.8359	5.49839			43.96	21.9184		1265.46	21.4293	5.49859			1267.08	19.3875	5.49836	33.302
14.678	18.9635						1280	113.748	6.34825						1275.93	114.24	6.34839						1286.62	115.455	6.34836			37.19	21.6684		33.302	20.8342	5.49841			43.986	21.9186		1267.06	21.4265	5.49861			1269.29	19.3843	5.49838	33.302
14.723	18.9631						1281.6	113.762	6.3483						1277.54	114.238	6.34842						1288.22	115.451	6.34845			37.19	21.6769		33.302	20.8315	5.49836			43.986	21.9199		1268.67	21.4275	5.49861			1270.89	19.3797	5.49837	33.302
14.723	18.9601						1284.81	113.769	6.34833						1279.14	114.235	6.34844						1289.83	115.434	6.34838			37.164	21.6685		33.302	20.832	5.49835			44.013	21.9197		1270.87	21.4254	5.49864			1272.49	19.3829	5.49835	33.302
14.767	18.9562						1286.41	113.761	6.34833						1280.75	114.216	6.34837						1291.43	115.448	6.34835			37.164	21.6633		33.302	20.833	5.49838			44.013	21.9182		1272.48	21.4257	5.49861			1274.1	19.3872	5.49836	33.302
14.767	18.9601						1288.02	113.746	6.34831						1282.35	114.215	6.34836						1293.03	115.439	6.34841			37.133	21.6651		33.302	20.8339	5.49842			44.045	21.9196		1274.08	21.4267	5.49861			1275.7	19.3856	5.4984	33.302
14.817	18.9599						1289.62	113.744	6.34824						1283.96	114.216	6.34839						1294.64	115.446	6.34836			37.133	21.6595		33.302	20.8317	5.49835			44.045	21.916		1275.68	21.422	5.49863			1277.31	19.3868	5.49837	33.302
14.817	18.9592						1291.83	113.763	6.34828						1285.56	114.219	6.3484						1296.24	115.442	6.34836			37.105	21.6645		33.302	20.8325	5.49839			44.073	21.9211		1277.29	21.4234	5.49854			1278.91	19.3885	5.49842	33.302
14.861	18.9579						1293.43	113.766	6.34833						1287.77	114.236	6.3484						1297.85	115.432	6.34838			37.105	21.6653		33.302	20.8304	5.49835			44.073	21.9216		1278.89	21.4236	5.4986			1280.52	19.3849	5.49837	33.302
14.861	18.9601						1295.04	113.78	6.34832						1289.37	114.208	6.34834						1299.45	115.444	6.34833			37.078	21.6613		33.302	20.8308	5.49842			44.1	21.9167		1280.5	21.4214	5.49866			1282.12	19.3823	5.49838	33.302
14.904	18.9568						1296.64	113.762	6.34835						1290.97	114.224	6.34832						1301.05	115.432	6.34834			37.078	21.6565		33.302	20.8321	5.4984			44.1	21.9118		1282.1	21.4238	5.49863			1283.72	19.3827	5.49834	33.302
14.904	18.9587						1298.24	113.761	6.34841						1292.58	114.217	6.34839						1303.26	115.412	6.3484			37.051	21.661		33.302	20.8384	5.49839			44.127	21.9203		1283.7	21.42	5.49858			1287.53	19.3843	5.49836	33.302
14.948	18.9546						1299.85	113.77	6.34837						1294.18	114.224	6.34845						1304.86	115.417	6.34845			37.051	21.6612		33.302	20.8375	5.49841			44.127	21.9193		1285.31	21.4202	5.49859			1289.14	19.3824	5.49839	33.302
14.948	18.9547						1301.45	113.774	6.34844						1295.79	114.223	6.3484						1306.47	115.418	6.34851			37.02	21.6586		33.302	20.8383	5.49842			44.158	21.9192		1287.51	21.4243	5.49863			1290.74	19.3842	5.49841	33.302
14.993	18.9569						1303.06	113.775	6.34837						1297.39	114.226	6.34837						1308.07	115.416	6.34846			37.02	21.657		33.302	20.834	5.49839			44.158	21.9151		1289.12	21.4233	5.49866			1292.35	19.3823	5.4984	33.302
14.993	18.9577						1304.66	113.783	6.3484						1298.99	114.225	6.34837						1309.68	115.406	6.34845			36.991	21.655		33.302	20.8338	5.49839			44.19	21.9103		1290.72	21.4212	5.49861			1293.95	19.3846	5.49838	33.302
15.042	18.961						1306.27	113.785	6.34839						1300.6	114.233	6.34837						1311.28	115.422	6.34843			36.991	21.6497		33.302	20.8375	5.4984			44.19	21.9111		1292.33	21.4218	5.49853			1295.55	19.3807	5.49835	33.302
15.042	18.9596						1308.47	113.75	6.34833						1302.2	114.23	6.34839						1312.88	115.408	6.3484			36.965	21.6526		33.302	20.8346	5.49836			44.218	21.9133		1293.93	21.4204	5.49859			1297.16	19.3844	5.49837	33.302
15.086	18.9564						1310.07	113.755	6.34825						1304.41	114.218	6.34836						1314.49	115.414	6.34836			36.965	21.6522		33.302	20.838	5.49839			44.218	21.9164		1295.54	21.4209	5.49864			1298.76	19.3836	5.49833	33.302
15.086	18.9582						1311.68	113.776	6.3483						1306.01	114.21	6.34832						1316.09	115.404	6.3484			36.935	21.6498		33.302	20.8398	5.49834			44.245	21.9106		1297.14	21.4247	5.49858			1300.37	19.388	5.49834	33.302
15.13	18.9578						1313.28	113.75	6.34829						1307.62	114.214	6.34829						1319.9	115.393	6.34837			36.935	21.648		33.302	20.8395	5.4984			44.245	21.9092		1298.74	21.4248	5.49868			1302.57	19.3843	5.49831	33.302
15.13	18.9551						1314.89	113.758	6.34831						1309.22	114.216	6.34829						1321.51	115.399	6.34838			36.902	21.65		33.302	20.8365	5.4984			44.276	21.9151		1300.35	21.4239	5.49865			1304.17	19.3824	5.49834	33.302
15.173	18.9543						1316.49	113.754	6.34831						1310.83	114.211	6.34829						1323.11	115.397	6.34836			36.902	21.6445		33.302	20.8362	5.49841			44.276	21.914		1301.95	21.4229	5.49864			1305.78	19.3828	5.49843	33.302
15.173	18.9627						1318.1	113.765	6.3483						1312.43	114.209	6.34832						1324.71	115.389	6.34839			36.875	21.6462		33.302	20.8331	5.49842			44.308	21.9114		1304.16	21.4239	5.49864			1307.38	19.3861	5.49841	33.302
15.231	18.9613						1319.7	113.776	6.3483						1314.03	114.216	6.34832						1326.32	115.403	6.34833			36.875	21.6464		33.302	20.8367	5.49836			44.308	21.9074		1305.76	21.4193	5.49857			1308.99	19.3853	5.49838	33.302
15.231	18.9645						1321.3	113.769	6.34832						1315.64	114.22	6.3483						1327.92	115.396	6.34833			36.849	21.6409		33.302	20.8375	5.49844			44.333	21.9096		1307.37	21.4205	5.49859			1310.59	19.3875	5.49838	33.302
15.275	18.958						1322.91	113.752	6.34831						1317.24	114.213	6.34835						1329.53	115.391	6.34833			36.823	21.6449		33.302	20.8382	5.4984			44.333	21.912		1308.97	21.4234	5.49862			1312.2	19.3896	5.49836	33.302
15.275	18.9696						1325.11	113.77	6.34831						1318.85	114.215	6.34836						1331.13	115.394	6.34836			36.823	21.6377		33.302	20.8359	5.49838			44.362	21.9147		1310.57	21.4226	5.49864			1313.8	19.3839	5.49837	33.302
15.319	18.9688						1326.72	113.758	6.3483						1321.05	114.206	6.3483						1332.73	115.379	6.34831			36.788	21.6385		33.302	20.834	5.49839			44.362	21.9134		1312.18	21.4233	5.4986			1315.4	19.3884	5.4984	33.302
15.319	18.9641						1328.32	113.755	6.3483						1322.65	114.2	6.34824						1334.34	115.384	6.34837			36.788	21.64		33.302	20.8311	5.49834			44.39	21.907		1313.78	21.4253	5.49858			1317.01	19.3815	5.49839	33.302
15.361	18.9688						1329.93	113.751	6.34819						1324.26	114.228	6.34828						1336.54	115.391	6.34832			36.759	21.6373		33.302	20.8336	5.49832			44.39	21.9054		1315.39	21.4283	5.49866			1319.21	19.3846	5.49838	33.302
15.361	18.9687						1331.53	113.781	6.34827						1325.86	114.22	6.34836						1338.15	115.403	6.34829			36.759	21.6406		33.302	20.8345	5.49831			44.42	21.9026		1316.99	21.4256	5.49865			1320.82	19.3837	5.49837	33.302
15.413	18.9699						1333.13	113.763	6.34833						1327.47	114.214	6.3483						1341.36	115.414	6.34834			36.733	21.6349		33.302	20.8318	5.49834			44.42	21.9031		1318.6	21.4236	5.49862			1322.42	19.3854	5.49835	33.302
15.413	18.9694						1334.74	113.751	6.34826						1329.07	114.216	6.34834						1342.96	115.403	6.34837			36.733	21.6315		33.302	20.8339	5.49837			44.449	21.9001		1320.8	21.4186	5.49862			1324.03	19.3874	5.49837	33.302
15.456	18.9668						1336.34	113.761	6.34824						1330.68	114.213	6.34832						1344.57	115.416	6.34836			36.706	21.6322		33.302	20.835	5.49839			44.449	21.8966		1322.4	21.4255	5.49857			1325.63	19.3865	5.49839	33.302
15.456	18.9687						1337.95	113.753	6.34826						1332.28	114.209	6.34835						1346.17	115.395	6.34839			36.706	21.636		33.302	20.836	5.49839			44.48	21.8976		1324.01	21.4239	5.49861			1327.23	19.3856	5.49834	33.302
15.5	18.9602						1339.55	113.744	6.34827						1333.88	114.208	6.34833						1347.77	115.4	6.34837			36.678	21.629		33.302	20.8373	5.49838			44.48	21.8992		1325.61	21.4266	5.49862			1328.84	19.3832	5.49842	33.302
15.5	18.9628						1341.76	113.75	6.34826						1335.49	114.205	6.34831						1349.38	115.401	6.34836			36.678	21.6304		33.302	20.8356	5.4984			44.507	21.8987		1327.22	21.4225	5.49864			1330.44	19.3849	5.49833	33.302
15.544	18.9623						1343.36	113.76	6.34831						1337.69	114.216	6.34833						1350.98	115.396	6.34835			36.643	21.6312		33.302	20.8323	5.49835			44.507	21.8988		1328.82	21.4231	5.49868			1332.05	19.3807	5.49834	33.302
15.544	18.9635						1346.57	113.766	6.34832						1339.3	114.207	6.34835						1353.19	115.412	6.34836			36.643	21.6225		33.302	20.8326	5.49834			44.537	21.9027		1330.43	21.4214	5.49861			1333.65	19.3796	5.4983	33.302
15.6	18.9643						1348.17	113.768	6.34832						1340.9	114.222	6.34832						1356.39	115.388	6.34833			36.617	21.6203		33.302	20.8408	5.4984			44.537	21.9002		1332.03	21.4229	5.49861			1335.86	19.3845	5.49835	33.302
15.6	18.9618						1349.78	113.746	6.34836						1342.51	114.217	6.34831						1358	115.4	6.34838			36.617	21.6202		33.302	20.8421	5.49842			44.565	21.8943		1333.63	21.4222	5.49863			1337.46	19.3868	5.49842	33.302
15.643	18.9632						1351.38	113.735	6.34829						1344.11	114.209	6.34832						1359.6	115.411	6.3484			36.589	21.6149		33.302	20.8326	5.49842			44.565	21.897		1335.24	21.4221	5.49863			1339.07	19.382	5.49838	33.302
15.643	18.9677						1352.98	113.742	6.34825						1345.71	114.203	6.34832						1361.21	115.394	6.34839			36.589	21.6151		33.302	20.8384	5.49844			44.593	21.8952		1337.44	21.4168	5.49863			1340.67	19.3836	5.49834	33.302
15.688	18.9607						1354.59	113.736	6.34826						1347.32	114.206	6.34833						1362.81	115.402	6.34837			36.561	21.6145		33.302	20.8363	5.49849			44.593	21.8994		1339.05	21.4243	5.49863			1342.27	19.3787	5.49834	33.302
15.688	18.9604						1356.19	113.742	6.34824						1350.53	114.212	6.34832						1364.42	115.409	6.34843			36.561	21.6217		33.302	20.8338	5.49842			44.62	21.8934		1340.65	21.4218	5.49868			1343.88	19.3818	5.49834	33.302
15.732	18.9619						1358.4	113.745	6.34827						1352.13	114.213	6.34832						1366.02	115.398	6.34837			36.532	21.6144		33.302	20.8374	5.49845			44.62	21.9011		1342.26	21.423	5.4986			1345.48	19.3831	5.49836	33.302
15.732	18.9574						1360	113.738	6.34824						1354.34	114.206	6.34835						1367.62	115.401	6.34832			36.532	21.6132		33.302	20.8398	5.49844			44.651	21.8931		1343.86	21.4229	5.49861			1347.09	19.3819	5.49838	33.302
15.775	18.9585						1361.61	113.733	6.34823						1355.94	114.203	6.34832						1369.83	115.399	6.34833			36.501	21.6173		33.302	20.8423	5.49843			44.651	21.896		1345.46	21.4207	5.49852			1348.69	19.3866	5.49834	33.302
15.775	18.9562						1363.21	113.748	6.34823						1357.55	114.214	6.34836						1371.43	115.411	6.34833			36.501	21.617		33.302	20.8415	5.4984			44.678	21.8923		1347.07	21.4184	5.49856			1350.29	19.383	5.49832	33.302
15.825	18.9531						1364.82	113.756	6.34827						1359.15	114.209	6.34831						1373.04	115.406	6.34836			36.474	21.613		33.302	20.8384	5.49841			44.678	21.8954		1348.67	21.4204	5.49857			1352.5	19.3893	5.49835	33.302
15.825	18.9552						1366.42	113.75	6.34827						1360.75	114.235	6.34841						1374.64	115.407	6.34837			36.474	21.6126		33.302	20.8381	5.49842			44.71	21.8953		1350.28	21.424	5.49862			1354.1	19.3843	5.49834	33.302
15.869	18.9587						1368.02	113.742	6.34826						1362.36	114.245	6.34845						1376.25	115.424	6.34835			36.446	21.6074		33.302	20.8424	5.4984			44.71	21.8934		1351.88	21.4249	5.49857			1355.71	19.3868	5.49846	33.302
15.869	18.9518						1369.63	113.767	6.34821						1363.96	114.218	6.34841						1377.85	115.421	6.34838			36.446	21.6065		33.302	20.8406	5.49834			44.737	21.887		1354.09	21.4212	5.49861			1357.31	19.3869	5.49838	33.302
15.913	18.956						1371.23	113.75	6.34824						1365.57	114.212	6.34835						1379.45	115.411	6.34839			36.41	21.6054		33.302	20.8408	5.49837			44.737	21.8922		1355.69	21.4217	5.49859			1358.92	19.3828	5.49834	33.302
15.913	18.9614						1372.84	113.762	6.34826						1367.17	114.213	6.34837						1381.06	115.407	6.34842			36.41	21.6065		33.302	20.8388	5.49837			44.769	21.8912		1357.29	21.4177	5.49857			1360.52	19.3847	5.49841	33.302
15.963	18.9597						1375.04	113.764	6.34829						1368.78	114.197	6.34831						1382.66	115.411	6.3484			36.382	21.6043		33.302	20.8419	5.49842			44.769	21.8882		1358.9	21.4186	5.4986			1363.73	19.3844	5.49835	33.302
15.963	18.9629						1378.25	113.761	6.34831						1370.98	114.202	6.34825						1384.27	115.405	6.3484			36.382	21.6007		33.302	20.8394	5.49843			44.795	21.8858		1360.5	21.4193	5.49859			1365.33	19.3891	5.49834	33.302
16.014	18.9617						1379.86	113.765	6.34832						1372.58	114.206	6.34831						1386.47	115.42	6.34842			36.357	21.5981		33.302	20.8371	5.49842			44.795	21.8929		1362.11	21.42	5.49861			1366.94	19.3826	5.49838	33.302
16.014	18.9627						1381.46	113.758	6.34837						1375.79	114.21	6.34828						1388.08	115.412	6.34843			36.357	21.601		33.302	20.838	5.49843			44.822	21.8918		1363.71	21.4179	5.49853			1369.14	19.3815	5.49837	33.302
16.057	18.958						1383.06	113.737	6.34828						1377.4	114.197	6.34832						1389.68	115.408	6.3484			36.329	21.5982		33.302	20.8358	5.4984			44.822	21.8899		1365.32	21.4176	5.4985			1370.75	19.3816	5.49836	33.302
16.057	18.9555						1384.67	113.739	6.3483						1379	114.189	6.34827						1391.29	115.407	6.34841			36.329	21.5975		33.302	20.8379	5.49838			44.851	21.8909		1366.92	21.4247	5.49862			1372.35	19.3809	5.49832	33.302
16.101	18.9559						1386.27	113.749	6.34824						1380.61	114.195	6.34829						1392.89	115.424	6.34848			36.299	21.5907		33.302	20.8381	5.49841			44.851	21.8922		1368.52	21.42	5.49861			1373.95	19.3829	5.49835	33.302
16.101	18.9585						1387.88	113.757	6.34829						1382.21	114.187	6.34835						1394.49	115.403	6.34845			36.299	21.5898		33.302	20.8419	5.49839			44.878	21.8825		1370.73	21.4201	5.49857			1375.56	19.382	5.49835	33.302
16.146	18.9561						1389.48	113.738	6.34829						1383.81	114.203	6.34835						1396.1	115.404	6.34838			36.271	21.5881		33.302	20.8403	5.49841			44.878	21.8829		1372.33	21.4185	5.49857			1377.16	19.3826	5.49834	33.302
16.146	18.9533						1391.68	113.76	6.34829						1385.42	114.208	6.34836						1397.7	115.407	6.34839			36.271	21.5926		33.302	20.8391	5.49846			44.91	21.8881		1373.94	21.4173	5.49856			1378.77	19.385	5.49832	33.302
16.194	18.9544						1393.29	113.753	6.34828						1387.62	114.213	6.34838						1399.31	115.406	6.34836			36.242	21.5932		33.302	20.8381	5.49844			44.91	21.882		1375.54	21.4216	5.49855			1380.37	19.3796	5.49835	33.302
16.194	18.953						1396.5	113.739	6.3482						1389.23	114.214	6.34837						1403.12	115.404	6.34836			36.242	21.5861		33.302	20.8336	5.49834			44.938	21.8849		1377.14	21.4244	5.49858			1381.98	19.3795	5.49831	33.302
16.239	18.9521						1398.1	113.743	6.34826						1390.83	114.207	6.34842						1404.72	115.399	6.34837			36.212	21.589		33.302	20.8363	5.49832			44.938	21.8774		1378.75	21.4227	5.49855			1383.58	19.3747	5.49836	33.302
16.239	18.9507						1399.71	113.74	6.34825						1392.43	114.203	6.34839						1406.32	115.396	6.34838			36.212	21.5894		33.302	20.838	5.49836			44.964	21.8827		1380.35	21.4173	5.49845			1385.79	19.3776	5.49831	33.302
16.283	18.9472						1401.31	113.732	6.34822						1394.04	114.231	6.34841						1407.93	115.41	6.34836			36.184	21.5839		33.302	20.8324	5.49828			44.964	21.8794		1381.96	21.4207	5.4985			1387.39	19.3806	5.49829	33.302
16.283	18.9512						1402.91	113.744	6.34824						1395.64	114.224	6.34844						1409.53	115.4	6.34835			36.184	21.5828		33.302	20.8383	5.49829			44.99	21.8798		1383.56	21.4199	5.49848			1388.99	19.3836	5.49833	33.302
16.326	18.952						1404.52	113.762	6.34826						1397.25	114.212	6.34836						1411.14	115.395	6.34834			36.154	21.5816		33.302	20.8375	5.49839			44.99	21.8822		1385.17	21.4148	5.49854			1390.6	19.3804	5.49835	33.302
16.377	18.9559						1406.12	113.767	6.34833						1398.85	114.216	6.34836						1412.74	115.393	6.34834			36.154	21.5878		33.302	20.8354	5.49843			45.033	21.9632		1387.37	21.4188	5.49856			1392.2	19.3852	5.49838	33.302
16.377	18.946						1408.33	113.743	6.34833						1400.46	114.222	6.34842						1414.35	115.395	6.34831			36.124	21.5861		33.302	20.8377	5.49841			44.996	21.9606		1388.97	21.4202	5.49854			1393.81	19.3818	5.49838	33.302
16.427	18.948						1409.93	113.742	6.34823						1402.06	114.213	6.34839						1417.55	115.38	6.3484			36.124	21.582		33.302	20.8421	5.49842			44.996	21.9589		1390.58	21.4219	5.49858			1395.41	19.3809	5.49833	33.302
16.427	18.9512						1411.54	113.765	6.34828						1404.26	114.21	6.34828						1419.76	115.362	6.34836			36.099	21.5831		33.302	20.8393	5.49843			44.971	21.9591		1392.18	21.4193	5.49858			1397.01	19.3827	5.49831	33.302
16.471	18.9538						1413.14	113.76	6.34835						1405.87	114.209	6.34829						1421.36	115.368	6.34836			36.099	21.5812		33.302	20.8423	5.49844			44.971	21.9583		1393.79	21.419	5.49854			1398.62	19.3806	5.49837	33.302
16.515	18.9551						1414.74	113.758	6.3483						1409.08	114.221	6.34835						1422.97	115.371	6.34844			36.072	21.5777		33.302	20.8455	5.49842			44.943	21.9645		1395.39	21.4181	5.49857			1400.22	19.3772	5.49836	33.302
16.515	18.9602						1416.35	113.752	6.34829						1410.68	114.227	6.3484						1424.57	115.357	6.34838			36.072	21.5762		33.302	20.8426	5.49843			44.943	21.9595		1397	21.4134	5.49861			1402.43	19.3799	5.49828	33.302
16.558	18.9587						1417.95	113.739	6.34822						1412.29	114.206	6.34842						1426.17	115.353	6.34838			36.037	21.5774		33.302	20.8427	5.49841			44.915	21.9601		1398.6	21.4171	5.49861			1404.03	19.384	5.49827	33.302
16.558	18.9559						1419.56	113.732	6.34823						1413.89	114.209	6.34831						1427.78	115.362	6.34837			36.037	21.5813		33.302	20.8397	5.49844			44.915	21.9647		1400.2	21.4182	5.49855			1405.64	19.3889	5.49839	33.302
16.615	18.9512						1421.16	113.743	6.34827						1415.49	114.203	6.34832						1429.38	115.366	6.34838			36.008	21.5761		33.302	20.8386	5.49838			44.885	21.9667		1401.81	21.4192	5.49855			1407.24	19.3812	5.49838	33.302
16.615	18.951						1422.77	113.744	6.34829						1417.1	114.211	6.34833						1430.99	115.365	6.34839			36.008	21.5732		33.302	20.8381	5.49842			44.885	21.9625		1404.01	21.4197	5.49862			1408.84	19.3816	5.49836	33.302
16.659	18.952						1424.97	113.754	6.34831						1418.7	114.228	6.34835						1432.59	115.353	6.34843			35.981	21.5665		33.302	20.8384	5.49838			44.853	21.963		1405.62	21.4176	5.49859			1410.45	19.3821	5.49831	33.302
16.659	18.9483						1426.58	113.74	6.34826						1420.91	114.2	6.34836						1434.2	115.355	6.34833			35.981	21.5685		33.302	20.8402	5.49838			44.853	21.966		1407.22	21.4222	5.49855			1412.05	19.3807	5.49829	33.302
16.702	18.9481						1428.18	113.737	6.34823						1422.51	114.206	6.3483						1436.4	115.358	6.34838			35.955	21.5644		33.302	20.8382	5.49838			44.826	21.9651		1408.83	21.42	5.49862			1413.66	19.3847	5.49836	33.302
16.702	18.9387						1429.78	113.739	6.3483						1424.12	114.209	6.3483						1438.01	115.383	6.34841			35.955	21.5707		33.302	20.8391	5.49841			44.826	21.9659		1410.43	21.4223	5.49859			1415.26	19.3807	5.49832	33.302
16.746	18.9365						1431.39	113.735	6.34824						1425.72	114.197	6.34832						1439.61	115.381	6.3484			35.919	21.567		33.302	20.8379	5.49836			44.799	21.9623		1412.04	21.4251	5.49858			1416.87	19.3811	5.49831	33.302
16.746	18.9415						1432.99	113.736	6.3482						1427.32	114.204	6.34824						1441.21	115.38	6.34845			35.919	21.5658		33.302	20.8374	5.49841			44.799	21.9714		1413.64	21.4249	5.49856			1419.07	19.3868	5.49834	33.302
16.795	18.9422						1434.6	113.728	6.34823						1428.93	114.2	6.34824						1442.82	115.384	6.34849			35.892	21.5668		33.302	20.8369	5.49836			44.768	21.974		1415.24	21.4213	5.49857			1420.67	19.3842	5.49835	33.302
16.795	18.9446						1436.2	113.733	6.34818						1430.53	114.197	6.34823						1444.42	115.361	6.34841			35.892	21.5606		33.302	20.8372	5.49841			44.768	21.9723		1416.85	21.4225	5.49855			1422.28	19.3819	5.4984	33.302
16.84	18.9368						1437.8	113.744	6.34825						1432.14	114.195	6.3483						1446.03	115.382	6.34842			35.866	21.568		33.302	20.8393	5.49839			44.741	21.9736		1418.45	21.4211	5.49855			1423.88	19.3875	5.49842	33.302
16.84	18.9397						1439.41	113.756	6.34824						1433.74	114.223	6.34829						1447.63	115.374	6.34833			35.866	21.5619		33.302	20.8356	5.49834			44.741	21.9735		1420.66	21.4163	5.49856			1425.49	19.3871	5.49847	33.302
16.89	18.9329						1441.61	113.762	6.34827						1435.35	114.217	6.3484						1450.84	115.381	6.34834			35.837	21.5595		33.302	20.8361	5.49837			44.712	21.9746		1422.26	21.4164	5.49853			1427.09	19.3844	5.49836	33.302
16.89	18.9297						1443.22	113.735	6.3483						1437.55	114.214	6.34839						1453.04	115.385	6.34839			35.837	21.5611		33.302	20.8353	5.49839			44.712	21.9756		1423.87	21.4215	5.49856			1428.7	19.3842	5.49839	33.302
16.934	18.9324						1444.82	113.738	6.34825						1439.15	114.218	6.34837						1454.65	115.376	6.34839			35.806	21.557		33.302	20.836	5.49836			44.685	21.9713		1425.47	21.4201	5.49862			1430.3	19.389	5.49839	33.302
16.934	18.9355						1446.43	113.732	6.34825						1440.76	114.214	6.34836						1456.25	115.39	6.34841			35.806	21.5604		33.302	20.8364	5.49835			44.685	21.9757		1427.07	21.4227	5.49866			1431.9	19.3853	5.49839	33.302
16.984	18.9395						1448.03	113.744	6.3482						1442.36	114.202	6.34838						1457.86	115.384	6.34839			35.779	21.5567		33.302	20.8418	5.49838			44.654	21.9746		1428.68	21.4199	5.49862			1433.51	19.3869	5.49833	33.302
16.984	18.938						1449.63	113.749	6.34822						1443.97	114.208	6.34835						1459.46	115.392	6.34845			35.779	21.5555		33.302	20.8417	5.49841			44.654	21.9754		1430.28	21.4183	5.49861			1435.71	19.3844	5.49837	33.302
17.028	18.9336						1451.24	113.759	6.34824						1445.57	114.197	6.34834						1461.07	115.386	6.34844			35.75	21.5549		33.302	20.8439	5.49836			44.627	21.9828		1431.89	21.4178	5.49856			1437.32	19.3847	5.49834	33.302
17.028	18.939						1452.85	113.755	6.34829						1447.17	114.205	6.34839						1462.67	115.383	6.34844			35.75	21.5553		33.302	20.8487	5.49847			44.627	21.9788		1433.49	21.4155	5.4986			1438.92	19.3839	5.49836	33.302
17.072	18.9356						1454.45	113.754	6.34823						1450.38	114.202	6.34842						1464.27	115.378	6.34843			35.722	21.5544		33.302	20.8447	5.49845			44.6	21.9847		1435.09	21.4134	5.49861			1440.53	19.3833	5.49831	33.302
17.072	18.9369						1456.05	113.756	6.34826						1451.99	114.193	6.34836						1465.88	115.375	6.34844			35.722	21.5496		33.302	20.8423	5.49843			44.6	21.9795		1437.3	21.422	5.49856			1442.13	19.3847	5.49831	33.302
17.116	18.9388						1458.26	113.744	6.34823						1454.19	114.202	6.34838						1467.48	115.373	6.34843			35.697	21.5493		33.302	20.8418	5.49839			44.574	21.9824		1438.9	21.4241	5.49868			1443.73	19.3826	5.49832	33.302
17.116	18.9355						1459.86	113.721	6.34817						1455.8	114.19	6.34835						1469.69	115.369	6.3484			35.697	21.5458		33.302	20.8417	5.49835			44.574	21.9838		1440.51	21.4217	5.49864			1445.34	19.3824	5.49827	33.302
17.171	18.9401						1461.47	113.738	6.34816						1457.4	114.18	6.34834						1471.29	115.366	6.34839			35.662	21.5502		33.302	20.8399	5.49837			44.547	21.9854		1442.11	21.4176	5.49867			1446.94	19.3825	5.49837	33.302
17.171	18.935						1463.07	113.754	6.34827						1459.01	114.178	6.34831						1472.89	115.369	6.3484			35.662	21.5482		33.302	20.8389	5.49838			44.547	21.9801		1443.72	21.4128	5.4986			1448.55	19.3823	5.49837	33.302
17.216	18.9289						1464.67	113.756	6.34825						1460.61	114.203	6.34834						1474.5	115.367	6.34842			35.636	21.5469		33.302	20.8387	5.49834			44.51	21.98		1445.32	21.4142	5.49851			1450.15	19.3872	5.49836	33.302
17.216	18.9378						1466.28	113.765	6.34826						1462.21	114.205	6.34844						1476.1	115.387	6.34841			35.636	21.5449		33.302	20.8408	5.49834			44.51	21.9851		1446.92	21.4168	5.49855			1452.36	19.3861	5.49843	33.302
17.261	18.9423						1467.88	113.756	6.34825						1463.82	114.185	6.34836						1477.71	115.377	6.34838			35.607	21.5439		33.302	20.8417	5.49838			44.485	21.9841		1448.53	21.4176	5.49862			1453.96	19.3898	5.49839	33.302
17.261	18.9404						1469.49	113.742	6.34818						1467.03	114.183	6.34833						1479.31	115.367	6.34842			35.607	21.541		33.302	20.8385	5.49833			44.485	21.987		1450.13	21.4162	5.49852			1455.56	19.3871	5.49842	33.302
17.305	18.9426						1471.09	113.744	6.34822						1468.63	114.195	6.34834						1480.92	115.382	6.34845			35.58	21.5431		33.302	20.8389	5.49834			44.457	21.9834		1451.74	21.4203	5.49856			1457.17	19.3902	5.49839	33.302
17.305	18.9393						1472.7	113.74	6.34826						1470.84	114.2	6.34836						1482.52	115.373	6.3485			35.58	21.5455		33.302	20.8372	5.49832			44.457	21.9893		1453.94	21.4205	5.49857			1458.77	19.3884	5.49843	33.302
17.347	18.9342						1474.9	113.752	6.34829						1472.44	114.172	6.34836						1484.12	115.369	6.34842			35.55	21.5413		33.302	20.8383	5.49838			44.427	21.9921		1455.55	21.415	5.49854			1460.38	19.382	5.49832	33.302
17.347	18.9372						1476.5	113.75	6.34831						1474.04	114.191	6.34835						1486.33	115.373	6.3484			35.55	21.5505		33.302	20.8379	5.49838			44.427	21.9887		1457.15	21.414	5.49852			1461.98	19.3873	5.49829	33.302
17.398	18.9403						1478.11	113.755	6.34828						1475.65	114.19	6.3483						1487.93	115.376	6.34835			35.517	21.547		33.302	20.8408	5.49838			44.398	21.9897		1458.75	21.4169	5.49851			1463.59	19.3935	5.49833	33.302
17.398	18.9358						1479.71	113.753	6.34826						1477.25	114.197	6.34839						1489.54	115.375	6.34833			35.517	21.5382		33.302	20.8364	5.49836			44.398	21.9946		1460.36	21.4149	5.49852			1465.19	19.3916	5.4984	33.302
17.441	18.9355						1481.32	113.748	6.34824						1478.86	114.195	6.34835						1491.14	115.363	6.34837			35.491	21.5358		33.302	20.8413	5.49841			44.369	21.9927		1461.96	21.4133	5.49862			1466.79	19.3918	5.49833	33.302
17.441	18.9356						1482.92	113.744	6.34826						1480.46	114.19	6.34834						1492.75	115.362	6.34834			35.491	21.5392		33.302	20.8393	5.49838			44.369	21.992		1463.57	21.4148	5.49861			1469	19.3917	5.49834	33.302
17.493	18.9394						1484.53	113.751	6.34829						1482.07	114.211	6.34835						1494.35	115.374	6.34835			35.464	21.5322		33.302	20.843	5.49834			44.343	21.9945		1465.17	21.418	5.49855			1470.6	19.385	5.4983	33.302
17.493	18.9375						1486.13	113.744	6.34827						1483.71	114.202	6.34835						1495.95	115.372	6.34838			35.464	21.534		33.302	20.8353	5.49838			44.343	21.9936		1466.78	21.419	5.49854			1472.21	19.387	5.49832	33.302
17.535	18.9356						1487.73	113.738	6.34825						1485.31	114.188	6.34829						1499.16	115.378	6.34841			35.429	21.5307		33.302	20.8382	5.49838			44.316	21.996		1468.38	21.4153	5.49853			1473.81	19.3876	5.49835	33.302
17.535	18.9397						1489.34	113.749	6.34829						1487.51	114.198	6.34834						1500.77	115.376	6.34834			35.429	21.5316		33.302	20.8413	5.49833			44.316	21.991		1470.58	21.4155	5.49847			1475.41	19.3857	5.49838	33.302
17.586	18.9416						1491.54	113.756	6.34824						1489.12	114.211	6.34832						1502.97	115.373	6.34837			35.401	21.5275		33.302	20.8396	5.49836			44.282	21.994		1472.19	21.4166	5.49852			1477.02	19.3865	5.49827	33.302
17.586	18.942						1493.15	113.754	6.34823						1490.72	114.201	6.34843						1504.58	115.367	6.34841			35.401	21.5338		33.302	20.8427	5.4984			44.282	21.993		1475.4	21.4157	5.49859			1478.62	19.3941	5.4983	33.302
17.629	18.9386						1494.75	113.76	6.34821						1492.33	114.203	6.34836						1506.18	115.366	6.34838			35.373	21.5297		33.302	20.8403	5.49834			44.253	21.9961		1478.61	21.4188	5.49856			1480.23	19.3908	5.49831	33.302
17.629	18.9356						1496.36	113.772	6.34828						1493.93	114.202	6.34834						1507.79	115.358	6.34831			35.373	21.5289		33.302	20.8404	5.49839			44.253	21.9941		1480.21	21.4229	5.49862			1481.83	19.3866	5.49829	33.302
17.673	18.9366						1497.96	113.753	6.34829						1495.54	114.218	6.34833						1509.39	115.361	6.34837			35.347	21.5252		33.302	20.8449	5.49841			44.226	21.9972		1481.81	21.4224	5.49857			1483.44	19.389	5.49827	33.302
17.673	18.9357						1499.57	113.758	6.34826						1497.14	114.19	6.34833						1510.99	115.355	6.34831			35.347	21.5249		33.302	20.8431	5.4984			44.226	21.9997		1483.42	21.4205	5.4986			1485.64	19.3821	5.4983	33.302
17.718	18.9383						1501.17	113.75	6.34823						1498.74	114.197	6.3483						1512.6	115.36	6.34836			35.316	21.5193		33.302	20.8477	5.49839			44.201	21.9988		1485.02	21.4166	5.49854			1487.24	19.3898	5.49832	33.302
17.718	18.9298						1504.38	113.749	6.34825						1500.35	114.204	6.34835						1514.2	115.356	6.34837			35.316	21.5156		33.302	20.8418	5.49845			44.201	21.9998		1487.23	21.4168	5.49848			1488.85	19.3903	5.49832	33.302
17.767	18.9277						1505.98	113.768	6.34826						1501.95	114.209	6.34831						1515.81	115.349	6.34831			35.288	21.5119		33.302	20.8477	5.49843			44.168	22.0003		1488.83	21.4218	5.49852			1490.45	19.3916	5.49826	33.302
17.767	18.9326						1508.19	113.759	6.34832						1504.16	114.219	6.3483						1517.41	115.354	6.34831			35.288	21.5158		33.302	20.8439	5.49839			44.168	21.9993		1490.43	21.4194	5.49854			1492.06	19.3896	5.49831	33.302
17.812	18.9352						1509.79	113.765	6.34826						1505.76	114.223	6.34834						1519.62	115.366	6.34836			35.257	21.518		33.302	20.8448	5.49839			44.137	22.0027		1492.04	21.4184	5.49849			1493.66	19.3885	5.49832	33.302
17.812	18.934						1511.39	113.75	6.34829						1507.37	114.21	6.34834						1522.82	115.371	6.34838			35.257	21.5189		33.302	20.8396	5.49841			44.137	22.0005		1493.64	21.4164	5.49853			1495.27	19.3879	5.49831	33.302
17.861	18.9307						1513	113.744	6.34826						1508.97	114.206	6.34834						1524.43	115.367	6.34839			35.23	21.5116		33.302	20.8403	5.49835			44.11	22.0055		1495.25	21.4187	5.49853			1496.87	19.3843	5.49835	33.302
17.861	18.9358						1514.6	113.742	6.34824						1510.57	114.216	6.34837						1526.03	115.368	6.3484			35.23	21.5113		33.302	20.839	5.49839			44.11	22.0044		1496.85	21.4178	5.49853			1498.47	19.3864	5.49837	33.302
17.905	18.9341						1516.21	113.747	6.3482						1512.18	114.205	6.34831						1527.64	115.367	6.34836			35.203	21.5096		33.302	20.8391	5.49843			44.084	22.0068		1498.46	21.4191	5.4985			1500.08	19.3877	5.49839	33.302
17.905	18.9369						1517.81	113.754	6.34825						1513.78	114.208	6.34831						1530.84	115.369	6.34833			35.203	21.5069		33.302	20.8404	5.4984			44.084	22.0045		1500.06	21.4208	5.49856			1502.28	19.3847	5.4983	33.302
17.955	18.936						1519.42	113.75	6.34821						1515.39	114.215	6.34836						1532.45	115.346	6.34834			35.172	21.5048		33.302	20.8416	5.49839			44.055	22.0063		1501.66	21.4206	5.49861			1503.89	19.3884	5.49832	33.302
17.955	18.938						1521.02	113.759	6.34824						1516.99	114.213	6.3483						1534.05	115.367	6.34835			35.172	21.5045		33.302	20.8436	5.49839			44.055	22.0078		1503.87	21.4158	5.49855			1505.49	19.3886	5.49833	33.302
18	18.9407						1522.62	113.75	6.34827						1518.6	114.218	6.34837						1536.26	115.355	6.34836			35.144	21.4949		33.302	20.8449	5.49844			44.025	22.0048		1505.47	21.4193	5.49859			1507.1	19.39	5.49833	33.302
18	18.9325						1524.83	113.753	6.3482						1520.8	114.191	6.34834						1537.86	115.362	6.34836			35.144	21.5019		33.302	20.8428	5.4984			44.025	22.0065		1507.08	21.4142	5.49852			1508.7	19.3902	5.49834	33.302
18.043	18.9375						1526.43	113.741	6.34824						1525.61	114.205	6.34831						1539.47	115.376	6.34838			35.117	21.5046		33.302	20.841	5.49841			43.996	22.0077		1508.68	21.418	5.49852			1510.31	19.3909	5.49836	33.302
18.043	18.9368						1528.04	113.752	6.3482						1527.22	114.198	6.3483						1541.07	115.368	6.34841			35.117	21.5037		33.302	20.8424	5.49844			43.996	22.0065		1510.29	21.4209	5.49863			1511.91	19.391	5.49835	33.302
18.086	18.9396						1529.64	113.756	6.34827						1528.82	114.196	6.34833						1542.67	115.354	6.34831			35.089	21.5052		33.302	20.8388	5.49838			43.97	22.0053		1511.89	21.4206	5.4986			1513.51	19.3918	5.49835	33.302
18.086	18.9362						1531.25	113.774	6.34824						1530.43	114.181	6.34833						1544.28	115.352	6.3483			35.089	21.5038		33.302	20.8436	5.49841			43.97	22.0082		1513.49	21.4214	5.49855			1515.12	19.3916	5.49837	33.302
18.137	18.9476						1532.85	113.761	6.34828						1532.03	114.194	6.34827						1545.88	115.346	6.34832			35.056	21.5034		33.302	20.8411	5.49839			43.938	22.0052		1515.1	21.4217	5.49858			1516.72	19.3959	5.49844	33.302
18.137	18.9426						1534.45	113.762	6.3483						1533.63	114.208	6.34829						1547.49	115.353	6.34832			35.056	21.4998		33.302	20.8462	5.4984			43.938	22.0093		1516.7	21.4215	5.49858			1518.93	19.3934	5.49839	33.302
18.187	18.9493						1536.06	113.767	6.34831						1535.24	114.198	6.34832						1549.09	115.367	6.34837			35.028	21.4929		33.302	20.8466	5.49847			43.907	22.0073		1518.31	21.4221	5.49854			1520.53	19.3865	5.49834	33.302
18.187	18.9475						1537.66	113.763	6.34827						1537.44	114.205	6.3483						1550.69	115.385	6.34844			35.028	21.496		33.302	20.8416	5.49846			43.907	22.0099		1520.51	21.422	5.49859			1522.13	19.3878	5.49836	33.302
18.23	18.9515						1539.27	113.755	6.34832						1539.05	114.218	6.34836						1552.9	115.388	6.34852			35.001	21.4911		33.302	20.8428	5.49843			43.88	22.0092		1522.12	21.4164	5.49856			1523.74	19.385	5.49829	33.302
18.274	18.9473						1541.47	113.758	6.34829						1540.65	114.194	6.3483						1554.5	115.378	6.3484			35.001	21.4887		33.302	20.8454	5.49845			43.88	22.0089		1523.72	21.4178	5.49854			1525.34	19.3799	5.4983	33.302
18.274	18.954						1543.08	113.762	6.34826						1542.26	114.185	6.34823						1556.11	115.381	6.34843			34.972	21.488		33.302	20.8452	5.49839			43.853	22.0112		1525.33	21.42	5.49857			1526.95	19.392	5.4983	33.302
18.318	18.9458						1544.68	113.764	6.34827						1543.86	114.187	6.3483						1557.71	115.377	6.34842			34.972	21.4821		33.302	20.8447	5.49838			43.853	22.0124		1526.93	21.4184	5.49854			1528.55	19.3922	5.49831	33.302
18.318	18.9459						1546.28	113.755	6.34824						1545.46	114.191	6.34825						1559.32	115.374	6.3484			34.941	21.4825		33.302	20.8402	5.49837			43.826	22.0137		1528.53	21.4186	5.4985			1530.16	19.3915	5.49835	33.302
18.375	18.9443						1547.89	113.753	6.34825						1547.07	114.188	6.3483						1560.92	115.354	6.34834			34.941	21.4877		33.302	20.8472	5.49838			43.826	22.0135		1530.14	21.421	5.49848			1531.76	19.3906	5.49832	33.302
18.375	18.9461						1549.49	113.757	6.34827						1548.67	114.193	6.34835						1562.53	115.368	6.34839			34.915	21.4821		33.302	20.8447	5.49843			43.795	22.0098		1531.74	21.4182	5.49851			1533.36	19.3904	5.49828	33.302
18.419	18.9456						1551.1	113.754	6.34832						1550.28	114.187	6.34834						1564.13	115.361	6.34843			34.915	21.4907		33.302	20.8436	5.4984			43.795	22.0124		1533.35	21.4208	5.49848			1535.57	19.393	5.49829	33.302
18.419	18.9472						1554.31	113.743	6.3483						1551.88	114.185	6.34826						1565.73	115.355	6.34846			34.883	21.4836		33.302	20.8414	5.49839			43.767	22.0118		1534.95	21.4213	5.49851			1537.17	19.391	5.49827	33.302
18.462	18.9497						1555.91	113.753	6.34824						1554.09	114.183	6.34825						1567.34	115.352	6.34845			34.883	21.4779		33.302	20.8442	5.4984			43.767	22.0111		1537.15	21.4211	5.49856			1538.78	19.392	5.49828	33.302
18.462	18.9515						1558.12	113.742	6.34829						1555.69	114.177	6.34826						1569.54	115.356	6.34843			34.857	21.4787		33.302	20.8441	5.4984			43.734	22.0145		1538.76	21.4254	5.49856			1540.38	19.3871	5.49833	33.302
18.506	18.9484						1559.72	113.744	6.34829						1557.3	114.195	6.3483						1572.75	115.359	6.34844			34.857	21.4799		33.302	20.8457	5.49839			43.734	22.0164		1540.36	21.4197	5.49855			1541.99	19.3919	5.49835	33.302
18.506	18.9446						1561.32	113.746	6.34832						1558.9	114.197	6.34833						1574.36	115.356	6.34849			34.825	21.4845		33.302	20.8437	5.4984			43.709	22.0113		1541.97	21.4192	5.49854			1543.59	19.3973	5.49833	33.302
18.556	18.945						1562.93	113.767	6.3483						1560.5	114.186	6.34833						1575.96	115.347	6.34841			34.825	21.482		33.302	20.8394	5.4984			43.709	22.0137		1543.57	21.4166	5.49849			1545.19	19.3944	5.49837	33.302
18.556	18.9466						1564.53	113.765	6.34835						1562.11	114.175	6.34833						1577.56	115.331	6.34841			34.797	21.4785		33.302	20.84	5.49833			43.677	22.0143		1545.18	21.4209	5.49849			1546.8	19.3951	5.49839	33.302
18.606	18.9485						1566.14	113.754	6.34836						1563.71	114.19	6.34836						1579.17	115.338	6.34842			34.797	21.4736		33.302	20.841	5.49836			43.677	22.0116		1546.78	21.4175	5.49851			1548.4	19.3904	5.49834	33.302
18.606	18.9507						1567.74	113.756	6.34829						1565.32	114.184	6.34839						1580.77	115.334	6.34839			34.77	21.4804		33.302	20.8421	5.49836			43.652	22.0147		1548.38	21.4148	5.49851			1550.01	19.3919	5.49832	33.302
18.65	18.9517						1569.34	113.76	6.34829						1566.92	114.18	6.34835						1582.38	115.33	6.34834			34.77	21.4781		33.302	20.842	5.49836			43.652	22.0121		1549.99	21.4204	5.49851			1552.21	19.3951	5.49833	33.302
18.65	18.9515						1570.95	113.749	6.3483						1568.53	114.21	6.34832						1583.98	115.348	6.34841			34.743	21.4808		33.302	20.8466	5.49841			43.623	22.0118		1551.59	21.4233	5.49856			1553.82	19.3913	5.49839	33.302
18.693	18.9498						1572.55	113.76	6.3483						1570.73	114.188	6.34843						1586.19	115.347	6.34833			34.743	21.4776		33.302	20.8474	5.49844			43.623	22.0137		1553.8	21.4202	5.4986			1555.42	19.3876	5.49839	33.302
18.693	18.9477						1574.76	113.751	6.34827						1572.33	114.198	6.3483						1587.79	115.325	6.34836			34.716	21.4774		33.302	20.8464	5.49841			43.594	22.0153		1555.4	21.4188	5.49849			1557.02	19.3898	5.49836	33.302
18.743	18.9549						1576.36	113.756	6.34825						1573.94	114.207	6.34837						1589.39	115.343	6.3484			34.716	21.4801		33.302	20.8491	5.49842			43.594	22.017		1557.01	21.4207	5.49851			1558.63	19.3924	5.49838	33.302
18.743	18.9521						1577.97	113.742	6.34828						1575.54	114.205	6.3484						1591	115.325	6.34838			34.685	21.4802		33.302	20.8412	5.49845			43.568	22.0148		1558.61	21.4235	5.49853			1560.23	19.3905	5.49836	33.302
18.786	18.9577						1579.57	113.758	6.3483						1577.15	114.211	6.34843						1592.6	115.315	6.34831			34.685	21.4776		33.302	20.8422	5.49843			43.568	22.012		1560.21	21.4236	5.49854			1561.84	19.3924	5.49832	33.302
18.786	18.9574						1581.17	113.751	6.34825						1578.75	114.215	6.34839						1594.21	115.311	6.34837			34.657	21.4719		33.302	20.8387	5.4984			43.537	22.0109		1561.82	21.4181	5.49855			1563.44	19.3967	5.49837	33.302
18.832	18.9518						1582.78	113.759	6.34827						1580.36	114.182	6.34835						1595.81	115.315	6.3484			34.657	21.4769		33.302	20.8435	5.49842			43.51	22.0134		1563.42	21.4208	5.49855			1565.05	19.3933	5.49834	33.302
18.832	18.9514						1584.38	113.761	6.34826						1581.96	114.191	6.34826						1597.41	115.312	6.34841			34.63	21.4707		33.302	20.839	5.49846			43.478	22.0122		1565.03	21.4177	5.49853			1566.65	19.3929	5.49834	33.302
18.875	18.9559						1585.99	113.774	6.3483						1583.56	114.203	6.34829						1599.02	115.302	6.34837			34.63	21.4741		33.302	20.8438	5.49842			43.478	22.0108		1566.63	21.4149	5.49854			1568.85	19.3966	5.49838	33.302
18.875	18.9544						1587.59	113.764	6.3483						1585.17	114.195	6.3483						1600.62	115.304	6.3484			34.599	21.4735		33.302	20.8432	5.49844			43.45	22.0101		1568.24	21.4174	5.49848			1570.46	19.3977	5.49842	33.302
18.918	18.9516						1589.2	113.748	6.34823						1587.37	114.197	6.34831						1602.83	115.311	6.34836			34.599	21.4744		33.302	20.8385	5.49844			43.45	22.009		1570.44	21.4133	5.49847			1572.06	19.3934	5.49839	33.302
18.918	18.9479						1591.4	113.759	6.34828						1588.98	114.198	6.34833						1606.04	115.331	6.34843			34.567	21.4737		33.302	20.842	5.4984			43.42	22.0081		1572.05	21.4179	5.49855			1573.67	19.393	5.49828	33.302
18.969	18.9487						1593.01	113.772	6.3483						1590.58	114.202	6.34833						1607.64	115.307	6.34844			34.567	21.4747		33.302	20.8423	5.4984			43.42	22.0088		1573.65	21.4182	5.49856			1575.27	19.3982	5.49832	33.302
18.969	18.9488						1594.61	113.764	6.3483						1592.18	114.208	6.34832						1609.25	115.323	6.34846			34.54	21.474		33.302	20.844	5.49844			43.392	22.0074		1575.26	21.4158	5.49853			1576.88	19.3949	5.49839	33.302
19.012	18.9437						1596.21	113.763	6.34833						1593.79	114.2	6.34835						1610.85	115.325	6.34843			34.54	21.4721		33.302	20.8462	5.49848			43.392	22.0044		1576.86	21.4133	5.49854			1578.48	19.3935	5.49834	33.302
19.012	18.9493						1597.82	113.779	6.34837						1595.39	114.202	6.34833						1612.45	115.32	6.34834			34.512	21.4789		33.302	20.8451	5.49854			43.365	22.0056		1578.46	21.4137	5.49849			1580.08	19.3924	5.49831	33.302
19.063	18.9438						1599.42	113.762	6.34831						1597	114.191	6.34837						1614.06	115.322	6.3485			34.512	21.4752		33.302	20.8437	5.49839			43.365	22.0092		1580.07	21.4146	5.49849			1581.69	19.3918	5.49837	33.302
19.063	18.9437						1601.03	113.751	6.34826						1598.6	114.188	6.34833						1615.66	115.306	6.34847			34.481	21.4715		33.302	20.8444	5.49841			43.339	22.0109		1581.67	21.4143	5.49855			1583.29	19.3908	5.49836	33.302
19.105	18.9463						1602.63	113.755	6.3483						1600.21	114.197	6.34837						1617.27	115.321	6.34849			34.481	21.4696		33.302	20.838	5.49835			43.339	22.0062		1583.28	21.422	5.49857			1585.5	19.3923	5.49835	33.302
19.105	18.9566						1604.23	113.742	6.34826						1601.81	114.192	6.34839						1619.47	115.319	6.3485			34.451	21.4691		33.302	20.8383	5.49836			43.307	22.0101		1584.88	21.4188	5.49855			1587.1	19.3958	5.49839	33.302
19.156	18.9486						1605.84	113.741	6.34829						1604.01	114.204	6.34837						1621.08	115.322	6.34848			34.451	21.4705		33.302	20.8379	5.49836			43.307	22.0069		1587.09	21.417	5.49858			1588.71	19.3908	5.49839	33.302
19.156	18.9487						1608.04	113.751	6.34829						1605.62	114.206	6.34837						1622.68	115.305	6.34841			34.423	21.4638		33.302	20.8377	5.49839			43.274	22.0118		1588.69	21.4183	5.49853			1590.31	19.394	5.49842	33.302
19.201	18.9468						1609.65	113.758	6.34828						1607.22	114.213	6.34835						1624.29	115.302	6.34841			34.396	21.4674		33.302	20.8385	5.49839			43.274	22.0117		1590.29	21.4157	5.49854			1591.91	19.3885	5.49839	33.302
19.245	18.9436						1611.25	113.756	6.34824						1608.83	114.228	6.34836						1625.89	115.312	6.34841			34.396	21.4655		33.302	20.8411	5.4984			43.249	22.0068		1591.9	21.4158	5.49849			1593.52	19.3911	5.49838	33.302
19.245	18.942						1612.86	113.741	6.34825						1610.43	114.214	6.34837						1627.49	115.304	6.34838			34.364	21.4665		33.302	20.8433	5.49842			43.249	22.0065		1593.5	21.4138	5.4985			1595.12	19.3918	5.49837	33.302
19.289	18.9393						1614.46	113.761	6.34825						1612.04	114.208	6.34833						1629.1	115.313	6.34838			34.364	21.4715		33.302	20.8437	5.49841			43.221	22.0104		1595.11	21.4134	5.4985			1596.73	19.3921	5.49833	33.302
19.289	18.9431						1616.07	113.751	6.34835						1613.64	114.202	6.34836						1630.7	115.316	6.34843			34.334	21.4729		33.302	20.8416	5.49839			43.221	22.0092		1596.71	21.4127	5.49852			1598.33	19.3895	5.4983	33.302
19.345	18.9421						1617.67	113.762	6.34831						1615.24	114.203	6.34834						1632.31	115.314	6.34848			34.334	21.4666		33.302	20.8445	5.49838			43.188	22.0056		1598.31	21.4179	5.49848			1599.93	19.3921	5.49829	33.302
19.345	18.9355						1619.27	113.758	6.34832						1616.85	114.215	6.34841						1633.91	115.323	6.3484			34.306	21.4742		33.302	20.8436	5.49835			43.188	22.0069		1599.92	21.4188	5.49855			1602.14	19.3932	5.49832	33.302
19.388	18.9399						1620.88	113.759	6.34828						1618.45	114.195	6.34837						1636.12	115.305	6.34841			34.306	21.4634		33.302	20.8417	5.4984			43.163	22.0045		1601.52	21.4221	5.49861			1603.74	19.3857	5.49832	33.302
19.388	18.9373						1622.48	113.751	6.34829						1620.66	114.187	6.34831						1637.72	115.308	6.34839			34.278	21.4596		33.302	20.8411	5.49839			43.163	22.0098		1603.73	21.42	5.4986			1605.35	19.3902	5.4983	33.302
19.433	18.9431						1624.69	113.746	6.34817						1622.26	114.182	6.34834						1639.32	115.284	6.34828			34.278	21.4618		33.302	20.8438	5.4984			43.134	22.0066		1605.33	21.4194	5.49857			1606.95	19.3908	5.49833	33.302
19.433	18.9428						1626.29	113.752	6.34822						1623.87	114.198	6.34832						1640.93	115.289	6.3483			34.254	21.4609		33.302	20.8417	5.49845			43.134	22.0068		1606.94	21.4153	5.49855			1608.56	19.3945	5.49836	33.302
19.477	18.9342						1627.89	113.748	6.34825						1625.47	114.182	6.34835						1642.53	115.291	6.3483			34.254	21.4652		33.302	20.8414	5.4984			43.107	22.0076		1608.54	21.412	5.49849			1610.16	19.398	5.4984	33.302
19.477	18.9377						1629.5	113.737	6.34823						1627.08	114.191	6.34836						1644.14	115.311	6.34837			34.224	21.4515		33.302	20.8448	5.49837			43.107	22.009		1610.14	21.417	5.49849			1611.77	19.3936	5.49836	33.302
19.527	18.9349						1631.1	113.741	6.34825						1628.68	114.185	6.34829						1645.74	115.322	6.34841			34.224	21.4531		33.302	20.8457	5.49841			43.074	22.0042		1611.75	21.4215	5.4985			1613.37	19.3954	5.49832	33.302
19.527	18.9399						1632.71	113.747	6.34828						1630.28	114.195	6.34829						1647.34	115.317	6.3484			34.193	21.4554		33.302	20.8424	5.49843			43.074	22.0071		1613.35	21.4221	5.49856			1614.97	19.3974	5.49833	33.302
19.571	18.9344						1634.31	113.745	6.34822						1631.89	114.21	6.34838						1648.95	115.298	6.34841			34.193	21.4528		33.302	20.8438	5.49841			43.046	22.004		1614.96	21.4172	5.49856			1616.58	19.3949	5.49835	33.302
19.571	18.9363						1635.92	113.734	6.34823						1633.49	114.206	6.34836						1650.55	115.299	6.34841			34.167	21.449		33.302	20.8411	5.49841			43.046	22.0021		1616.56	21.416	5.49852			1618.78	19.3951	5.49838	33.302
19.614	18.9397						1637.52	113.747	6.34825						1635.1	114.202	6.34836						1652.76	115.31	6.3484			34.167	21.4473		33.302	20.8425	5.49837			43.017	22.0018		1618.16	21.4184	5.49857			1620.39	19.3973	5.49834	33.302
19.614	18.9432						1639.12	113.73	6.34824						1637.3	114.184	6.34828						1654.36	115.303	6.34841			34.136	21.4516		33.302	20.8433	5.49843			43.017	22		1620.37	21.4227	5.49851			1621.99	19.4013	5.49842	33.302
19.658	18.9404						1641.33	113.729	6.34824						1638.9	114.185	6.34828						1655.97	115.313	6.34844			34.136	21.4471		33.302	20.8457	5.49837			42.99	21.9968		1621.97	21.4203	5.4985			1623.6	19.3997	5.49845	33.302
19.658	18.9408						1642.93	113.726	6.3482						1640.51	114.203	6.3483						1657.57	115.282	6.3484			34.107	21.4473		33.302	20.8438	5.49834			42.99	22.0017		1623.58	21.4169	5.49853			1625.2	19.3975	5.49842	33.302
19.709	18.9392						1644.54	113.733	6.34825						1642.11	114.206	6.34835						1659.17	115.303	6.34843			34.107	21.4457		33.302	20.8436	5.49839			42.964	22.0036		1625.18	21.4209	5.49855			1626.8	19.4001	5.49844	33.302
19.758	18.9409						1646.14	113.749	6.34825						1643.72	114.196	6.34833						1660.78	115.319	6.34845			34.077	21.4458		33.302	20.8402	5.4984			42.964	22.0047		1626.79	21.4174	5.49855			1628.41	19.3967	5.4984	33.302
19.758	18.9457						1647.75	113.741	6.34828						1645.32	114.204	6.34831						1662.38	115.293	6.34838			34.077	21.4463		33.302	20.8364	5.4984			42.931	22.0043		1628.39	21.4188	5.49858			1630.02	19.3952	5.49837	33.302
19.802	18.9453						1649.35	113.749	6.34829						1646.93	114.189	6.34835						1663.99	115.292	6.3484			34.048	21.4428		33.302	20.8385	5.49834			42.931	22.0024		1629.99	21.4185	5.49854			1631.62	19.391	5.49835	33.302
19.802	18.9411						1650.95	113.755	6.34825						1650.13	114.184	6.34834						1665.59	115.285	6.34841			34.048	21.4415		33.302	20.8367	5.49839			42.901	22.0039		1631.6	21.423	5.49858			1633.22	19.3926	5.49832	33.302
19.845	18.9444						1652.56	113.757	6.34824						1651.74	114.188	6.3483						1667.19	115.283	6.34843			34.021	21.44		33.302	20.8398	5.49838			42.901	22.0042		1633.2	21.4209	5.49858			1635.42	19.3951	5.49832	33.302
19.845	18.9423						1654.16	113.762	6.34826						1653.94	114.198	6.34833						1669.4	115.293	6.3484			34.021	21.4423		33.302	20.8437	5.49841			42.873	22.0041		1634.81	21.4224	5.49859			1637.03	19.3942	5.49837	33.302
19.891	18.9457						1655.77	113.753	6.3483						1655.55	114.179	6.34832						1671	115.3	6.34841			33.994	21.4435		33.302	20.8439	5.49841			42.873	22.0013		1637.01	21.4242	5.49856			1638.63	19.3943	5.49838	33.302
19.891	18.9384						1657.97	113.739	6.34829						1657.15	114.187	6.34832						1672.61	115.291	6.34839			33.994	21.432		33.302	20.8416	5.49841			42.847	21.9985		1638.62	21.4149	5.49853			1640.24	19.3935	5.49837	33.302
19.94	18.9411						1659.58	113.736	6.34827						1658.76	114.177	6.34827						1674.21	115.288	6.34842			33.961	21.4375		33.302	20.841	5.49843			42.847	21.9967		1640.22	21.4167	5.49852			1641.84	19.3954	5.49835	33.302
19.94	18.9413						1661.18	113.744	6.34826						1660.36	114.182	6.3483						1675.82	115.283	6.34845			33.961	21.4306		33.302	20.8387	5.49838			42.814	21.9983		1641.83	21.4164	5.49847			1643.45	19.3938	5.49839	33.302
19.99	18.9375						1662.79	113.75	6.34829						1661.96	114.179	6.34831						1677.42	115.292	6.34838			33.932	21.4365		33.302	20.8404	5.49841			42.814	21.9969		1643.43	21.4203	5.49852			1645.05	19.3929	5.49839	33.302
19.99	18.939						1664.39	113.748	6.34827						1663.57	114.187	6.34834						1679.03	115.289	6.3484			33.904	21.4377		33.302	20.8382	5.49843			42.787	21.9965		1645.03	21.4244	5.49858			1646.66	19.3939	5.49834	33.302
20.034	18.9369						1665.99	113.744	6.34827						1665.17	114.183	6.34835						1680.63	115.285	6.3483			33.904	21.4296		33.302	20.8377	5.49842			42.787	21.9984		1646.64	21.4202	5.49856			1648.26	19.3932	5.49837	33.302
20.034	18.9453						1667.6	113.742	6.34819						1666.78	114.187	6.34832						1682.23	115.296	6.34837			33.878	21.4283		33.302	20.8423	5.49841			42.76	21.9959		1648.24	21.4251	5.49852			1649.87	19.3904	5.49834	33.302
20.078	18.9438						1669.2	113.739	6.34822						1668.38	114.186	6.34831						1683.84	115.291	6.34844			33.878	21.434		33.302	20.845	5.4985			42.76	21.9975		1649.85	21.4229	5.49858			1652.07	19.395	5.49826	33.302
20.078	18.938						1670.81	113.754	6.34828						1670.59	114.192	6.34838						1686.04	115.287	6.34838			33.846	21.433		33.302	20.8441	5.49845			42.732	21.991		1651.45	21.4201	5.49857			1653.67	19.3937	5.49833	33.302
20.128	18.936						1672.41	113.753	6.34831						1672.19	114.201	6.34841						1687.65	115.294	6.34837			33.846	21.4278		33.302	20.8438	5.49843			42.732	21.9946		1653.65	21.4195	5.49854			1655.28	19.3898	5.49837	33.302
20.128	18.938						1674.62	113.751	6.3483						1673.8	114.209	6.34846						1690.86	115.29	6.34839			33.819	21.4379		33.302	20.8386	5.49843			42.702	21.9919		1655.26	21.423	5.49857			1656.88	19.3934	5.49834	33.302
20.172	18.9348						1676.22	113.739	6.3483						1675.4	114.202	6.34843						1692.46	115.292	6.34835			33.819	21.4313		33.302	20.8411	5.49845			42.702	21.9924		1656.86	21.4188	5.49857			1658.49	19.3961	5.49839	33.302
20.172	18.9383						1677.82	113.746	6.34836						1677	114.185	6.34835						1694.07	115.287	6.34841			33.792	21.4231		33.302	20.8427	5.49847			42.674	21.9902		1658.47	21.4218	5.49859			1660.09	19.3944	5.49837	33.302
20.216	18.938						1679.43	113.737	6.34828						1678.61	114.194	6.34839						1695.67	115.293	6.34833			33.792	21.4233		33.302	20.8419	5.49844			42.674	21.9926		1660.07	21.415	5.49852			1661.69	19.3951	5.49833	33.302
20.216	18.9397						1681.03	113.727	6.34825						1680.21	114.202	6.34835						1697.27	115.307	6.34842			33.761	21.4267		33.302	20.8445	5.49842			42.647	21.9909		1661.68	21.4191	5.49851			1663.3	19.397	5.49835	33.302
20.259	18.9359						1682.64	113.75	6.34828						1681.82	114.195	6.34838						1698.88	115.282	6.34839			33.761	21.4249		33.302	20.8419	5.49839			42.647	21.992		1663.28	21.4196	5.49854			1664.9	19.3956	5.4984	33.302
20.259	18.9382						1684.24	113.747	6.34823						1683.42	114.198	6.34838						1700.48	115.287	6.34837			33.735	21.4273		33.302	20.8459	5.49841			42.614	21.9915		1664.88	21.4187	5.49856			1668.71	19.3955	5.49837	33.302
20.309	18.9445						1685.85	113.739	6.34823						1685.02	114.193	6.34836						1702.69	115.298	6.34844			33.735	21.4247		33.302	20.8422	5.4984			42.614	21.9878		1666.49	21.4185	5.49857			1670.32	19.3921	5.49832	33.302
20.309	18.9448						1687.45	113.738	6.34827						1687.23	114.184	6.34835						1704.29	115.302	6.34845			33.703	21.426		33.302	20.8362	5.49831			42.589	21.9913		1668.09	21.4166	5.49853			1671.92	19.3931	5.49833	33.302
20.353	18.9422						1689.05	113.751	6.34824						1688.83	114.187	6.34836						1705.89	115.295	6.34838			33.703	21.4259		33.302	20.8384	5.49834			42.589	21.9917		1670.3	21.4201	5.49858			1673.53	19.3928	5.49837	33.302
20.353	18.9433						1691.26	113.735	6.34817						1690.44	114.179	6.34832						1707.5	115.281	6.34835			33.675	21.4209		33.302	20.837	5.49841			42.557	21.9875		1671.9	21.421	5.49856			1675.13	19.3918	5.49838	33.302
20.397	18.942						1692.86	113.739	6.34823						1692.04	114.19	6.3483						1709.1	115.301	6.34842			33.675	21.4197		33.302	20.8428	5.49846			42.557	21.9946		1673.51	21.4165	5.49854			1676.73	19.3967	5.49834	33.302
20.397	18.9409						1694.47	113.754	6.34827						1693.65	114.188	6.34828						1712.31	115.295	6.34845			33.647	21.4164		33.302	20.8389	5.49843			42.53	21.9882		1675.11	21.4182	5.49852			1678.34	19.3947	5.49834	33.302
20.442	18.9482						1696.07	113.771	6.34832						1695.25	114.189	6.34829						1713.92	115.284	6.3484			33.647	21.4117		33.302	20.8427	5.49837			42.53	21.984		1676.71	21.4156	5.49855			1679.94	19.3952	5.4983	33.302
20.442	18.9444						1697.67	113.755	6.34831						1696.85	114.182	6.3483						1715.52	115.266	6.34833			33.62	21.4078		33.302	20.8451	5.49837			42.504	21.9854		1678.32	21.4125	5.49851			1681.55	19.3926	5.49836	33.302
20.485	18.9416						1699.28	113.759	6.34836						1698.46	114.16	6.34825						1717.12	115.267	6.34839			33.62	21.4134		33.302	20.8452	5.49837			42.504	21.9877		1679.92	21.4133	5.49851			1683.15	19.3917	5.49833	33.302
20.485	18.9406						1700.88	113.746	6.34834						1700.06	114.193	6.34829						1719.33	115.29	6.34842			33.585	21.4061		33.302	20.8468	5.49841			42.472	21.989		1681.53	21.4125	5.4985			1685.36	19.3939	5.49832	33.302
20.54	18.9436						1702.49	113.747	6.3483						1701.67	114.185	6.34835						1720.93	115.286	6.34843			33.585	21.4105		33.302	20.8467	5.49839			42.472	21.987		1683.13	21.4115	5.49845			1686.96	19.3967	5.49837	33.302
20.54	18.9431						1705.7	113.749	6.34829						1703.87	114.188	6.34835						1722.54	115.296	6.34848			33.559	21.4067		33.302	20.842	5.49843			42.44	21.9806		1684.74	21.4189	5.49853			1688.56	19.3945	5.4984	33.302
20.585	18.9464						1707.9	113.761	6.34835						1705.48	114.167	6.34835						1724.14	115.295	6.34845			33.559	21.4098		33.302	20.8414	5.49839			42.44	21.9847		1686.94	21.4197	5.49856			1690.17	19.3962	5.49838	33.302
20.585	18.9451						1709.51	113.751	6.34834						1707.08	114.163	6.3483						1725.75	115.296	6.3485			33.53	21.4074		33.302	20.845	5.49846			42.413	21.9791		1688.55	21.4167	5.49854			1691.77	19.3953	5.4984	33.302
20.629	18.9491						1712.71	113.752	6.34833						1708.68	114.187	6.34833						1727.35	115.299	6.34846			33.53	21.4105		33.302	20.8453	5.4984			42.413	21.9793		1690.15	21.4173	5.49853			1693.38	19.4002	5.49834	33.302
20.629	18.9505						1714.32	113.775	6.34835						1711.89	114.202	6.34842						1728.95	115.288	6.34845			33.504	21.402		33.302	20.8444	5.49843			42.386	21.9826		1691.75	21.4121	5.49857			1694.98	19.3957	5.49838	33.302
20.672	18.9538						1715.92	113.762	6.3484						1713.5	114.192	6.34845						1730.56	115.269	6.3484			33.504	21.4009		33.302	20.8456	5.49842			42.386	21.981		1693.36	21.4141	5.49857			1696.59	19.3941	5.49836	33.302
20.672	18.9503						1717.53	113.753	6.34832						1718.31	114.181	6.34839						1732.16	115.288	6.34838			33.472	21.401		33.302	20.8415	5.49841			42.357	21.9836		1694.96	21.4171	5.49856			1698.19	19.3938	5.49836	33.302
20.723	18.9477						1719.13	113.752	6.34827						1720.52	114.186	6.3484						1733.77	115.274	6.34841			33.472	21.3931		33.302	20.8444	5.49837			42.357	21.9787		1696.57	21.4199	5.49862			1699.79	19.3955	5.49838	33.302
20.723	18.9472						1720.73	113.735	6.34829						1722.12	114.181	6.34831						1735.97	115.3	6.3484			33.443	21.3915		33.302	20.843	5.49833			42.323	21.9767		1698.17	21.4153	5.49861			1702	19.3917	5.49838	33.302
20.767	18.9422						1722.34	113.743	6.3482						1723.72	114.177	6.34831						1737.58	115.288	6.3484			33.443	21.3926		33.302	20.84	5.4983			42.323	21.9761		1699.78	21.4196	5.49862			1703.6	19.3993	5.49832	33.302
20.767	18.9489						1724.54	113.724	6.34824						1725.33	114.18	6.34837						1739.18	115.277	6.3484			33.425	21.3927		33.302	20.8395	5.49831			42.296	21.9772		1701.38	21.4179	5.49859			1705.21	19.3954	5.49833	33.302
20.809	18.952						1726.15	113.729	6.34823						1726.93	114.182	6.34836						1740.79	115.304	6.34846			33.425	21.3947		33.302	20.8421	5.49837			42.296	21.978		1703.58	21.4148	5.49857			1706.81	19.3952	5.49837	33.302
20.809	18.9533						1727.75	113.737	6.34826						1728.54	114.181	6.34839						1742.39	115.278	6.34843			33.41	21.3847		33.302	20.8455	5.49838			42.267	21.9776		1705.19	21.4181	5.49856			1708.41	19.3935	5.49837	33.302
20.86	18.9545						1729.36	113.741	6.34829						1730.14	114.178	6.34832						1743.99	115.284	6.34835			33.41	21.3891		33.302	20.8438	5.49834			42.267	21.9761		1706.79	21.4145	5.49857			1710.02	19.3912	5.49842	33.302
20.86	18.9516						1730.96	113.724	6.34826						1731.74	114.188	6.34834						1745.6	115.282	6.34835			33.387	21.381		33.302	20.8464	5.49843			42.24	21.9775		1708.4	21.413	5.49855			1711.62	19.3972	5.49842	33.302
20.911	18.9496						1732.57	113.736	6.34825						1733.35	114.193	6.34839						1747.2	115.269	6.34837			33.387	21.3786		33.302	20.848	5.49843			42.24	21.9758		1710	21.4141	5.49849			1713.23	19.3943	5.49837	33.302
20.911	18.9514						1734.17	113.741	6.34827						1734.95	114.189	6.34838						1748.81	115.285	6.34839			33.363	21.3727		33.302	20.8478	5.4984			42.21	21.9745		1711.61	21.4169	5.49853			1714.83	19.3949	5.49842	33.302
20.955	18.9466						1735.77	113.729	6.34822						1737.16	114.197	6.34843						1750.41	115.273	6.34838			33.363	21.3725		33.302	20.8461	5.49844			42.21	21.9711		1713.21	21.4187	5.49854			1716.44	19.3989	5.49836	33.302
20.955	18.9527						1737.38	113.768	6.34834						1738.76	114.193	6.34842						1752.62	115.27	6.34834			33.339	21.3687		33.302	20.8393	5.49835			42.183	21.9746		1714.81	21.4188	5.49854			1718.64	19.3954	5.49838	33.302
21.004	18.9576						1738.98	113.769	6.34833						1740.37	114.194	6.34842						1754.22	115.263	6.34834			33.339	21.3659		33.302	20.8425	5.49835			42.183	21.9709		1716.42	21.4168	5.49856			1720.24	19.3939	5.49834	33.302
21.004	18.9539						1741.19	113.763	6.34832						1741.97	114.213	6.34843						1757.43	115.27	6.34839			33.321	21.3554		33.302	20.8471	5.4984			42.152	21.9669		1718.02	21.4163	5.49857			1721.85	19.3935	5.49834	33.302
21.049	18.953						1742.79	113.744	6.3483						1743.57	114.215	6.34846						1759.03	115.282	6.3484			33.321	21.3583		33.302	20.8454	5.49837			42.152	21.9695		1720.23	21.4144	5.49852			1723.45	19.3958	5.49839	33.302
21.049	18.9513						1744.39	113.745	6.3483						1745.18	114.211	6.3485						1760.64	115.279	6.34842			33.307	21.3587		33.302	20.8484	5.49836			42.123	21.966		1721.83	21.4183	5.49857			1725.06	19.3908	5.49833	33.302
21.097	18.9529						1746	113.76	6.34826						1746.78	114.204	6.34847						1762.24	115.268	6.34844			33.307	21.3519		33.302	20.8457	5.49843			42.123	21.9703		1723.43	21.4169	5.49861			1726.66	19.3917	5.49837	33.302
21.097	18.9575						1747.6	113.765	6.34831						1748.39	114.209	6.34844						1763.85	115.289	6.34835			33.291	21.3564		33.302	20.8495	5.49842			42.097	21.9698		1725.04	21.4204	5.49855			1728.27	19.3929	5.49835	33.302
21.142	18.9566						1749.21	113.77	6.34828						1749.99	114.202	6.34845						1765.45	115.27	6.34838			33.291	21.3544		33.302	20.8478	5.49845			42.066	21.9627		1726.64	21.4203	5.49861			1729.87	19.3906	5.49837	33.302
21.142	18.9589						1750.81	113.762	6.34833						1751.6	114.199	6.3484						1769.26	115.283	6.34832			33.28	21.3531		33.302	20.8463	5.49845			42.066	21.9644		1728.25	21.4239	5.49862			1731.47	19.3946	5.49844	33.302
21.186	18.9557						1752.42	113.753	6.34829						1753.8	114.195	6.34844						1770.86	115.269	6.34831			33.28	21.3437		33.302	20.8514	5.49846			42.038	21.9645		1729.85	21.4237	5.49865			1733.08	19.3962	5.49841	33.302
21.186	18.952						1754.02	113.723	6.34824						1755.4	114.179	6.34831						1772.47	115.267	6.34828			33.27	21.3477		33.302	20.8449	5.49843			42.038	21.9586		1731.46	21.4207	5.49864			1735.28	19.3956	5.49838	33.302
21.229	18.9592						1755.62	113.738	6.34822						1757.01	114.169	6.34835						1774.07	115.266	6.34833			33.27	21.3498		33.302	20.8469	5.4984			42.011	21.9609		1733.06	21.4209	5.49859			1736.89	19.3944	5.49838	33.302
21.229	18.9586						1757.83	113.746	6.34824						1760.22	114.188	6.34834						1775.68	115.264	6.34827			33.261	21.3487		33.302	20.8461	5.49845			42.011	21.9577		1734.66	21.4169	5.49859			1738.49	19.3956	5.49838	33.302
21.273	18.96						1761.04	113.736	6.3483						1761.82	114.186	6.34834						1777.28	115.26	6.34831			33.261	21.3418		33.302	20.8445	5.49841			41.985	21.9608		1736.87	21.4161	5.49855			1740.1	19.3968	5.49838	33.302
21.273	18.9598						1762.64	113.743	6.34825						1763.42	114.197	6.34837						1778.88	115.267	6.34831			33.253	21.3444		33.302	20.8427	5.49841			41.985	21.958		1738.47	21.4177	5.49854			1741.7	19.3916	5.49837	33.302
21.33	18.9526						1764.25	113.747	6.34831						1765.03	114.195	6.34841						1780.49	115.263	6.34833			33.253	21.3423		33.302	20.8432	5.49842			41.952	21.9561		1740.08	21.4198	5.49859			1743.31	19.3968	5.49843	33.302
21.33	18.9476						1765.85	113.748	6.3483						1766.63	114.2	6.34839						1782.09	115.264	6.34833			33.247	21.3389		33.302	20.8447	5.4984			41.952	21.9515		1741.68	21.42	5.49861			1744.91	19.3999	5.49844	33.302
21.373	18.9424						1767.45	113.749	6.34838						1768.24	114.177	6.34841						1783.7	115.279	6.34834			33.247	21.339		33.302	20.8445	5.49839			41.925	21.9581		1743.29	21.4184	5.4986			1746.51	19.3959	5.49842	33.302
21.373	18.9372						1769.06	113.738	6.34828						1770.44	114.185	6.34833						1787.51	115.267	6.34837			33.242	21.3389		33.302	20.8444	5.49842			41.925	21.9536		1744.89	21.419	5.49856			1748.12	19.4002	5.49843	33.302
21.417	18.9389						1770.66	113.755	6.34835						1772.05	114.192	6.34838						1789.11	115.301	6.34844			33.242	21.3329		33.302	20.844	5.49838			41.896	21.9565		1746.49	21.4162	5.49849			1749.72	19.3992	5.49843	33.302
21.417	18.9415						1772.27	113.775	6.34839						1773.65	114.193	6.34836						1790.71	115.289	6.34843			33.239	21.3377		33.302	20.8441	5.49837			41.896	21.9527		1748.1	21.4163	5.49856			1751.93	19.3982	5.49845	33.302
21.461	18.9416						1774.47	113.765	6.34844						1775.26	114.204	6.34843						1792.32	115.285	6.34837			33.239	21.3347		33.302	20.8449	5.4984			41.87	21.9507		1749.7	21.4181	5.49854			1753.53	19.3963	5.49844	33.302
21.461	18.9375						1776.08	113.746	6.34839						1776.86	114.201	6.34843						1793.92	115.277	6.34837			33.237	21.3324		33.302	20.8431	5.49834			41.87	21.9519		1751.31	21.4123	5.49854			1755.14	19.399	5.4985	33.302
21.518	18.9353						1777.68	113.755	6.34831						1778.46	114.193	6.3484						1795.53	115.265	6.3483			33.237	21.3383		33.302	20.8407	5.49832			41.834	21.9496		1753.51	21.4156	5.49852			1756.74	19.4018	5.49846	33.302
21.518	18.9372						1780.89	113.76	6.34835						1780.07	114.187	6.34838						1797.13	115.268	6.34831			33.237	21.3353		33.302	20.8455	5.49842			41.834	21.9506		1755.12	21.4135	5.49853			1758.35	19.3995	5.49852	33.302
21.561	18.9349						1782.49	113.755	6.34833						1781.67	114.191	6.34835						1798.74	115.292	6.34835			33.237	21.3374		33.302	20.847	5.49845			41.808	21.9479		1756.72	21.4181	5.49855			1759.95	19.3976	5.49841	33.302
21.561	18.9351						1784.1	113.762	6.34834						1783.28	114.202	6.34836						1800.34	115.28	6.34844			33.237	21.3358		33.302	20.8521	5.49843			41.808	21.9452		1758.33	21.4189	5.49854			1761.55	19.3975	5.49848	33.302
21.605	18.93						1785.7	113.756	6.34832						1784.88	114.205	6.34842						1802.55	115.279	6.34842			33.237	21.3365		33.302	20.8472	5.49845			41.78	21.9451		1759.93	21.4155	5.49857			1763.16	19.3959	5.49839	33.302
21.605	18.9302						1787.31	113.76	6.3483						1787.09	114.199	6.3484						1804.15	115.277	6.34836			33.238	21.3357		33.302	20.8505	5.49837			41.78	21.9439		1761.53	21.4131	5.49855			1764.76	19.3987	5.49839	33.302
21.649	18.925						1788.91	113.762	6.34834						1788.69	114.197	6.3484						1805.75	115.266	6.34835			33.238	21.3352		33.302	20.8507	5.49846			41.753	21.946		1763.14	21.4133	5.49854			1766.37	19.3966	5.4984	33.302
21.649	18.9294						1791.12	113.767	6.34831						1790.29	114.198	6.34839						1807.36	115.285	6.34837			33.24	21.3324		33.302	20.8473	5.4984			41.753	21.9412		1764.74	21.4168	5.49852			1768.57	19.3974	5.49842	33.302
21.699	18.9277						1792.72	113.756	6.34833						1791.9	114.19	6.34841						1808.96	115.273	6.34835			33.243	21.3338		33.302	20.8489	5.49841			41.721	21.941		1766.35	21.4119	5.49857			1770.17	19.3995	5.49837	33.302
21.699	18.9258						1794.32	113.748	6.34832						1793.5	114.207	6.34841						1810.57	115.28	6.34839			33.243	21.3322		33.302	20.854	5.49847			41.721	21.9381		1767.95	21.411	5.4985			1773.38	19.3959	5.49843	33.302
21.743	18.9206						1795.93	113.757	6.3483						1795.11	114.199	6.3484						1812.17	115.268	6.34842			33.243	21.3309		33.302	20.8521	5.49845			41.691	21.9371		1770.15	21.4172	5.49853			1774.99	19.3971	5.49839	33.302
21.743	18.9319						1797.53	113.75	6.34832						1796.71	114.19	6.34843						1813.78	115.269	6.3484			33.246	21.3349		33.302	20.849	5.49844			41.691	21.9397		1771.76	21.4134	5.49854			1776.59	19.3945	5.49845	33.302
21.793	18.9269						1799.14	113.741	6.34833						1799.92	114.202	6.34839						1815.38	113.135	6.33821			33.246	21.3276		33.302	20.8452	5.49839			41.661	21.9372		1773.36	21.4149	5.49854			1778.2	19.3999	5.49846	33.302
21.793	18.9319						1800.74	113.749	6.34825						1801.52	114.191	6.34839						1816.99	111.046	6.32805			33.249	21.3323		33.302	20.8481	5.49838			41.661	21.9349		1774.97	21.4197	5.49854			1779.8	19.3971	5.49848	33.302
21.837	18.9297						1802.35	113.758	6.34834						1803.73	114.2	6.34835						1819.19	108.992	6.31783			33.249	21.3263		33.302	20.8479	5.49838			41.635	21.9365		1776.57	21.4185	5.49856			1781.4	19.3933	5.49844	33.302
21.837	18.9242						1807.8	113.759	6.34828						1805.33	114.194	6.34837						1820.8	106.969	6.30766			33.253	21.3337		33.302	20.8476	5.49841			41.635	21.9372		1778.18	21.4184	5.49853			1783.01	19.3996	5.49844	33.302
21.887	18.928						1809.4	113.745	6.3483						1806.94	114.184	6.3484						1822.4	104.988	6.29752			33.253	21.3347		33.302	20.8448	5.49838			41.609	21.9316		1779.78	21.4168	5.49851			1785.21	19.3953	5.49836	33.302
21.887	18.9239						1811	113.76	6.34829						1808.54	114.195	6.34833						1824.01	103.099	6.28758			33.258	21.3316		33.302	20.8498	5.49838			41.609	21.934		1781.38	21.4156	5.49856			1786.82	19.3985	5.49836	33.302
21.931	18.9272						1812.61	113.752	6.3483						1810.14	114.169	6.34834						1825.61	101.194	6.27745			33.258	21.3311		33.302	20.8488	5.4984			41.577	21.9326		1782.99	21.4175	5.49856			1788.42	19.3979	5.49844	33.302
21.931	18.9296						1814.21	113.757	6.34828						1811.75	114.183	6.3483						1828.06	99.1552	6.2673			33.262	21.328		33.302	20.8483	5.49842			41.577	21.9322		1784.59	21.416	5.49855			1790.03	19.3972	5.49842	33.302
21.974	18.9336						1815.82	113.761	6.3483						1813.35	114.186	6.34832						1829.67	97.3028	6.25711			33.262	21.3292		33.302	20.8473	5.49841			41.545	21.9266		1786.8	21.4137	5.49855			1791.63	19.3955	5.49841	33.302
21.974	18.9329						1817.42	113.762	6.34833						1816.57	112.073	6.33822						1831.28	95.4643	6.24698			33.266	21.3324		33.302	20.8452	5.49839			41.545	21.9249		1788.4	21.4139	5.49853			1793.23	19.4008	5.49835	33.302
22.018	18.9305						1819.03	113.763	6.34828						1818.17	109.987	6.32807						1832.88	93.6462	6.2368			33.266	21.3304		33.302	20.8427	5.49836			41.516	21.9301		1790.01	21.4167	5.49854			1794.84	19.3983	5.4984	33.302
22.018	18.9313						1820.63	111.654	6.33813						1820.38	107.94	6.3179						1835.09	91.9444	6.22688			33.27	21.3326		33.302	20.842	5.49845			41.516	21.9314		1791.61	21.4136	5.49854			1796.44	19.3985	5.4984	33.302
22.062	18.9261						1822.24	109.565	6.32796						1821.98	105.91	6.30769						1836.69	90.1881	6.21667			33.27	21.3356		33.302	20.8429	5.49841			41.49	21.9291		1793.21	21.4151	5.49851			1798.05	19.4003	5.49839	33.302
22.062	18.93						1824.44	107.536	6.31787						1823.59	103.919	6.29745						1838.3	88.466	6.20649			33.275	21.3315		33.302	20.8422	5.49836			41.49	21.9264		1794.82	21.4157	5.49854			1799.65	19.4014	5.49841	33.302
22.12	18.9284						1826.05	105.506	6.3077						1825.19	102.006	6.2876						1839.9	86.7963	6.19634			33.275	21.3362		33.302	20.8407	5.49839			41.459	21.9268		1796.42	21.4124	5.49856			1801.86	19.3996	5.49844	33.302
22.12	18.9401						1827.65	103.518	6.29752						1826.8	100.101	6.27742						1841.51	85.1428	6.18622			33.28	21.3341		33.302	20.8475	5.4984			41.459	21.928		1798.03	21.418	5.4986			1803.46	19.3977	5.49839	33.302
22.163	18.9385						1829.26	101.64	6.28768						1829.25	98.0692	6.26727						1843.11	83.5068	6.17599			33.28	21.3343		33.302	20.8499	5.49842			41.432	21.9225		1799.63	21.4154	5.49859			1805.07	19.3984	5.49847	33.302
22.163	18.9353						1831.71	99.5642	6.2775						1830.85	96.2167	6.25712						1844.72	81.9367	6.16616			33.285	21.3237		33.302	20.851	5.49845			41.432	21.9207		1801.24	21.4148	5.4986			1806.67	19.4003	5.49845	33.302
22.206	18.9317						1833.32	97.6693	6.2672						1832.46	94.3902	6.24698						1846.33	80.3431	6.15601			33.285	21.3277		33.302	20.8479	5.49848			41.401	21.9221		1803.44	21.4182	5.49854			1808.27	19.3998	5.49843	33.302
22.206	18.9381						1834.92	95.8217	6.25702						1834.07	92.6064	6.23685						1847.93	78.8021	6.14592			33.29	21.3243		33.302	20.8478	5.49842			41.401	21.9252		1805.05	21.4172	5.49854			1809.88	19.3968	5.49845	33.302
22.25	18.942						1836.53	94.0026	6.24688						1836.27	90.8847	6.22698						1849.54	77.2764	6.13569			33.29	21.3289		33.302	20.8485	5.49842			41.375	21.9239		1806.65	21.413	5.49853			1811.48	19.3987	5.49843	33.302
22.25	18.9468						1838.13	92.1992	6.23678						1837.88	89.1564	6.21675						1851.74	75.7826	6.12555			33.295	21.3363		33.302	20.8429	5.49838			41.375	21.92		1808.26	21.4165	5.49857			1813.09	19.3969	5.49838	33.302
22.299	18.9461						1840.34	90.4828	6.22689						1839.48	87.44	6.20661						1853.35	74.3188	6.11537			33.295	21.3263		33.302	20.8464	5.49839			41.342	21.9171		1809.86	21.4163	5.49852			1814.69	19.3993	5.49844	33.302
22.299	18.9484						1841.94	88.7562	6.21663						1841.09	85.747	6.19643						1854.95	72.9117	6.10551			33.297	21.3324		33.302	20.8419	5.49845			41.342	21.9159		1811.46	21.4112	5.49853			1816.29	19.3998	5.49848	33.302
22.345	18.9416						1843.55	87.0403	6.20645						1842.69	84.095	6.18629						1856.56	71.4908	6.09535			33.297	21.3308		33.302	20.8468	5.49845			41.316	21.9164		1813.07	21.414	5.49855			1818.5	19.394	5.49844	33.302
22.345	18.9496						1845.15	85.3727	6.19633						1844.3	82.4674	6.1761						1858.16	70.0964	6.08519			33.299	21.3253		33.302	20.8473	5.49839			41.316	21.9136		1814.67	21.417	5.49859			1820.1	19.4015	5.49845	33.302
22.388	18.9503						1846.76	83.7129	6.18614						1845.9	80.9215	6.16618						1859.77	68.7179	6.07506			33.299	21.3316		33.302	20.8457	5.4984			41.289	21.9148		1816.28	21.4132	5.4985			1821.71	19.4018	5.4985	33.302
22.388	18.9493						1848.37	82.0888	6.17598						1847.51	79.3556	6.15606						1861.37	67.3871	6.06483			33.301	21.3292		33.302	20.8446	5.49839			41.289	21.9147		1817.88	21.4179	5.49847			1823.31	19.4009	5.4985	33.302
22.432	18.9514						1849.97	80.5557	6.16613						1849.11	77.8008	6.14587						1862.98	66.0427	6.05465						33.302	20.8451	5.4984			41.257	21.9156		1820.09	21.4188	5.49854			1824.92	19.3982	5.49846	33.302
22.487	18.9562						1851.58	78.9824	6.15598						1850.72	76.2785	6.13569						1864.59	64.8116	6.04482						33.302	20.8422	5.49842			41.257	21.9127		1821.69	21.415	5.49851			1826.52	19.398	5.49845	33.302
22.487	18.9518						1853.18	77.4362	6.14585						1852.92	74.7965	6.12547						1866.19	63.5243	6.03465						33.302	20.8439	5.49834			41.225	21.9098		1823.29	21.4127	5.49852			1828.12	19.3965	5.49845	33.302
22.532	18.952						1854.79	75.9181	6.13561						1854.53	73.3181	6.11535						1868.4	62.2634	6.02444						33.302	20.843	5.49837			41.225	21.9131		1824.9	21.4134	5.49854			1829.73	19.394	5.49839	33.302
22.532	18.959						1856.99	74.4175	6.12547						1856.14	71.9308	6.10555						1870	61.0063	6.01425						33.302	20.8502	5.49839			41.199	21.9133		1826.5	21.4152	5.4985			1831.33	19.3953	5.49839	33.302
22.577	18.9535						1858.6	72.9633	6.11533						1857.74	70.5155	6.09531						1871.61	59.7865	6.00405						33.302	20.8495	5.49846			41.199	21.9083		1828.11	21.4155	5.49855			1832.94	19.3917	5.49832	33.302
22.577	18.952						1860.2	71.5658	6.10547						1859.35	69.1167	6.08517						1873.21	58.6043	5.9939						33.302	20.8444	5.49838			41.171	21.9072		1829.71	21.4184	5.49856			1835.14	19.3938	5.4984	33.302
22.618	18.9557						1861.81	70.135	6.09527						1860.95	67.7416	6.07501						1874.82	57.4698	5.98406						33.302	20.8431	5.49841			41.171	21.9104		1832.92	21.4179	5.49857			1836.75	19.3927	5.49844	33.302
22.618	18.9531						1863.41	68.7346	6.08509						1862.56	66.3922	6.06484						1876.42	56.296	5.97391						33.302	20.8445	5.49836			41.144	21.9119		1834.52	21.4216	5.49857			1838.35	19.3977	5.49837	33.302
22.676	18.9596						1865.02	67.3651	6.07488						1864.16	65.0785	6.05464						1878.03	55.1538	5.96376						33.302	20.8455	5.49839			41.144	21.9089		1836.73	21.4224	5.49863			1839.95	19.3955	5.49847	33.302
22.676	18.9635						1866.62	66.0286	6.06477						1865.77	63.8273	6.04476						1879.63	54.0267	5.95353						33.302	20.8528	5.4984			41.117	21.9036		1838.33	21.4206	5.49871			1841.56	19.3962	5.49847	33.302
22.72	18.9648						1868.23	64.7223	6.0546						1867.37	62.5467	6.03464						1881.24	52.9281	5.94337						33.302	20.8494	5.49843			41.117	21.9015		1839.94	21.418	5.49862			1843.16	19.3976	5.49847	33.302
22.72	18.9703						1869.84	63.456	6.04478						1869.58	61.2871	6.02449						1882.85	51.8419	5.93323						33.302	20.8498	5.49837			41.085	21.9001		1843.14	21.416	5.49857			1844.77	19.3999	5.4985	33.302
22.764	18.9616						1871.44	62.1911	6.03461						1871.18	60.0511	6.01428						1885.05	50.8218	5.92334						33.302	20.8467	5.49843			41.085	21.8986		1844.75	21.4163	5.49855			1846.37	19.4012	5.49849	33.302
22.764	18.9623						1873.65	60.9401	6.02444						1872.79	58.8392	6.00412						1886.66	49.7713	5.91321						33.302	20.846	5.49836			41.059	21.9016		1846.39	21.4185	5.49857			1847.98	19.3989	5.49843	33.302
22.808	18.9611						1875.25	59.7018	6.01425						1874.4	57.6453	5.99395						1888.26	48.7404	5.90306						33.302	20.8443	5.49843			41.059	21.9025		1847.99	21.4172	5.49858			1849.58	19.3952	5.49843	33.302
22.808	18.9606						1876.86	58.4865	6.00397						1876	56.5083	5.98408						1889.87	47.7245	5.89288						33.302	20.8513	5.49841			41.027	21.9023		1851.2	21.4179	5.49856			1851.79	19.3993	5.49839	33.302
22.851	18.9659						1878.46	57.3043	5.9938						1877.61	55.35	5.97397						1891.47	46.7531	5.88267						33.302	20.8475	5.49845			41.027	21.8969		1853.41	21.4188	5.49858			1853.39	19.401	5.49849	33.302
22.851	18.9654						1880.07	56.1788	5.98405						1879.21	54.2329	5.96378						1893.08	45.7795	5.87254						33.302	20.8465	5.4985			40.998	21.8997		1855.01	21.4182	5.49859			1854.99	19.3956	5.49846	33.302
22.9	18.9641						1881.67	55.0306	5.97389						1880.82	53.1118	5.95354						1894.68	44.8521	5.86267						33.302	20.8461	5.49838			40.998	21.8952		1856.62	21.4132	5.49855			1856.6	19.3959	5.49844	33.302
22.9	18.9673						1883.28	53.8986	5.96369						1882.42	52.0181	5.94339						1896.29	43.9045	5.8525						33.302	20.846	5.49839			40.968	21.896		1858.22	21.416	5.49852			1859.81	19.399	5.49841	33.302
22.952	18.9632						1884.89	52.7852	5.9535						1884.03	50.9624	5.93326						1897.9	42.9908	5.84228						33.302	20.8483	5.49843			40.968	21.8962		1859.82	21.4119	5.49855			1861.41	19.3984	5.49846	33.302
22.952	18.9657						1886.49	51.7036	5.94334						1886.23	49.9343	5.92337						1899.5	42.0848	5.83218						33.302	20.8459	5.49848			40.94	21.898		1861.43	21.415	5.49854			1863.01	19.3977	5.49844	33.302
22.994	18.9661						1888.1	50.6442	5.93314						1887.84	48.9114	5.91325						1901.71	41.1937	5.82205						33.302	20.8469	5.49844			40.94	21.8951		1863.03	21.4148	5.49855			1864.62	19.3958	5.49845	33.302
22.994	18.9645						1890.3	49.6287	5.92328						1889.44	47.8868	5.90302						1903.31	40.3198	5.8118						33.302	20.8471	5.49839			40.913	21.8915		1864.64	21.4161	5.49854			1866.22	19.3963	5.49848	33.302
23.039	18.9582						1891.91	48.6025	5.91313						1891.05	46.8994	5.89292						1904.92	39.486	5.80189						33.302	20.845	5.49839			40.913	21.8893		1867.85	21.4157	5.49854			1868.43	19.4002	5.49846	33.302
23.039	18.9487						1893.51	47.594	5.90299						1892.66	45.9151	5.88273						1906.52	38.6418	5.79179						33.302	20.8459	5.49847			40.886	21.8861		1870.05	21.4147	5.49856			1870.03	19.4	5.49845	33.302
23.089	18.9561						1895.12	46.6051	5.89279						1894.26	44.9415	5.87252						1908.13	37.8169	5.78158						33.302	20.8418	5.49842			40.886	21.8901		1871.65	21.413	5.49858			1871.64	19.4004	5.49847	33.302
23.089	18.9554						1896.72	45.6432	5.8826						1895.87	44.0212	5.86264						1909.73	37.0039	5.77141						33.302	20.8439	5.49841			40.854	21.8897		1873.26	21.4151	5.49855			1873.24	19.4033	5.4985	33.302
23.132	18.956						1898.33	44.6842	5.87241						1897.47	43.0912	5.85249						1911.34	36.2036	5.76128						33.302	20.8408	5.49844			40.854	21.8928		1874.86	21.4198	5.49855			1874.84	19.4001	5.4984	33.302
23.132	18.9567						1899.93	43.7783	5.86266						1899.08	42.1859	5.84242						1912.94	35.4222	5.75109						33.302	20.8446	5.49842			40.823	21.8891		1876.47	21.4187	5.49855			1876.45	19.404	5.49845	33.302
23.182	18.9552						1901.54	42.8464	5.85247						1900.68	41.2911	5.83219						1914.55	34.6792	5.74127						33.302	20.8457	5.49843			40.823	21.8894		1878.07	21.4147	5.49851			1878.05	19.3984	5.49842	33.302
23.182	18.962						1903.15	41.9385	5.84228						1902.89	40.4149	5.82208						1916.16	33.9198	5.73113						33.302	20.8443	5.4984			40.796	21.8879		1879.68	21.4164	5.49856			1879.66	19.399	5.49839	33.302
23.227	18.952						1904.75	41.0428	5.83209						1904.49	39.5451	5.81182						1918.36	33.1718	5.72093						33.302	20.846	5.49842			40.796	21.8875		1881.28	21.416	5.49855			1881.26	19.3958	5.49841	33.302
23.227	18.9567						1906.96	40.172	5.82192						1906.1	38.721	5.8019						1919.97	32.4435	5.71075						33.302	20.8492	5.49845			40.769	21.8818		1882.88	21.4158	5.49853			1882.87	19.3968	5.49843	33.302
23.276	18.9579						1908.56	39.3266	5.81178						1907.71	37.8937	5.79175						1921.57	31.7408	5.70056						33.302	20.8465	5.49847			40.769	21.8859		1884.49	21.4147	5.49857			1885.07	19.395	5.49844	33.302
23.276	18.9508						1910.17	38.5127	5.80194						1909.31	37.0783	5.7816						1923.18	31.0442	5.69036						33.302	20.8414	5.49843			40.737	21.8876		1886.69	21.4156	5.49856			1886.67	19.4011	5.49847	33.302
23.32	18.9524						1911.77	37.684	5.79181						1910.92	36.2719	5.77147						1924.78	30.3843	5.68059						33.302	20.8437	5.49844			40.737	21.8798		1888.3	21.4162	5.4986			1888.28	19.3987	5.49844	33.302
23.32	18.9558						1913.38	36.8635	5.78161						1912.52	35.4851	5.76123						1926.39	29.7238	5.67036						33.302	20.8486	5.49843			40.71	21.881		1889.9	21.4174	5.49858			1889.88	19.4014	5.49843	33.302
23.371	18.9554						1914.98	36.07	5.77144						1914.13	34.7138	5.75102						1927.99	29.0684	5.66022						33.302	20.852	5.49844			40.71	21.8841		1891.51	21.4144	5.49853			1891.49	19.396	5.49847	33.302
23.371	18.9553						1916.59	35.2905	5.76127						1915.73	33.9822	5.74125						1929.6	28.4262	5.65005						33.302	20.8509	5.49845			40.682	21.8811		1893.11	21.4122	5.49856			1893.09	19.3934	5.49836	33.302
23.414	18.9496						1918.19	34.517	5.75108						1917.34	33.2436	5.73106						1931.2	27.7882	5.63988						33.302	20.8497	5.49846			40.682	21.8816		1894.71	21.4158	5.49851			1894.69	19.3936	5.49838	33.302
23.414	18.9431						1919.8	33.7904	5.74127						1919.54	32.5091	5.72093						1932.81	27.1635	5.62973						33.302	20.8493	5.49844			40.656	21.8834		1896.32	21.4147	5.49852			1896.3	19.3959	5.49839	33.302
23.465	18.9426						1921.41	33.0475	5.73109						1921.15	31.8077	5.7107						1935.02	26.5713	5.61984						33.302	20.8479	5.4985			40.656	21.8819		1897.92	21.4137	5.4985			1897.9	19.3955	5.49841	33.302
23.465	18.9432						1923.61	32.3241	5.72092						1922.76	31.1102	5.70059						1936.62	25.9691	5.60966						33.302	20.8455	5.49845			40.629	21.8772		1899.53	21.4164	5.49848			1899.51	19.3968	5.49845	33.302
23.508	18.9427						1925.22	31.6124	5.71068						1924.36	30.4209	5.6904						1938.23	25.3827	5.59948						33.302	20.8429	5.49846			40.629	21.8775		1901.13	21.4144	5.49856			1901.71	19.3977	5.49843	33.302
23.508	18.9484						1926.82	30.914	5.70049						1925.97	29.7673	5.68052						1939.83	24.8081	5.58934						33.302	20.8502	5.49844			40.598	21.8769		1903.34	21.418	5.49851			1903.32	19.3954	5.49841	33.302
23.552	18.9488						1928.43	30.2315	5.69036						1927.57	29.102	5.67038						1941.44	24.2478	5.57913						33.302	20.8497	5.4985			40.598	21.8751		1904.94	21.4136	5.49849			1904.92	19.3945	5.49841	33.302
23.552	18.9523						1930.03	29.581	5.68045						1929.18	28.4559	5.66019						1943.04	23.7062	5.569						33.302	20.8474	5.49853			40.569	21.8763		1906.54	21.4179	5.49857			1906.53	19.3916	5.49842	33.302
23.596	18.9552						1931.64	28.9225	5.67024						1930.78	27.8179	5.65005						1944.65	23.1752	5.55911						33.302	20.8449	5.49843			40.569	21.8759		1908.15	21.4164	5.49858			1908.13	19.3962	5.49839	33.302
23.596	18.9539						1933.24	28.2758	5.66009						1932.39	27.1912	5.63983						1946.26	22.6434	5.54893						33.302	20.8476	5.49846			40.539	21.8714		1909.75	21.4137	5.4986			1909.73	19.393	5.49836	33.302
23.639	18.9547						1934.85	27.6427	5.64994						1933.99	26.5835	5.62963						1947.86	22.1265	5.53878						33.302	20.8457	5.49847			40.539	21.8711		1911.36	21.4122	5.49857			1911.34	19.3955	5.49837	33.302
23.639	18.9534						1936.46	27.0195	5.63974						1936.2	26.0027	5.61988						1949.47	21.6189	5.52855						33.302	20.8424	5.49839			40.513	21.872		1912.96	21.4098	5.49852			1912.94	19.3954	5.49839	33.302
23.696	18.9506						1938.06	26.4073	5.62955						1937.81	25.4154	5.60964						1951.67	21.1279	5.51837						33.302	20.8444	5.49839			40.513	21.8722		1914.57	21.4157	5.49858			1914.55	19.3962	5.49838	33.302
23.696	18.9533						1940.27	25.8282	5.61967						1939.41	24.8354	5.59947						1953.28	20.632	5.50821						33.302	20.8431	5.49843			40.48	21.8704		1916.17	21.4177	5.4986			1916.15	19.397	5.49846	33.302
23.741	18.947						1941.87	25.2532	5.60958						1941.02	24.2659	5.58927						1954.88	20.1668	5.49833						33.302	20.8468	5.49844			40.48	21.8712		1917.77	21.4174	5.4986			1918.36	19.3996	5.49846	33.302
23.741	18.9542						1943.48	24.678	5.59935						1942.62	23.7213	5.57908						1956.49	20.1654	5.49834						33.302	20.8439	5.49842			40.453	21.8683		1919.98	21.4156	5.4986			1919.96	19.396	5.49841	33.302
23.784	18.9512						1945.08	24.1107	5.58922						1944.23	23.1783	5.56895						1958.09	20.1746	5.49834						33.302	20.8483	5.49845			40.453	21.8698		1921.58	21.4138	5.49855			1921.56	19.395	5.49843	33.302
23.784	18.9525						1946.69	23.5622	5.57906						1945.83	22.6606	5.55913						1959.7	20.1771	5.49838						33.302	20.8429	5.49846			40.425	21.8659		1923.19	21.4115	5.49855			1923.17	19.3988	5.4984	33.302
23.827	18.9529						1948.3	23.0186	5.56888						1947.44	22.1396	5.54889						1961.3	20.1797	5.49839						33.302	20.8448	5.4985			40.425	21.8633		1924.79	21.4175	5.49855			1924.77	19.3985	5.4984	33.302
23.827	18.9577						1949.9	22.5104	5.55909						1949.04	21.6322	5.53874						1962.9	20.182	5.49839						33.302	20.8451	5.49841			40.395	21.8637		1926.4	21.4187	5.49865			1926.38	19.3982	5.49837	33.302
23.878	18.9565						1951.51	21.985	5.54897						1950.65	21.1295	5.52861						1964.51	20.1806	5.49833						33.302	20.8465	5.4984			40.395	21.8612		1928	21.415	5.49864			1927.98	19.3989	5.4984	33.302
23.878	18.9548						1953.11	21.4733	5.53873						1952.86	20.6411	5.51843						1966.11	20.1792	5.4984						33.302	20.8484	5.49841			40.364	21.8636		1929.6	21.4144	5.49866			1929.59	19.3937	5.49845	33.302
23.921	18.9564						1954.72	20.9767	5.52854						1954.46	20.1602	5.50821						1968.32	20.1802	5.49837						33.302	20.8541	5.49844			40.364	21.8591		1931.21	21.4136	5.49861			1931.19	19.3902	5.49838	33.302
23.921	18.9614						1956.92	20.4926	5.51831						1956.07	19.7072	5.49835						1969.92	20.1816	5.49841						33.302	20.8529	5.4985			40.336	21.8603		1932.81	21.4091	5.49859			1932.79	19.3908	5.49837	33.302
23.965	18.9659						1958.53	20.0214	5.5082						1957.67	19.7115	5.4984						1971.53	20.1818	5.49842						33.302	20.8503	5.49847			40.336	21.8582		1934.42	21.4096	5.49856			1935	19.3934	5.49837	33.302
23.965	18.963						1960.13	19.561	5.49835						1959.28	19.7083	5.49844						1973.13	20.1862	5.49839						33.302	20.8479	5.49846			40.308	21.8558		1936.62	21.4099	5.49857			1936.6	19.3957	5.49847	33.302
24.009	18.9687						1961.74	19.5618	5.49832						1960.88	19.7101	5.49847						1974.73	20.1873	5.49844						33.302	20.85	5.49848			40.308	21.8547		1938.23	21.4101	5.49854			1938.21	19.3943	5.49838	33.302
24.009	18.9699						1963.34	19.5623	5.49834						1962.48	19.7088	5.49843						1976.34	20.1801	5.49843						33.302	20.8533	5.49849			40.281	21.8555		1939.83	21.4133	5.49849			1939.81	19.3975	5.49842	33.302
24.059	18.972						1964.95	19.5616	5.49835						1964.09	19.708	5.49842						1977.94	20.1797	5.49841						33.302	20.8534	5.49846			40.281	21.8522		1941.43	21.4121	5.49858			1941.41	19.395	5.49836	33.302
24.059	18.9776						1966.55	19.5652	5.49836						1965.69	19.7107	5.49838						1979.55	20.1765	5.49841						33.302	21.3306	5.50831			40.25	21.8526		1943.04	21.4096	5.49858			1943.02	19.3942	5.49844	33.302
24.103	18.9723						1968.15	19.57	5.49839						1967.3	19.7127	5.49844						1981.15	20.1793	5.49839						33.302	21.8376	5.51845			40.25	21.8523		1944.64	21.4101	5.49855			1944.62	19.3922	5.49835	33.302
24.103	18.9696						1969.76	19.5677	5.4984						1969.5	19.718	5.49839						1982.76	20.1808	5.49841						33.302	22.3573	5.52855			40.223	21.8531		1946.25	21.4112	5.49864			1946.23	19.3912	5.49837	33.302
24.153	18.9712						1971.36	19.5701	5.49833						1971.11	19.7096	5.49842						1984.96	20.1791	5.49839						33.302	22.8861	5.53885			40.223	21.8502		1947.85	21.412	5.4986			1947.83	19.3959	5.49838	33.302
24.153	18.9734						1973.57	19.5715	5.49837						1972.71	19.7122	5.49842						1986.57	20.1774	5.49844						33.302	23.403	5.54867			40.191	21.8493		1949.45	21.41	5.49857			1949.44	19.3976	5.49837	33.302
24.197	18.9825						1975.17	19.5724	5.49833						1974.31	19.7105	5.49847						1988.17	20.1786	5.49835						33.302	23.9527	5.55882			40.191	21.8461		1951.06	21.4144	5.49852			1951.64	19.3953	5.49835	33.302
24.197	18.9784						1976.78	19.5702	5.49833						1975.92	19.7153	5.49842						1989.77	20.178	5.49836						33.302	24.5172	5.56898			40.164	21.8472		1953.26	21.413	5.49857			1953.24	19.3931	5.4984	33.302
24.247	18.9724						1978.38	19.5761	5.49834						1977.52	19.7182	5.4985						1991.38	20.1795	5.49838						33.302	25.0895	5.57921			40.164	21.851		1954.87	21.4119	5.49852			1954.85	19.3968	5.49844	33.302
24.247	18.9764						1979.98	19.5744	5.49836						1979.13	19.715	5.49845						1994.59	20.1835	5.49834						33.302	25.6524	5.58899			40.137	21.8432		1956.47	21.4125	5.49856			1956.45	19.3985	5.49842	33.302
24.291	18.973						1981.59	19.5782	5.49835						1980.73	19.7197	5.49849						1996.19	20.1808	5.4983						33.302	26.2488	5.5992			40.137	21.8467		1958.08	21.4126	5.49864			1958.06	19.3977	5.49841	33.302
24.291	18.9773						1983.19	19.5756	5.49835						1982.34	19.7161	5.49841						1997.8	20.1847	5.49835						33.302	26.8624	5.60937			40.106	21.8461		1959.68	21.4112	5.49857			1959.66	19.3967	5.49841	33.302
24.335	18.9825						1984.8	19.5767	5.49836						1983.94	19.7172	5.49846						1999.4	20.1882	5.49835						33.302	27.4806	5.61958			40.106	21.8439		1961.29	21.4095	5.49857			1961.27	19.4013	5.49842	33.302
24.335	18.9789						1986.4	19.5718	5.4984						1986.14	19.7153	5.49846						2001.6	20.1855	5.49839						33.302	28.1142	5.62969			40.078	21.8422		1962.89	21.4173	5.49855			1962.87	19.3994	5.49848	33.302
24.378	18.9822						1988	19.5723	5.4984						1987.75	19.7151	5.49844						2003.21	20.1882	5.49842						33.302	28.7374	5.63956			40.078	21.8429		1964.49	21.4158	5.49861			1964.47	19.4021	5.49847	33.302
24.378	18.9818						1990.21	19.5704	5.49839						1989.35	19.7164	5.49843						2004.81	20.1884	5.49844						33.302	29.3943	5.64974			40.051	21.8445		1966.1	21.4168	5.49859			1966.08	19.4026	5.49851	33.302
24.428	18.9912						1991.82	19.5787	5.49834						1990.96	19.7189	5.49842						2006.42	20.1925	5.49843						33.302	30.0626	5.6599			40.051	21.8424		1967.7	21.4167	5.4986			1968.28	19.3976	5.49843	33.302
24.428	18.9852						1993.42	19.5737	5.49838						1992.56	19.7215	5.49848						2008.02	20.1918	5.49842						33.302	30.7483	5.67006			40.023	21.8427		1969.91	21.4152	5.4986			1969.89	19.3983	5.49847	33.302
24.478	18.9917						1995.02	19.5706	5.49837						1994.16	19.72	5.49845						2009.62	20.1899	5.49845						33.302	31.4219	5.67991			40.023	21.8405		1971.51	21.4175	5.49858			1971.49	19.3985	5.49844	33.302
24.478	18.9938						1996.63	19.5734	5.4984						1995.77	19.7181	5.49843						2011.23	20.1926	5.49849						33.302	32.1327	5.69012			39.987	21.8373		1973.12	21.4168	5.49858			1973.1	19.4023	5.49844	33.302
24.522	18.9939						1998.23	19.5693	5.49839						1997.37	19.7135	5.49843						2012.83	20.1897	5.49848						33.302	32.8605	5.70025			39.961	21.8384		1974.72	21.4205	5.49856			1974.7	19.4016	5.49849	33.302
24.522	18.9927						1999.84	19.577	5.49834						1998.98	19.7116	5.49845						2014.44	20.1885	5.49845						33.302	33.597	5.71045			39.961	21.8385		1976.32	21.4188	5.49861			1976.3	19.4005	5.49852	33.302
24.566	18.9897						2001.44	19.5751	5.49835						2000.58	19.7132	5.49843						2016.04	20.1874	5.49844						33.302	34.3478	5.72064			39.933	21.8322		1977.93	21.4163	5.49858			1977.91	19.3985	5.49845	33.302
24.566	18.9882						2003.05	19.5773	5.49843						2002.79	19.7105	5.49841						2018.25	20.1898	5.49838						33.302	35.0974	5.73048			39.933	21.8346		1979.53	21.4139	5.49852			1979.51	19.3937	5.49845	33.302
24.61	18.9888						2004.65	19.5817	5.4984						2004.39	19.7223	5.49838						2019.85	20.1924	5.49841						33.302	35.881	5.74066			39.905	21.8324		1981.14	21.4175	5.49859			1981.12	19.3963	5.49844	33.302
24.61	18.9866						2006.85	19.579	5.4984						2005.99	19.7192	5.49847						2021.46	20.191	5.4984						33.302	36.6852	5.75083			39.905	21.8298		1982.74	21.4166	5.49862			1982.72	19.3932	5.49846	33.302
24.66	18.9835						2008.46	19.5735	5.4984						2007.6	19.7199	5.49839						2023.06	20.1939	5.49839						33.302	37.5007	5.76103			39.876	21.8285		1984.35	21.4158	5.4986			1984.93	19.394	5.49838	33.302
24.66	18.9872						2010.06	19.5722	5.4984						2009.2	19.7232	5.49845						2024.66	20.1897	5.49844						33.302	38.2979	5.77089			39.876	21.8282		1986.55	21.4152	5.49862			1986.53	19.399	5.49839	33.302
24.71	18.9913						2011.67	19.5778	5.49841						2010.81	19.7216	5.49855						2026.27	20.1914	5.4984						33.302	39.1423	5.78108			39.847	21.8268		1988.15	21.4166	5.49863			1988.13	19.3975	5.49842	33.302
24.71	18.9919						2013.27	19.5783	5.4984						2012.41	19.7203	5.49849						2027.87	20.1874	5.49842						33.302	39.992	5.79113			39.847	21.8275		1989.76	21.4183	5.49863			1989.74	19.396	5.49844	33.302
24.754	18.9854						2014.88	19.5806	5.4984						2014.02	19.7145	5.49843						2029.48	20.1912	5.49841						33.302	40.8726	5.80136			39.82	21.8242		1991.36	21.4215	5.49865			1991.34	19.3925	5.49843	33.302
24.754	18.9919						2016.48	19.5802	5.49841						2015.62	19.7142	5.49842						2031.08	20.1955	5.49844						33.302	41.7729	5.81155			39.82	21.8241		1992.97	21.4207	5.49865			1992.95	19.393	5.49837	33.302
24.798	18.9896						2018.08	19.5771	5.49844						2017.22	19.7173	5.49842						2032.69	20.1941	5.49842						33.302	42.6616	5.82141			39.793	21.8291		1994.57	21.4223	5.49865			1994.55	19.3932	5.49836	33.302
24.798	18.9934						2019.69	19.5762	5.49837						2019.43	19.7147	5.4984						2034.89	20.1937	5.49838						33.302	43.5883	5.83162			39.793	21.8244		1996.17	21.418	5.49857			1996.16	19.3939	5.4984	33.302
24.855	18.9932						2021.29	19.5772	5.4984						2021.03	19.718	5.49843						2036.49	20.1889	5.49835						33.302	44.5222	5.8418			39.759	21.8263		1997.78	21.4209	5.49859			1997.76	19.3943	5.49841	33.302
24.855	18.9959						2023.5	19.5761	5.49841						2022.64	19.7153	5.4984						2038.1	20.1875	5.49836						33.302	45.484	5.85191			39.759	21.8236		1999.38	21.4219	5.49862			1999.36	19.3939	5.49839	33.302
24.898	18.994						2025.1	19.5798	5.49833						2024.24	19.7177	5.49839						2039.7	20.188	5.49834						33.302	46.4288	5.86179			39.731	21.8209		2000.99	21.4218	5.49861			2001.57	19.3957	5.49844	33.302
24.898	18.9913						2026.7	19.5809	5.49833						2025.85	19.7139	5.49837						2041.31	20.1874	5.49835						33.302	47.4151	5.87191			39.731	21.819		2003.19	21.4143	5.49861			2003.17	19.3928	5.49838	33.302
24.941	18.9911						2028.31	19.5771	5.49832						2027.45	19.7156	5.49839						2042.91	20.187	5.49835						33.302	48.4405	5.88206			39.703	21.8183		2004.8	21.4188	5.49863			2004.78	19.3945	5.49835	33.302
24.941	18.9946						2029.91	19.5788	5.49837						2029.06	19.7149	5.49838						2044.52	20.192	5.49831						33.302	49.4654	5.89221			39.703	21.8234		2006.4	21.4207	5.49863			2006.38	19.3922	5.49843	33.302
24.986	18.9911						2031.52	19.5799	5.49842						2030.66	19.7197	5.4984						2046.12	20.1938	5.49834						33.302	50.5266	5.90238			39.676	21.8238		2008.01	21.4175	5.49855			2007.99	19.3919	5.49842	33.302
24.986	18.9916						2033.12	19.5738	5.49836						2032.26	19.7238	5.49843						2047.72	20.194	5.49839						33.302	51.5663	5.91228			39.676	21.8217		2009.61	21.4201	5.49861			2009.59	19.3937	5.49839	33.302
25.035	18.9893						2034.73	19.5741	5.49836						2033.87	19.7223	5.4984						2049.33	20.1946	5.49839						33.302	52.6443	5.92244			39.648	21.8144		2011.21	21.4192	5.49866			2011.19	19.3933	5.4984	33.302
25.035	18.9876						2036.33	19.5764	5.4984						2036.07	19.7221	5.49837						2051.53	20.1935	5.49838						33.302	53.762	5.93256			39.648	21.8158		2012.82	21.4157	5.49866			2012.8	19.3965	5.49845	33.302
25.085	18.9864						2037.93	19.578	5.49838						2037.68	19.7186	5.49841						2053.14	20.1914	5.49837						33.302	54.8964	5.94282			39.618	21.8162		2014.42	21.4132	5.49862			2014.4	19.3939	5.49838	33.302
25.085	18.9866						2040.14	19.5775	5.49842						2039.28	19.7232	5.4985						2054.74	20.1961	5.49838						33.302	55.9992	5.9526			39.618	21.8179		2016.03	21.4164	5.49861			2016.01	19.3992	5.49839	33.302
25.129	18.9853						2041.74	19.5763	5.4984						2040.89	19.7255	5.49838						2056.35	20.1968	5.4984						33.302	57.1693	5.96277			39.59	21.8151		2017.63	21.4175	5.49863			2018.21	19.3975	5.49845	33.302
25.129	18.9838						2043.35	19.5799	5.49842						2042.49	19.7239	5.49843						2057.95	20.199	5.49835						33.302	58.3764	5.97301			39.59	21.8135		2019.84	21.4182	5.49864			2019.82	19.3913	5.49837	33.302
25.173	18.9871						2044.95	19.5721	5.49844						2044.09	19.7244	5.49837						2059.55	20.2	5.49838						33.302	59.5894	5.9832			39.559	21.8176		2021.44	21.4163	5.49853			2021.42	19.3914	5.49838	33.302
25.173	18.983						2046.56	19.5751	5.49837						2045.7	19.7201	5.49839						2061.16	20.1979	5.49839						33.302	60.7715	5.99299			39.559	21.8178		2023.04	21.413	5.49855			2023.02	19.3965	5.49839	33.302
25.217	18.9815						2048.16	19.5727	5.49834						2047.3	19.7224	5.49837						2062.76	20.2028	5.49839						33.302	62.0327	6.00311			39.532	21.8129		2024.65	21.4125	5.49859			2024.63	19.396	5.49843	33.302
25.217	18.9792						2049.76	19.5689	5.49833						2048.91	19.7215	5.49833						2064.37	20.1996	5.49845						33.302	63.3049	6.01332			39.532	21.816		2026.25	21.4148	5.49859			2026.23	19.4	5.49846	33.302
25.267	18.9845						2051.37	19.5756	5.49834						2050.51	19.7181	5.49838						2065.97	20.1963	5.49844						33.302	64.5997	6.02349			39.501	21.8136		2027.86	21.4158	5.49859			2027.84	19.3987	5.49842	33.302
25.267	18.982						2052.97	19.5803	5.49837						2052.72	19.7201	5.49838						2068.18	20.2006	5.49839						33.302	65.9251	6.03368			39.501	21.8083		2029.46	21.4153	5.49856			2029.44	19.398	5.49839	33.302
25.311	18.9811						2054.58	19.5793	5.49842						2054.32	19.7243	5.49843						2069.78	20.2073	5.49844						33.302	67.2365	6.04359			39.473	21.8162		2031.07	21.4143	5.49854			2031.05	19.3961	5.49839	33.302
25.311	18.9839						2056.78	19.5808	5.49832						2055.92	19.7197	5.49839						2071.39	20.2066	5.49845						33.302	68.5881	6.05371			39.473	21.8114		2032.67	21.4188	5.4985			2032.65	19.3943	5.49839	33.302
25.359	18.981						2058.39	19.5701	5.49835						2057.53	19.7165	5.49835						2072.99	20.2075	5.49842						33.302	69.9779	6.06384			39.444	21.8124		2034.27	21.4185	5.49856			2034.85	19.3913	5.49843	33.302
25.359	18.9921						2059.99	19.5735	5.49839						2059.13	19.7175	5.49839						2074.59	20.2052	5.49841						33.302	71.3928	6.07409			39.444	21.81		2036.48	21.4197	5.4986			2036.46	19.3982	5.49839	33.302
25.404	18.9924						2061.59	19.5731	5.49842						2060.74	19.7222	5.49839						2076.2	20.2019	5.49843						33.302	72.7767	6.08393			39.418	21.8122		2038.08	21.4188	5.49862			2038.06	19.3975	5.49841	33.302
25.404	18.9993						2063.2	19.5762	5.4984						2062.34	19.7219	5.4984						2077.8	20.1993	5.49833						33.302	74.2384	6.09407			39.418	21.8125		2039.69	21.4164	5.49865			2039.67	19.3948	5.49837	33.302
25.454	19.0038						2064.8	19.5792	5.49837						2063.95	19.7245	5.4984						2079.41	20.1963	5.49835						33.302	75.7194	6.1043			39.383	21.8093		2041.29	21.4142	5.49856			2041.27	19.3945	5.49844	33.302
25.454	19.001						2066.41	19.576	5.49838						2065.55	19.7263	5.49833						2081.01	20.1998	5.49835						33.302	77.2199	6.11439			39.383	21.8081		2042.89	21.4175	5.49854			2042.88	19.3899	5.49844	33.302
25.499	19.0059						2068.01	19.5822	5.49839						2067.15	19.7273	5.49839						2082.61	20.2026	5.49836						33.302	78.7576	6.12459			39.355	21.8101		2046.1	21.413	5.4986			2044.48	19.3902	5.49841	33.302
25.499	19.0067						2069.62	19.5789	5.49836						2069.36	19.7266	5.49845						2084.82	20.1982	5.49841						33.302	80.2686	6.13449			39.355	21.8109		2047.71	21.4155	5.49852			2046.08	19.3931	5.4984	33.302
25.542	19.0006						2071.22	19.5803	5.49838						2070.96	19.7248	5.49848						2086.42	20.2031	5.49841						33.302	81.853	6.14458			39.328	21.8129		2049.31	21.4128	5.4986			2047.69	19.3978	5.49845	33.302
25.542	18.9968						2073.43	19.5779	5.49836						2072.57	19.7271	5.49841						2088.03	20.2021	5.49844						33.302	83.4557	6.1548			39.328	21.8063		2050.92	21.415	5.4986			2049.29	19.3931	5.49847	33.302
25.585	18.9961						2075.03	19.5789	5.49834						2074.17	19.7243	5.49844						2089.63	20.2008	5.49841						33.302	85.0905	6.16502			39.299	21.8086		2053.12	21.4148	5.49857			2051.5	19.3996	5.49845	33.302
25.585	18.9999						2076.63	19.5774	5.49835						2075.78	19.7228	5.49837						2091.24	20.198	5.49839						33.302	86.7032	6.17482			39.299	21.8094		2054.72	21.4188	5.49864			2053.1	19.3944	5.49841	33.302
25.641	18.9944						2078.24	19.5765	5.49826						2077.38	19.7259	5.49834						2092.84	20.2041	5.4984						33.302	88.3608	6.18495			39.273	21.8077		2056.33	21.4172	5.49861			2054.7	19.3959	5.49841	33.302
25.641	18.9962						2079.84	19.5809	5.4983						2078.98	19.7227	5.49839						2094.45	20.2026	5.49843						33.302	90.0443	6.19515			39.273	21.8113		2057.93	21.4168	5.49861			2056.31	19.3938	5.4984	33.302
25.686	18.9941						2081.45	19.5754	5.49832						2080.59	19.7269	5.49842						2096.05	20.2025	5.49835						33.302	91.7666	6.20527			39.242	21.8068		2059.54	21.4152	5.49865			2057.91	19.3951	5.49839	33.302
25.686	18.998						2083.05	19.5725	5.49831						2082.19	19.7217	5.49842						2097.65	20.2084	5.49835						33.302	93.4849	6.21544			39.242	21.8121		2061.14	21.4128	5.49862			2059.52	19.3966	5.49836	33.302
25.728	18.9987						2084.65	19.5732	5.49827						2083.8	19.7278	5.49839						2099.26	20.2044	5.49846						33.302	95.1978	6.22528			39.215	21.8128		2062.75	21.4131	5.49859			2061.12	19.3965	5.49842	33.302
25.728	18.9978						2086.26	19.5707	5.49838						2086	19.726	5.49843						2101.46	20.2096	5.49843						33.302	96.9891	6.2355			39.215	21.8103		2064.35	21.4119	5.49856			2062.73	19.4013	5.49841	33.302
25.773	18.9991						2087.86	19.575	5.49835						2087.61	19.7302	5.49843						2103.07	20.2035	5.49841						33.302	98.8173	6.24566			39.188	21.8136		2065.95	21.4138	5.49859			2064.33	19.3958	5.49843	33.302
25.773	18.9952						2090.07	19.5752	5.49835						2089.21	19.7301	5.49849						2104.67	20.2036	5.4984						33.302	100.742	6.25581			39.188	21.8113		2067.56	21.4157	5.4986			2065.93	19.3935	5.49841	33.302
25.823	18.9982						2091.67	19.57	5.49834						2090.81	19.7259	5.49843						2106.28	20.205	5.49837						33.302	102.517	6.26577			39.159	21.8076		2069.76	21.4126	5.49854			2068.14	19.3954	5.49839	33.302
25.823	18.9983						2093.28	19.5742	5.49833						2092.42	19.728	5.49846						2107.88	20.1999	5.49841						33.302	104.381	6.27589			39.159	21.8061		2071.37	21.4125	5.49863			2069.74	19.3974	5.49842	33.302
25.867	19.0038						2094.88	19.5713	5.49834						2094.02	19.7248	5.49848						2109.48	20.2036	5.49838						33.302	106.308	6.2861			39.129	21.8068		2072.97	21.4123	5.49857			2071.35	19.3999	5.49842	33.302
25.867	19.0041						2096.48	19.5742	5.4984						2095.63	19.7261	5.49853						2111.09	20.2078	5.49839						33.302	108.179	6.29626			39.129	21.8112		2074.58	21.4099	5.49859			2072.95	19.3959	5.49842	33.302
25.917	19.0006						2098.09	19.5693	5.49834						2097.23	19.7271	5.49842						2112.69	20.2084	5.4984						33.302	110.032	6.30611			39.1	21.813		2076.18	21.4092	5.49854			2074.56	19.3974	5.49847	33.302
25.917	19.016						2099.69	19.577	5.4983						2098.84	19.7294	5.49843						2114.3	20.2052	5.49841						33.302	111.949	6.3163			39.1	21.8131		2077.78	21.4089	5.49852			2076.16	19.3945	5.49846	33.302
25.96	19.0142						2101.3	19.5775	5.49837						2100.44	19.7313	5.4984						2115.9	20.2049	5.49837						33.302	113.888	6.32652			39.07	21.8147		2079.39	21.4172	5.49852			2077.76	19.3925	5.49838	33.302
25.96	19.0166						2102.9	19.5722	5.49839						2102.64	19.7334	5.49844						2118.11	20.2015	5.49836						33.302	115.739	6.33667			39.07	21.8112		2080.99	21.4161	5.49854			2079.37	19.3923	5.4984	33.302
26.005	19.0144						2104.51	19.5779	5.49832						2104.25	19.7297	5.49848						2119.71	20.2033	5.49832						33.302	117.738	6.34679			39.042	21.8148		2082.6	21.4164	5.49855			2080.97	19.3925	5.49837	33.302
26.005	19.0186						2106.71	19.5783	5.49839						2105.85	19.7286	5.49849						2121.31	20.2049	5.49839						33.302	119.689	6.35666			39.042	21.811		2084.2	21.4196	5.49865			2082.58	19.3964	5.49835	33.302
26.054	19.0227						2108.31	19.5791	5.49839						2107.46	19.7299	5.49846						2122.92	20.2043	5.49839						33.302	121.611	6.36682			39.012	21.813		2086.41	21.4142	5.49859			2084.78	19.397	5.49841	33.302
26.054	19.0275						2109.92	19.5753	5.4983						2109.06	19.7298	5.49844						2124.52	20.2086	5.49845						33.302	123.531	6.37693			39.012	21.8115		2088.01	21.4155	5.49864			2086.39	19.3953	5.49841	33.302
26.099	19.0295						2111.52	19.5794	5.49835						2110.67	19.7312	5.49839						2126.13	20.2015	5.49839						33.302	125.604	6.3872			38.984	21.813		2089.61	21.416	5.49859			2087.99	19.3957	5.49839	33.302
26.099	19.0285						2113.13	19.5781	5.49829						2112.27	19.7315	5.49839						2127.73	20.2004	5.49835						33.302	127.736	6.39696			38.984	21.8106		2091.22	21.4158	5.49862			2089.59	19.3931	5.49843	33.302
26.148	19.0299						2114.73	19.5752	5.49833						2113.88	19.7321	5.49837						2129.33	20.2025	5.49835						33.302	129.869	6.40717			38.956	21.8142		2092.82	21.4165	5.49862			2091.2	19.3944	5.49839	33.302
26.148	19.0321						2116.34	19.5765	5.49836						2115.48	19.7276	5.49847						2130.94	20.2023	5.49838						33.302	132.094	6.41734			38.956	21.8138		2094.43	21.4166	5.49858			2092.8	19.3938	5.49837	33.302
26.192	19.0285						2117.94	19.5769	5.49836						2117.08	19.728	5.49843						2132.54	20.2007	5.49836						33.302	134.245	6.42752			38.929	21.8159		2096.03	21.4138	5.4985			2094.41	19.395	5.4984	33.302
26.192	19.0325						2119.54	19.5777	5.49837						2119.29	19.7238	5.49841						2134.75	20.2077	5.49839						33.302	136.504	6.43766			38.929	21.8151		2097.64	21.4156	5.49855			2096.01	19.3972	5.49841	33.302
26.242	19.0395						2121.15	19.5824	5.49834						2120.89	19.7315	5.49843						2136.35	20.2048	5.4984						33.302	138.775	6.44753			38.893	21.8169		2099.24	21.4148	5.49859			2097.61	19.3991	5.49839	33.302
26.242	19.0303						2123.35	19.5783	5.49837						2122.5	19.7275	5.4984						2137.96	20.2017	5.4984						33.302	141.042	6.45775			38.893	21.8152		2100.84	21.412	5.49854			2099.22	19.3959	5.49846	33.302
26.285	19.0348						2124.96	19.5833	5.49839						2124.1	19.7269	5.49837						2141.16	20.2068	5.49841						33.302	143.375	6.46787			38.867	21.8151		2103.05	21.4115	5.4986			2103.03	19.3956	5.49838	33.302
26.285	19.0371						2126.56	19.5799	5.49839						2125.7	19.7247	5.49838						2142.77	20.2057	5.49841						33.302	145.859	6.47801			38.867	21.8144		2104.65	21.4125	5.49855			2104.63	19.3946	5.49843	33.302
26.33	19.0352						2128.16	19.5814	5.49836						2127.31	19.7259	5.4984						2144.37	20.2103	5.4984						33.302	148.23	6.4879			38.839	21.8128		2106.26	21.4134	5.49852			2106.24	19.3956	5.49836	33.302
26.33	19.0362						2129.77	19.5775	5.49834						2128.91	19.726	5.49844						2145.98	20.2129	5.49845						33.302	150.804	6.49802			38.839	21.8131		2107.86	21.4142	5.49857			2107.84	19.3968	5.49835	33.302
26.374	19.0356						2131.37	19.5773	5.49835						2130.52	19.725	5.4984						2147.58	20.2058	5.4984						33.302	153.364	6.50817			38.813	21.8168		2109.47	21.4146	5.49854			2109.45	19.3954	5.49845	33.302
26.374	19.0426						2132.98	19.5789	5.49836						2132.12	19.7261	5.49842						2149.19	20.2145	5.49839						33.302	153.276	6.50815			38.813	21.8193		2111.07	21.4161	5.49857			2111.05	19.3934	5.49842	33.302
26.424	19.0399						2134.58	19.5824	5.49839						2133.73	19.7281	5.49843						2151.43	20.2077	5.49841						33.302	153.163	6.50821			38.786	21.8203		2112.67	21.4174	5.49857			2112.65	19.3971	5.49838	33.302
26.424	19.0444						2136.19	19.5802	5.49839						2135.93	19.726	5.49846						2153.03	20.2052	5.49836						33.302	150.402	6.49802			38.786	21.8173		2114.28	21.4175	5.4986			2114.26	19.3934	5.49836	33.302
26.474	19.0468						2137.79	19.5844	5.49834						2137.53	19.7237	5.49839						2154.64	20.2078	5.49839						33.302	147.672	6.48781			38.754	21.8145		2115.88	21.4162	5.4986			2115.86	19.394	5.49835	33.302
26.474	19.0444						2139.99	19.5773	5.49833						2139.14	19.7243	5.49839						2156.24	20.2123	5.49843						33.302	145.094	6.47805			38.754	21.813		2117.49	21.4166	5.49864			2118.07	19.3916	5.49839	33.302
26.517	19.0488						2141.6	19.5758	5.49834						2140.74	19.728	5.49838						2157.84	20.2093	5.49843						33.302	142.448	6.46794			38.723	21.8115		2119.69	21.4137	5.49866			2119.67	19.3994	5.49838	33.302
26.517	19.0452						2143.2	19.5792	5.49836						2142.35	19.7293	5.49842						2159.45	20.2064	5.49837						33.302	139.836	6.45775			38.723	21.8147		2121.3	21.4142	5.49855			2121.28	19.395	5.49836	33.302
26.561	19.0473						2144.81	19.5835	5.49835						2143.95	19.7297	5.49847						2161.05	20.2098	5.49836						33.302	137.31	6.4476			38.695	21.8179		2122.9	21.4184	5.49859			2122.88	19.3954	5.49839	33.302
26.561	19.0517						2146.41	19.5811	5.49839						2145.56	19.7283	5.49843						2162.66	20.2108	5.49844						33.302	134.894	6.4377			38.695	21.8182		2124.5	21.4208	5.49864			2124.48	19.3946	5.49837	33.302
26.611	19.045						2148.02	19.5832	5.49838						2147.16	19.7331	5.49835						2164.26	20.2044	5.49837						33.302	132.436	6.42755			38.668	21.8186		2126.11	21.417	5.49857			2126.09	19.3916	5.49841	33.302
26.611	19.0525						2149.62	19.5877	5.4984						2148.76	19.736	5.49843						2165.86	20.2014	5.49835						33.302	130.01	6.41737			38.668	21.8233		2127.71	21.4156	5.49856			2127.69	19.3922	5.4984	33.302
26.654	19.0526						2151.22	19.5822	5.4984						2150.37	19.7313	5.49844						2168.07	20.2047	5.49843						33.302	127.682	6.40723			38.637	21.8131		2129.32	21.4127	5.49859			2129.3	19.3945	5.49837	33.302
26.654	19.0538						2152.83	19.5814	5.49837						2152.57	19.7281	5.49838						2169.67	20.2053	5.49837						33.302	125.35	6.39709			38.637	21.8125		2130.92	21.4153	5.49862			2130.9	19.3956	5.49836	33.302
26.704	19.057						2154.43	19.5773	5.49831						2154.18	19.7283	5.49841						2171.28	20.211	5.49836						33.302	123.128	6.38724			38.61	21.8141		2132.53	21.4158	5.4986			2132.51	19.399	5.49843	33.302
26.704	19.0512						2156.64	19.5783	5.49832						2155.78	19.7325	5.49838						2172.88	20.2097	5.49834						33.302	120.857	6.37703			38.61	21.8183		2134.13	21.4145	5.49857			2134.71	19.3967	5.49839	33.302
26.748	19.0517						2158.24	19.5813	5.49836						2157.39	19.7309	5.49836						2174.49	20.2077	5.49837						33.302	118.634	6.36688			38.581	21.814		2136.33	21.4157	5.49859			2136.31	19.3975	5.49842	33.302
26.748	19.0567						2159.85	19.5823	5.49833						2158.99	19.7312	5.49837						2176.09	20.208	5.49833						33.302	116.443	6.35668			38.581	21.8166		2137.94	21.4159	5.49858			2137.92	19.3937	5.49842	33.302
26.792	19.054						2161.45	19.5839	5.49831						2160.59	19.7306	5.49835						2177.7	20.2081	5.49834						33.302	114.342	6.3468			38.553	21.8215		2139.54	21.4167	5.49854			2139.52	19.3925	5.49839	33.302
26.792	19.0598						2163.05	19.5835	5.49834						2162.2	19.7327	5.4984						2179.3	20.2053	5.49836						33.302	112.262	6.3366			38.553	21.8226		2141.15	21.4099	5.49856			2141.13	19.3963	5.49839	33.302
26.842	19.0606						2164.66	19.5836	5.49831						2163.8	19.73	5.49837						2180.9	20.2034	5.49835						33.302	110.196	6.32644			38.524	21.8193		2142.75	21.4097	5.49848			2142.73	19.3987	5.49845	33.302
26.842	19.0612						2166.26	19.5803	5.49833						2165.41	19.7298	5.49838						2182.51	20.2027	5.49834						33.302	108.153	6.31628			38.524	21.8227		2144.36	21.4117	5.49851			2144.34	19.3977	5.49846	33.302
26.886	19.0659						2167.87	19.5749	5.49834						2167.01	19.7273	5.49838						2184.71	20.2036	5.4984						33.302	106.142	6.30612			38.496	21.8217		2145.96	21.4165	5.49854			2145.94	19.403	5.49841	33.302
26.886	19.0636						2169.47	19.5782	5.49834						2169.22	19.7255	5.49839						2186.32	20.2028	5.49838						33.302	104.255	6.29622			38.496	21.8237		2147.56	21.4159	5.49861			2147.54	19.3986	5.49845	33.302
26.93	19.069						2171.08	19.581	5.49832						2170.82	19.7332	5.49841						2187.92	20.2043	5.49831						33.302	102.349	6.28607			38.47	21.8215		2149.17	21.4162	5.4986			2151.35	19.3964	5.49845	33.302
26.974	19.0683						2173.28	19.5799	5.49838						2172.43	19.7349	5.4984						2189.53	20.2072	5.49837						33.302	100.44	6.27597			38.47	21.8251		2150.77	21.4167	5.4986			2152.96	19.3988	5.4984	33.302
26.974	19.0687						2174.89	19.5861	5.49841						2174.03	19.7347	5.4984						2191.13	20.2078	5.49841						33.302	98.4569	6.26575			38.437	21.8216		2152.98	21.4134	5.49856			2154.56	19.3953	5.49841	33.302
27.029	19.0775						2176.49	19.5832	5.49838						2175.63	19.7281	5.49839						2192.73	20.2092	5.49841						33.302	96.6433	6.25593			38.437	21.8187		2154.58	21.4203	5.49859			2156.16	19.3997	5.49841	33.302
27.029	19.0755						2178.09	19.5789	5.49833						2177.24	19.731	5.49839						2194.34	20.2084	5.49841						33.302	94.8677	6.24573			38.406	21.8211		2156.18	21.4219	5.49862			2157.77	19.3976	5.49842	33.302
27.073	19.0773						2179.7	19.5769	5.49837						2180.45	19.7322	5.49847						2195.94	20.2047	5.4984						33.302	93.0734	6.23553			38.406	21.8179		2157.79	21.4166	5.49868			2159.37	19.3925	5.49836	33.302
27.118	19.0718						2181.3	19.582	5.49837						2182.05	19.7298	5.49842						2197.55	20.2052	5.49835						33.302	91.3131	6.22536			38.38	21.8159		2159.39	21.4187	5.49867			2160.98	19.3981	5.49836	33.302
27.118	19.0749						2182.91	19.5804	5.49837						2183.65	19.7336	5.49837						2199.15	20.2036	5.49834						33.302	89.6214	6.21551			38.38	21.8185		2161	21.4162	5.49861			2162.58	19.396	5.49845	33.302
27.161	19.0761						2184.51	19.5787	5.49831						2185.86	19.7344	5.49838						2201.36	20.2038	5.49832						33.302	87.9366	6.20537			38.354	21.8207		2162.6	21.4174	5.49862			2164.19	19.3943	5.49841	33.302
27.161	19.0752						2186.11	19.5857	5.49833						2187.46	19.7307	5.49838						2202.96	20.2128	5.49833						33.302	86.2507	6.19523			38.354	21.8153		2164.21	21.4131	5.49862			2165.79	19.3971	5.49838	33.302
27.211	19.0725						2187.72	19.5829	5.4984						2189.07	19.7282	5.49836						2204.56	20.2137	5.49841						33.302	84.5926	6.185			38.325	21.8124		2165.81	21.416	5.49867			2167.99	19.3911	5.4984	33.302
27.211	19.0708						2189.92	19.5879	5.49836						2190.67	19.7315	5.49834						2206.17	20.21	5.49839						33.302	82.9804	6.17488			38.325	21.8141		2167.41	21.4172	5.49862			2169.6	19.3982	5.49837	33.302
27.26	19.0728						2191.53	19.5792	5.49831						2192.28	19.732	5.49836						2207.77	20.208	5.49836						33.302	81.4437	6.16497			38.298	21.8163		2169.62	21.4163	5.49863			2171.2	19.3971	5.49843	33.302
27.26	19.0702						2193.13	19.5847	5.49831						2193.88	19.7385	5.49842						2209.38	20.2069	5.49836						33.302	79.9112	6.15475			38.298	21.82		2171.22	21.4182	5.49866			2172.81	19.3984	5.4984	33.302
27.305	19.0654						2194.74	19.581	5.49841						2195.48	19.7322	5.49844						2210.98	20.2056	5.49835						33.302	78.3532	6.14457			38.267	21.8224		2172.83	21.4157	5.49862			2174.41	19.3989	5.49836	33.302
27.305	19.0673						2196.34	19.5838	5.49834						2197.09	19.7338	5.49839						2212.59	20.208	5.49836						33.302	76.884	6.13448			38.267	21.8228		2174.43	21.4142	5.49856			2176.02	19.3947	5.49835	33.302
27.348	19.065						2197.94	19.5895	5.49836						2198.69	19.7282	5.49835						2214.19	20.2123	5.49834						33.302	75.4498	6.12453			38.236	21.8179		2176.04	21.413	5.49858			2177.62	19.398	5.4983	33.302
27.348	19.0704						2199.55	19.5847	5.49842						2200.3	19.7279	5.49836						2215.79	20.2122	5.49829						33.302	73.9913	6.11437			38.236	21.8152		2177.64	21.4173	5.49856			2179.22	19.3954	5.49833	33.302
27.398	19.0649						2201.15	19.5876	5.49839						2202.5	19.735	5.49839						2218	20.2149	5.49841						33.302	72.5476	6.1042			38.208	21.8125		2179.25	21.4191	5.49865			2180.83	19.3931	5.4983	33.302
27.398	19.0711						2202.76	19.5869	5.4984						2204.11	19.7378	5.49849						2219.6	20.2073	5.49836						33.302	71.1249	6.09405			38.208	21.8146		2180.85	21.4146	5.49861			2182.43	19.3942	5.49832	33.302
27.443	19.0636						2204.36	19.5839	5.4984						2205.71	19.7387	5.49845						2221.21	20.2096	5.49839						33.302	69.7124	6.08391			38.181	21.8185		2182.45	21.4118	5.4986			2184.64	19.3923	5.49837	33.302
27.443	19.0671						2206.57	19.585	5.49835						2207.31	19.7364	5.49843						2222.81	20.2114	5.49839						33.302	68.3789	6.074			38.181	21.815		2184.06	21.4202	5.49856			2186.24	19.3966	5.49839	33.302
27.492	19.0652						2208.17	19.5828	5.49833						2208.92	19.7303	5.49843						2224.41	20.212	5.49839						33.302	67.0367	6.06387			38.15	21.814		2186.26	21.4161	5.49863			2187.85	19.3961	5.4984	33.302
27.492	19.0653						2209.77	19.5831	5.49833						2210.52	19.73	5.4984						2226.02	20.2109	5.49837						33.302	65.6997	6.0537			38.15	21.8144		2187.87	21.4174	5.49858			2189.45	19.3974	5.49839	33.302
27.536	19.0578						2211.38	19.585	5.49831						2212.13	19.7288	5.49839						2227.62	20.2116	5.49835						33.302	64.3871	6.04347			38.121	21.8137		2189.47	21.4143	5.49861			2191.06	19.3944	5.49844	33.302
27.536	19.0612						2212.98	19.5872	5.49839						2213.73	19.7336	5.49842						2230.83	20.212	5.4984						33.302	63.1528	6.03365			38.121	21.8122		2191.08	21.4155	5.49857			2192.66	19.3967	5.49835	33.302
27.579	19.0616						2214.59	19.5829	5.4984						2215.34	19.7329	5.49845						2232.44	20.2111	5.49834						33.302	61.8921	6.02354			38.098	21.8117		2192.68	21.4199	5.49858			2194.26	19.3999	5.4984	33.302
27.579	19.0555						2216.19	19.5799	5.49839						2216.94	19.7326	5.49846						2234.64	20.2072	5.49836						33.302	60.6511	6.01335			38.098	21.8155		2194.28	21.4174	5.4986			2195.87	19.398	5.4984	33.302
27.635	19.0627						2217.8	19.5814	5.4984						2219.14	19.7342	5.49843						2236.24	20.2119	5.49838						33.302	59.4377	6.0032			38.064	21.8141		2195.89	21.4187	5.49863			2197.47	19.3974	5.49837	33.302
27.635	19.0649						2219.4	19.5831	5.49837						2220.75	19.7341	5.49843						2237.85	20.2088	5.4984						33.302	58.2569	5.99302			38.064	21.8088		2197.49	21.4149	5.49858			2199.08	19.3995	5.49844	33.302
27.679	19.0599						2221	19.5853	5.4984						2222.35	19.7348	5.49847						2239.45	20.2129	5.49834						33.302	57.125	5.98312			38.033	21.8082		2199.1	21.4139	5.4985			2201.28	19.3957	5.4984	33.302
27.679	19.0579						2223.21	19.581	5.49832						2223.96	19.734	5.49847						2241.06	20.2141	5.4984						33.302	55.9919	5.97297			38.033	21.8067		2200.7	21.4135	5.49859			2202.89	19.3925	5.49841	33.302
27.724	19.0578						2224.81	19.58	5.49829						2225.56	19.739	5.49845						2242.66	20.2111	5.49839						33.302	54.8485	5.96277			38.006	21.8078		2202.91	21.4137	5.49861			2204.49	19.3965	5.49836	33.302
27.724	19.0606						2226.42	19.5798	5.49836						2227.17	19.7412	5.49847						2244.27	20.2078	5.49835						33.302	53.7398	5.95263			38.006	21.8066		2204.51	21.419	5.4986			2206.09	19.3959	5.49837	33.302
27.766	19.0545						2228.02	19.5817	5.49836						2228.77	19.7394	5.49841						2245.87	20.2106	5.49839						33.302	52.6939	5.94277			37.979	21.8058		2206.11	21.4154	5.49858			2207.7	19.3939	5.49839	33.302
27.766	19.0574						2229.63	19.5819	5.49837						2230.37	19.7352	5.49841						2247.47	20.2029	5.49838						33.302	51.6501	5.93263			37.979	21.8061		2207.72	21.4151	5.49861			2209.3	19.3991	5.49832	33.302
27.818	19.058						2231.23	19.5806	5.49832						2231.98	19.7306	5.49837						2249.08	20.2053	5.49841						33.302	50.6213	5.9225			37.951	21.8028		2209.32	21.4175	5.49857			2210.91	19.3968	5.49841	33.302
27.818	19.0558						2232.83	19.5824	5.49834						2233.58	19.7315	5.49839						2251.28	20.2068	5.49837						33.302	49.5647	5.91227			37.951	21.8021		2210.93	21.4132	5.4986			2212.51	19.3945	5.49839	33.302
27.861	19.0561						2234.44	19.5834	5.49827						2235.79	19.7319	5.4984						2252.89	20.2144	5.49844						33.302	48.5859	5.90246			37.92	21.8022		2212.53	21.4172	5.49862			2214.12	19.3908	5.49836	33.302
27.861	19.0555						2236.04	19.5825	5.49832						2237.39	19.7329	5.49837						2254.49	20.2107	5.49841						33.302	47.5672	5.89226			37.92	21.8044		2214.14	21.4154	5.49865			2215.72	19.3918	5.49833	33.302
27.904	19.0552						2237.65	19.5802	5.49833						2238.99	19.7325	5.49835						2256.1	20.209	5.4984						33.302	46.5717	5.88205			37.894	21.7988		2215.74	21.4147	5.49859			2217.92	19.3879	5.49837	33.302
27.904	19.0579						2239.85	19.5815	5.49827						2240.6	19.7346	5.49836						2257.7	20.2125	5.49841						33.302	45.603	5.87188			37.894	21.8029		2217.34	21.4176	5.49859			2219.53	19.3971	5.49837	33.302
27.948	19.0522						2241.46	19.5804	5.49825						2242.2	19.7367	5.4984						2259.3	20.2059	5.49838						33.302	44.6428	5.86174			37.861	21.8013		2219.55	21.4193	5.4986			2221.13	19.3968	5.49843	33.302
27.948	19.0565						2243.06	19.5813	5.49835						2243.81	19.7314	5.49841						2260.91	20.2051	5.49839						33.302	43.7364	5.85185			37.861	21.7931		2221.15	21.4178	5.49857			2222.74	19.3986	5.49839	33.302
28.005	19.056						2244.66	19.5828	5.49835						2245.41	19.7322	5.49841						2262.51	20.2101	5.49844						33.302	42.8228	5.84169			37.834	21.7978		2222.76	21.4167	5.49862			2224.34	19.3969	5.49839	33.302
28.005	19.0548						2246.27	19.5874	5.49827						2247.02	19.7335	5.49845						2264.12	20.2079	5.49839						33.302	41.9255	5.83146			37.834	21.7959		2224.36	21.419	5.49857			2225.95	19.3965	5.49838	33.302
28.048	19.0629						2247.87	19.5815	5.49832						2248.62	19.7307	5.49843						2265.72	20.2085	5.49845						33.302	41.0578	5.82139			37.806	21.7995		2225.97	21.413	5.49866			2227.55	19.3921	5.49835	33.302
28.048	19.0627						2249.48	19.5833	5.49832						2250.22	19.7338	5.49834						2267.93	20.2073	5.49844						33.302	40.2149	5.81155			37.806	21.7982		2227.57	21.4177	5.49856			2229.15	19.3901	5.49839	33.302
28.091	19.0664						2251.08	19.5783	5.49835						2252.43	19.7326	5.49835						2269.53	20.2062	5.49842						33.302	39.3503	5.80132			37.776	21.791		2229.17	21.4198	5.4986			2230.76	19.3966	5.4984	33.302
28.091	19.0627						2252.69	19.5767	5.49833						2254.03	19.7302	5.49837						2271.14	20.2053	5.49844						33.302	38.5148	5.79118			37.776	21.7947		2230.78	21.4175	5.49861			2232.36	19.3939	5.49832	33.302
28.136	19.0584						2254.29	19.5817	5.49834						2255.64	19.7282	5.49833						2272.74	20.2054	5.49842						33.302	37.686	5.78109			37.747	21.7978		2232.38	21.4189	5.49859			2234.57	19.3945	5.49835	33.302
28.136	19.0615						2256.49	19.5848	5.49837						2257.24	19.7304	5.4984						2275.95	20.203	5.49834						33.302	36.8658	5.77081			37.747	21.795		2233.99	21.4193	5.49857			2236.17	19.3942	5.49842	33.302
28.185	19.0657						2258.1	19.5837	5.49838						2258.85	19.7328	5.4984						2277.55	20.2098	5.49833						33.302	36.0894	5.76091			37.717	21.7934		2236.19	21.4102	5.49859			2237.78	19.393	5.49838	33.302
28.185	19.0693						2259.7	19.5807	5.49834						2260.45	19.7317	5.49834						2279.16	20.2129	5.49833						33.302	35.3121	5.75076			37.717	21.7886		2237.8	21.4139	5.49855			2239.38	19.3909	5.49842	33.302
28.229	19.0678						2261.31	19.5778	5.49833						2262.05	19.737	5.49839						2280.76	20.2121	5.49841						33.302	34.5445	5.74063			37.688	21.788		2239.4	21.4161	5.49851			2240.98	19.3927	5.49836	33.302
28.229	19.0658						2262.91	19.5777	5.49827						2263.66	19.7373	5.49838						2282.36	20.214	5.49841						33.302	33.7947	5.73046			37.688	21.7915		2241	21.4142	5.49852			2242.59	19.3985	5.49836	33.302
28.273	19.062						2264.52	19.5787	5.49831						2265.26	19.7347	5.49838						2286.17	20.2101	5.49839						33.302	33.0827	5.7206			37.66	21.7906		2242.61	21.4139	5.49852			2244.19	19.3916	5.49833	33.302
28.273	19.0662						2266.12	19.5819	5.49828						2266.87	19.7357	5.49845						2287.78	20.2103	5.49837						33.302	32.3606	5.7104			37.66	21.7867		2244.21	21.4144	5.49852			2245.8	19.3934	5.49826	33.302
28.323	19.0659						2267.72	19.5786	5.49828						2269.07	19.7344	5.49839						2289.38	20.2126	5.49835						33.302	31.6486	5.70029			37.631	21.7875		2245.82	21.4171	5.49851			2247.4	19.3955	5.49827	33.302
28.323	19.0699						2269.33	19.5814	5.49829						2270.68	19.7397	5.49845						2290.99	20.2148	5.49839						33.302	30.9492	5.69004			37.631	21.7888		2247.42	21.4143	5.49859			2249.01	19.3948	5.49829	33.302
28.367	19.0744						2270.93	19.5864	5.49832						2272.28	19.7362	5.49843						2292.59	20.2161	5.49839						33.302	30.2591	5.67986			37.602	21.7841		2249.03	21.4139	5.49849			2251.21	19.3962	5.49836	33.302
28.367	19.0809						2273.14	19.583	5.4983						2273.89	19.7404	5.49845						2294.2	20.2189	5.4984						33.302	29.6126	5.66997			37.602	21.7819		2250.63	21.4142	5.4985			2252.81	19.3966	5.49835	33.302
28.417	19.0807						2274.74	19.5793	5.49826						2275.49	19.7393	5.49842						2295.8	20.2135	5.49841						33.302	28.9602	5.65985			37.577	21.7877		2252.83	21.4097	5.49851			2254.42	19.4011	5.49835	33.302
28.417	19.0777						2276.35	19.5827	5.49829						2277.09	19.7399	5.49842						2297.4	20.2128	5.49838						33.302	28.3141	5.64969			37.577	21.7849		2254.44	21.4151	5.49852			2256.02	19.3974	5.49831	33.302
28.46	19.0762						2277.95	19.5801	5.49832						2278.7	19.7339	5.49843						2299.01	20.215	5.49834						33.302	27.6765	5.63956			37.545	21.7808		2256.04	21.4179	5.49853			2257.63	19.3962	5.49833	33.302
28.46	19.0804						2279.55	19.583	5.49831						2280.3	19.7309	5.49838						2301.21	20.2134	5.49835						33.302	27.0765	5.62963			37.545	21.7875		2257.65	21.4216	5.49862			2259.23	19.394	5.4983	33.302
28.504	19.0827						2281.16	19.5862	5.49825						2281.91	19.7294	5.49842						2302.82	20.2191	5.49845						33.302	26.4644	5.61948			37.515	21.7805		2259.25	21.4193	5.49861			2260.84	19.393	5.49832	33.302
28.504	19.0831						2282.76	19.5863	5.49828						2283.51	19.7286	5.49837						2304.42	20.2169	5.49851						33.302	25.8658	5.60929			37.515	21.7861		2260.86	21.415	5.49851			2262.44	19.3976	5.49835	33.302
28.554	19.0817						2284.37	19.5837	5.49836						2285.72	19.7305	5.49834						2306.03	20.217	5.49845						33.302	25.2849	5.59917			37.484	21.7787		2262.46	21.4147	5.49855			2264.04	19.3961	5.49837	33.302
28.554	19.0866						2285.97	19.5843	5.4983						2287.32	19.7379	5.49841						2307.63	20.2141	5.49836						33.302	24.7063	5.5889			37.484	21.7842		2264.06	21.4136	5.49855			2265.65	19.3916	5.49836	33.302
28.604	19.0846						2287.58	19.581	5.4983						2288.92	19.7309	5.49837						2309.23	20.2158	5.49835						33.302	24.1646	5.57913			37.46	21.7833		2265.67	21.4168	5.49851			2267.85	19.3967	5.49834	33.302
28.604	19.0917						2289.78	19.5796	5.49832						2290.53	19.7326	5.49837						2310.84	20.2135	5.49837						33.302	23.6158	5.56893			37.46	21.7819		2267.27	21.418	5.49857			2269.46	19.3993	5.49835	33.302
28.648	19.0873						2291.38	19.5858	5.49832						2292.13	19.7311	5.49839						2312.44	20.2129	5.49837						33.302	23.0747	5.55874			37.425	21.7797		2269.48	21.4136	5.49859			2271.06	19.3986	5.49834	33.302
28.648	19.0899						2292.99	19.5846	5.49833						2293.74	19.7283	5.49842						2314.05	20.212	5.49834						33.302	22.5508	5.54862			37.425	21.7818		2271.08	21.4122	5.49852			2272.66	19.3927	5.49834	33.302
28.692	19.0854						2294.59	19.5829	5.49833						2295.34	19.7326	5.49844						2315.65	20.2099	5.49839						33.302	22.0523	5.53874			37.401	21.777		2272.68	21.4119	5.49856			2274.27	19.3957	5.49838	33.302
28.735	19.089						2296.2	19.5836	5.49836						2296.95	19.7325	5.49847						2317.86	20.2103	5.49835						33.302	21.5477	5.5285			37.401	21.7767		2274.29	21.4147	5.49853			2275.87	19.3941	5.49841	33.302
28.735	19.0908						2297.8	19.5847	5.49834						2298.55	19.7369	5.49848						2319.46	20.2132	5.49844						33.302	21.0466	5.51837			37.372	21.7734		2275.89	21.4164	5.4986			2277.48	19.3945	5.49839	33.302
28.791	19.0985						2299.41	19.5795	5.49832						2300.15	19.7349	5.49842						2321.06	20.2167	5.49836						33.302	20.5565	5.50826			37.372	21.7749		2277.5	21.4162	5.49862			2279.08	19.3936	5.49839	33.302
28.791	19.0969						2301.01	19.5772	5.49837						2302.36	19.7343	5.4984						2322.67	20.2136	5.49841						33.302	20.0944	5.49842			37.341	21.7727		2279.1	21.4171	5.49855			2280.69	19.3919	5.49828	33.302
28.835	19.099						2302.61	19.5769	5.49835						2303.96	19.7309	5.4984						2324.27	20.211	5.4984						33.302	20.0945	5.49838			37.341	21.7707		2280.71	21.4162	5.49855			2282.29	19.3943	5.49826	33.302
28.835	19.1002						2304.22	19.5789	5.49826						2305.57	19.7289	5.49839						2325.88	20.2112	5.49835						33.302	20.0965	5.49833			37.315	21.7695		2282.31	21.4141	5.49851			2284.49	19.3957	5.49838	33.302
28.879	19.1018						2306.42	19.5785	5.49828						2307.17	19.7312	5.49843						2327.48	20.2088	5.49839						33.302	20.1059	5.49833			37.315	21.7699		2283.91	21.4159	5.49858			2286.1	19.3935	5.49834	33.302
28.879	19.0993						2308.03	19.5807	5.49834						2308.78	19.7315	5.49843						2329.08	20.2111	5.49839						33.302	20.1225	5.49839			37.283	21.7687		2286.12	21.4176	5.49857			2287.7	19.3922	5.49832	33.302
28.922	19.1005						2309.63	19.58	5.49827						2310.38	19.7343	5.49842						2330.69	20.2155	5.49841						33.302	20.1214	5.4984			37.283	21.7691		2287.72	21.4171	5.49856			2289.31	19.393	5.49837	33.302
28.922	19.1038						2311.24	19.5852	5.49834						2311.98	19.7361	5.49843						2332.29	20.2166	5.49843						33.302	20.1211	5.49835			37.255	21.7681		2289.33	21.4172	5.49857			2290.91	19.394	5.4984	33.302
28.973	19.1027						2312.84	19.5812	5.49831						2313.59	19.7398	5.49846						2334.5	20.2203	5.49846						33.302	20.1226	5.4984			37.255	21.7631		2290.93	21.4168	5.49859			2292.52	19.3984	5.4984	33.302
28.973	19.1031						2314.44	19.5799	5.49831						2315.19	19.7393	5.49846						2336.1	20.2108	5.49838						33.302	20.1156	5.49837			37.226	21.7623		2292.54	21.4199	5.49859			2294.12	19.3967	5.49842	33.302
29.023	19.1055						2316.05	19.5821	5.49827						2316.8	19.7361	5.49841						2337.71	20.213	5.49839						33.302	20.1214	5.49837			37.226	21.7659		2294.14	21.4196	5.49863			2295.72	19.3995	5.4984	33.302
29.023	19.1077						2317.65	19.5836	5.49829						2319	19.7335	5.49844						2339.31	20.2142	5.49843						33.302	20.113	5.4984			37.201	21.765		2295.74	21.4153	5.49863			2297.33	19.399	5.49836	33.302
29.066	19.1078						2319.26	19.5823	5.4984						2320.61	19.7411	5.49842						2340.91	20.2179	5.49848						33.302	20.1196	5.4984			37.201	21.763		2297.35	21.4123	5.49853			2298.93	19.3954	5.49838	33.302
29.066	19.1039						2320.86	19.5821	5.49834						2322.21	19.7378	5.49844						2342.52	20.2202	5.49851						33.302	20.1195	5.49842			37.165	21.765		2298.95	21.4157	5.49858			2301.14	19.3925	5.49834	33.302
29.11	19.1082						2323.07	19.5858	5.49834						2323.81	19.7373	5.49847						2344.12	20.2196	5.49847						33.302	20.119	5.49839			37.165	21.7603		2300.56	21.4156	5.49858			2302.74	19.3945	5.49834	33.302
29.11	19.1056						2324.67	19.5842	5.49839						2325.42	19.7343	5.49838						2345.73	20.2163	5.49844						33.302	20.1207	5.49837			37.139	21.7642		2302.76	21.4187	5.49863			2304.35	19.3942	5.49835	33.302
29.155	19.1086						2326.27	19.584	5.49839						2327.02	19.7346	5.49838						2347.33	20.2195	5.49841						33.302	20.127	5.49844			37.139	21.7632		2304.37	21.4146	5.49856			2305.95	19.3962	5.49836	33.302
29.155	19.1131						2327.88	19.5805	5.49837						2328.63	19.7287	5.49841						2348.94	20.2131	5.49837						33.302	20.1254	5.49845			37.11	21.7642		2305.97	21.4158	5.49854			2307.55	19.4002	5.49837	33.302
29.204	19.1086						2329.48	19.5816	5.49836						2330.23	19.7273	5.49838						2351.14	20.2181	5.49841						33.302	20.1292	5.49842			37.11	21.7623		2307.57	21.4145	5.49854			2309.16	19.4006	5.49836	33.302
29.204	19.1099						2331.09	19.582	5.49831						2331.84	19.7309	5.49836						2352.74	20.2203	5.49836						33.302	20.1256	5.49839			37.083	21.7574		2309.18	21.4167	5.49857			2310.76	19.3962	5.4984	33.302
29.248	19.1098						2332.69	19.5812	5.49832						2333.44	19.7343	5.49836						2354.35	20.2197	5.4984						33.302	20.126	5.49838			37.083	21.7528		2310.78	21.4148	5.49861			2312.37	19.3991	5.49839	33.302
29.248	19.1145						2334.3	19.5817	5.49837						2335.64	19.738	5.49845						2355.95	20.2235	5.4984						33.302	20.1306	5.49844			37.052	21.7558		2312.39	21.4152	5.49855			2313.97	19.3956	5.49839	33.302
29.296	19.1164						2335.9	19.584	5.49835						2337.25	19.7332	5.4984						2357.56	20.223	5.49844						33.302	20.1411	5.49841			37.052	21.7523		2313.99	21.4166	5.49858			2315.58	19.3984	5.49841	33.302
29.296	19.112						2337.5	19.587	5.49834						2338.85	19.7319	5.49844						2359.16	20.2208	5.49841						33.302	20.144	5.49843			37.019	21.7548		2315.59	21.4155	5.49853			2317.78	19.397	5.4984	33.302
29.342	19.1152						2339.71	19.584	5.49828						2340.46	19.7322	5.49845						2360.77	20.2134	5.49839						33.302	20.1451	5.49844			37.019	21.7516		2317.2	21.4157	5.49858			2319.39	19.4048	5.49837	33.302
29.342	19.1167						2341.31	19.5804	5.49833						2342.06	19.7305	5.49839						2362.37	20.2163	5.49836						33.302	20.1486	5.49845			36.993	21.7474		2319.4	21.4158	5.49855			2320.99	19.4018	5.49841	33.302
29.39	19.1175						2342.92	19.5796	5.49832						2343.66	19.733	5.49834						2363.97	20.2168	5.49838						33.302	20.1479	5.49848			36.993	21.7464		2321.01	21.4164	5.49856			2322.59	19.3951	5.49842	33.302
29.39	19.1218						2344.52	19.5842	5.49834						2345.27	19.7364	5.49845						2365.58	20.215	5.49844						33.302	20.1466	5.49839			36.966	21.7514		2322.61	21.4149	5.49853			2324.2	19.3978	5.49835	33.302
29.435	19.1215						2346.12	19.5829	5.49832						2346.87	19.7362	5.49838						2367.78	20.2159	5.4984						33.302	20.1485	5.4984			36.966	21.7431		2324.22	21.4155	5.49858			2325.8	19.3969	5.49838	33.302
29.435	19.1211						2347.73	19.5855	5.49835						2348.48	19.7387	5.49842						2369.39	20.217	5.49842						33.302	20.1534	5.49841			36.934	21.7435		2325.82	21.4175	5.49863			2327.41	19.3948	5.49838	33.302
29.478	19.1203						2349.33	19.5841	5.49834						2350.08	19.7341	5.4984						2370.99	20.2173	5.49839						33.302	20.1558	5.49841			36.934	21.7441		2327.43	21.4116	5.49857			2329.01	19.3945	5.49843	33.302
29.478	19.1201						2350.94	19.5896	5.49834						2352.29	19.7334	5.49836						2372.6	20.2131	5.49838						33.302	20.1539	5.49842			36.908	21.7438		2329.03	21.408	5.49857			2330.61	19.3951	5.49835	33.302
29.522	19.1217						2352.54	19.5859	5.49834						2353.89	19.7332	5.49837						2374.2	20.217	5.49835						33.302	20.1558	5.49841			36.908	21.7406		2330.63	21.4146	5.49854			2332.22	19.399	5.4984	33.302
29.522	19.1251						2354.15	19.584	5.49831						2355.49	19.7404	5.49841						2375.8	20.215	5.49833						33.302	20.16	5.49844			36.876	21.7364		2332.24	21.417	5.4986			2334.42	19.3996	5.49841	33.302
29.579	19.1239						2356.35	19.58	5.49837						2357.1	19.7376	5.4984						2377.41	20.2214	5.49839						33.302	20.1582	5.49846			36.849	21.7376		2333.84	21.4191	5.49858			2336.03	19.3934	5.49837	33.302
29.579	19.1312						2357.95	19.5819	5.49838						2358.7	19.7358	5.49845						2379.01	20.2206	5.49843						33.302	20.1586	5.49838			36.849	21.7368		2336.05	21.4161	5.49866			2337.63	19.3956	5.49838	33.302
29.623	19.1293						2359.56	19.5848	5.49831						2360.31	19.7394	5.49842						2380.62	20.2227	5.49847						33.302	20.1631	5.49836			36.821	21.7381		2337.65	21.4171	5.4986			2339.24	19.3948	5.49836	33.302
29.623	19.1261						2361.16	19.5838	5.49832						2361.91	19.73	5.49837						2382.22	20.2233	5.49844						33.302	20.1645	5.49839			36.821	21.7355		2339.26	21.4137	5.49858			2340.84	19.3972	5.49834	33.302
29.666	19.1269						2362.77	19.5846	5.49827						2363.51	19.7316	5.49835						2384.43	20.2219	5.49843						33.302	20.1652	5.49837			36.79	21.7343		2340.86	21.4169	5.49852			2342.45	19.3941	5.49834	33.302
29.666	19.1252						2364.37	19.5855	5.49833						2365.12	19.7353	5.49842						2386.03	20.2184	5.49843						33.302	20.1694	5.49841			36.79	21.7293		2342.46	21.4194	5.49856			2344.09	19.3955	5.49833	33.302
29.709	19.131						2365.98	19.5789	5.49831						2366.72	19.7355	5.49844						2387.64	20.2164	5.49839						33.302	20.1627	5.49838			36.759	21.7342		2344.07	21.4126	5.49855			2345.69	19.3959	5.49831	33.302
29.709	19.1316						2367.58	19.5802	5.49835						2368.93	19.7345	5.49848						2389.24	20.217	5.49835						33.302	20.1676	5.49846			36.759	21.7267		2345.67	21.4134	5.49857			2347.29	19.3947	5.49829	33.302
29.76	19.1358						2369.18	19.5843	5.49834						2370.53	19.7341	5.49846						2390.84	20.2182	5.49838						33.302	20.1733	5.49848			36.731	21.7272		2347.28	21.413	5.49852			2348.9	19.3971	5.49834	33.302
29.76	19.1364						2370.79	19.5795	5.49835						2372.14	19.7302	5.49837						2392.45	20.2211	5.49835						33.302	20.172	5.49844			36.731	21.727		2348.88	21.4122	5.49854			2351.1	19.3923	5.49837	33.302
29.803	19.1406						2372.99	19.5857	5.49833						2373.74	19.7333	5.49842						2394.05	20.224	5.49839						33.302	20.1718	5.49842			36.706	21.7246		2350.49	21.4138	5.49853			2352.71	19.3977	5.49836	33.302
29.803	19.134						2374.6	19.585	5.49833						2375.35	19.7319	5.49846						2395.66	20.2227	5.49842						33.302	20.1673	5.49841			36.706	21.7277		2352.69	21.4136	5.49857			2354.31	19.3993	5.49838	33.302
29.854	19.1371						2376.2	19.588	5.49836						2376.95	19.7367	5.49842						2397.26	20.2239	5.4984						33.302	20.1701	5.49836			36.673	21.7226		2354.29	21.4098	5.49855			2355.92	19.3985	5.49837	33.302
29.854	19.1392						2377.81	19.5824	5.49836						2378.55	19.7374	5.49842						2398.86	20.2217	5.49845						33.302	20.1724	5.49841			36.673	21.719		2355.9	21.4088	5.49864			2357.52	19.3926	5.49836	33.302
29.897	19.1365						2379.41	19.5798	5.49838						2380.16	19.7369	5.49837						2401.07	20.218	5.49845						33.302	20.1707	5.49841			36.645	21.7157		2357.5	21.4093	5.49855			2359.12	19.3966	5.49834	33.302
29.897	19.1392						2381.01	19.5844	5.49832						2381.76	19.7391	5.49833						2402.67	20.2266	5.49847						33.302	20.1719	5.49842			36.645	21.7121		2359.11	21.4106	5.49856			2360.73	19.392	5.49837	33.302
29.941	19.1346						2382.62	19.5765	5.49832						2383.37	19.7385	5.49831						2404.28	20.2243	5.49851						33.302	20.1713	5.49838			36.619	21.7157		2360.71	21.4086	5.49855			2362.33	19.3932	5.49832	33.302
29.941	19.1342						2384.22	19.579	5.49834						2385.57	19.7398	5.49846						2405.88	20.2255	5.49848						33.302	20.1727	5.4984			36.619	21.7114		2362.32	21.4103	5.49855			2363.94	19.3876	5.49837	33.302
29.991	19.1351						2385.83	19.5835	5.49834						2387.18	19.7351	5.4984						2407.49	20.223	5.49845						33.302	20.1751	5.4984			36.587	21.7098		2363.92	21.4104	5.49852			2365.54	19.3887	5.49832	33.302
29.991	19.1303						2387.43	19.583	5.49835						2388.78	19.7356	5.49839						2409.09	20.2225	5.49848						33.302	20.1727	5.49841			36.587	21.7091		2365.52	21.4087	5.4985			2367.75	19.3914	5.49834	33.302
30.035	19.1326						2389.64	19.584	5.49829						2390.38	19.7351	5.49835						2410.7	20.2189	5.49846						33.302	20.1748	5.49843			36.556	21.7124		2367.13	21.4118	5.49851			2369.35	19.3898	5.49828	33.302
30.035	19.1319						2391.24	19.5807	5.49838						2391.99	19.7378	5.49834						2412.3	20.2232	5.49845						33.302	20.1721	5.49837			36.556	21.7078		2369.33	21.4149	5.49855			2370.95	19.3907	5.49828	33.302
30.079	19.134						2392.85	19.5779	5.49835						2393.59	19.7386	5.49839						2413.9	20.2193	5.49842						33.302	20.176	5.49836			36.529	21.7057		2370.94	21.4104	5.49857			2372.56	19.3912	5.49837	33.302
30.079	19.1351						2394.45	19.5807	5.49837						2395.2	19.735	5.49841						2415.51	20.2199	5.49843						33.302	20.1739	5.49842			36.529	21.7075		2372.54	21.409	5.49851			2374.16	19.3952	5.49837	33.302
30.122	19.1293						2396.05	19.583	5.49839						2396.8	19.7353	5.49834						2417.71	20.2187	5.49843						33.302	20.1752	5.49845			36.503	21.7041		2374.15	21.4076	5.49852			2375.77	19.3951	5.4984	33.302
30.122	19.1344						2397.66	19.5798	5.49833						2398.41	19.7328	5.49838						2419.32	20.2264	5.49837						33.302	20.1762	5.49839			36.503	21.7034		2375.75	21.409	5.49854			2377.37	19.3933	5.49832	33.302
30.177	19.1328						2399.26	19.5837	5.4983						2400.01	19.7358	5.49843						2420.92	20.2185	5.4984						33.302	20.1738	5.49838			36.473	21.6963		2377.35	21.4104	5.49851			2378.98	19.3963	5.49834	33.302
30.177	19.1296						2400.87	19.5843	5.49831						2402.21	19.7356	5.49844						2422.53	20.2173	5.49842						33.302	20.1751	5.49837			36.473	21.6992		2378.96	21.4087	5.49854			2380.58	19.3951	5.4984	33.302
30.222	19.1276						2402.47	19.5827	5.49832						2403.82	19.7437	5.49842						2424.13	20.2176	5.49839						33.302	20.1714	5.49844			36.444	21.6994		2380.56	21.4111	5.49854			2382.18	19.3961	5.49837	33.302
30.222	19.1275						2404.08	19.5834	5.49829						2405.42	19.7401	5.49846						2425.73	20.2127	5.49839						33.302	20.176	5.49841			36.444	21.6956		2382.17	21.4144	5.49863			2384.39	19.4004	5.49834	33.302
30.266	19.1232						2406.28	19.5852	5.49828						2407.03	19.7369	5.49838						2427.34	20.2147	5.49839						33.302	20.1723	5.49843			36.416	21.6964		2383.77	21.4105	5.49858			2385.99	19.3916	5.49834	33.302
30.266	19.127						2407.89	19.5842	5.49832						2408.63	19.7346	5.49841						2428.94	20.2176	5.49845						33.302	20.1806	5.49836			36.416	21.6974		2385.98	21.4149	5.4986			2387.6	19.396	5.49836	33.302
30.309	19.1309						2409.49	19.5864	5.49834						2410.24	19.7363	5.49837						2430.55	20.218	5.49843						33.302	20.1793	5.49844			36.389	21.6927		2387.58	21.4107	5.49857			2389.2	19.3964	5.49841	33.302
30.309	19.1223						2411.09	19.5825	5.49835						2411.84	19.7323	5.49842						2432.15	20.2191	5.4984						33.302	20.1731	5.49842			36.389	21.6962		2389.18	21.408	5.49857			2390.81	19.3985	5.49839	33.302
30.359	19.1247						2412.7	19.587	5.49834						2413.44	19.7388	5.49843						2434.35	20.2209	5.49841						33.302	20.1726	5.49842			36.362	21.6976		2390.79	21.4125	5.49856			2392.41	19.3981	5.49839	33.302
30.359	19.1298						2414.3	19.5836	5.4983						2415.05	19.7361	5.49846						2435.96	20.218	5.49839						33.302	20.1768	5.49843			36.362	21.6964		2392.39	21.4085	5.49854			2394.01	19.4018	5.49836	33.302
30.403	19.1291						2415.91	19.5805	5.49832						2416.65	19.7359	5.49843						2437.56	20.213	5.49844						33.302	20.1779	5.49849			36.33	21.688		2394	21.4099	5.4985			2395.62	19.4009	5.49836	33.302
30.403	19.1253						2417.51	19.5811	5.49828						2418.86	19.7338	5.49838						2439.17	20.2211	5.49841						33.302	20.1792	5.49843			36.33	21.6887		2395.6	21.4163	5.49855			2397.22	19.3975	5.49841	33.302
30.447	19.1272						2419.11	19.5805	5.49831						2420.46	19.7347	5.49837						2440.77	20.2198	5.49847						33.302	20.176	5.49845			36.3	21.6849		2397.2	21.413	5.4986			2398.83	19.3987	5.4983	33.302
30.447	19.1235						2420.72	19.582	5.49832						2422.07	19.7325	5.49836						2442.38	20.2206	5.49853						33.302	20.18	5.49837			36.3	21.6812		2398.81	21.4105	5.49859			2401.03	19.393	5.49831	33.302
30.492	19.1229						2422.92	19.578	5.49832						2423.67	19.7376	5.49836						2443.98	20.2237	5.49846						33.302	20.1818	5.49844			36.271	21.6781		2400.41	21.4097	5.49859			2402.64	19.3944	5.49832	33.302
30.492	19.1245						2424.53	19.5831	5.4983						2425.27	19.7358	5.4984						2445.58	20.2212	5.49849						33.302	20.1739	5.49841			36.271	21.683		2402.62	21.4093	5.49857			2404.24	19.399	5.49828	33.302
30.547	19.125						2426.13	19.5822	5.49834						2426.88	19.7334	5.49839						2447.19	20.2213	5.49841						33.302	20.1764	5.49837			36.245	21.6776		2404.22	21.4137	5.49858			2405.84	19.3976	5.49829	33.302
30.547	19.1238						2427.74	19.5849	5.49833						2428.48	19.7394	5.49841						2448.79	20.2247	5.49843						33.302	20.1778	5.49841			36.245	21.6781		2405.83	21.414	5.49859			2407.45	19.3972	5.49835	33.302
30.591	19.1263						2429.34	19.585	5.49835						2430.09	19.736	5.49833						2451	20.2223	5.49847						33.302	20.1801	5.49834			36.218	21.6779		2407.43	21.415	5.49859			2409.05	19.3946	5.49836	33.302
30.591	19.1249						2430.94	19.5796	5.49834						2431.69	19.7385	5.49835						2452.6	20.2183	5.49847						33.302	20.1807	5.49837			36.218	21.6755		2409.04	21.4137	5.49857			2410.66	19.3959	5.49832	33.302
30.634	19.1238						2432.55	19.5782	5.49828						2433.3	19.7359	5.49834						2454.21	20.2195	5.49844						33.302	20.1837	5.49842			36.187	21.6744		2410.64	21.413	5.49856			2412.26	19.3937	5.49834	33.302
30.634	19.1229						2434.15	19.5776	5.4983						2435.5	19.7373	5.49836						2455.81	20.2202	5.49836						33.302	20.1826	5.49846			36.187	21.6713		2412.25	21.4095	5.49852			2413.87	19.3929	5.49829	33.302
30.679	19.124						2435.76	19.576	5.49826						2437.1	19.7365	5.49837						2457.41	20.219	5.49838						33.302	20.1806	5.49839			36.156	21.6753		2413.85	21.4057	5.49853			2415.47	19.3946	5.4983	33.302
30.679	19.1209						2437.36	19.5782	5.49828						2438.71	19.7383	5.49838						2459.02	20.2204	5.49838						33.302	20.1837	5.49841			36.156	21.6727		2415.45	21.4118	5.49855			2417.68	19.3987	5.49834	33.302
30.722	19.1243						2439.57	19.5719	5.49832						2440.31	19.7415	5.49839						2460.62	20.2222	5.49835						33.302	20.1817	5.49841			36.128	21.6712		2417.06	21.4075	5.49853			2419.28	19.3979	5.49835	33.302
30.722	19.1245						2441.17	19.5797	5.49822						2441.92	19.74	5.49839						2462.23	20.2212	5.49841						33.302	20.1814	5.4984			36.128	21.6667		2419.26	21.4094	5.4985			2420.88	19.3942	5.49832	33.302
30.772	19.1191						2442.77	19.579	5.49823						2443.52	19.7388	5.4984						2463.83	20.2182	5.49836						33.302	20.1836	5.49837			36.1	21.6648		2420.87	21.4069	5.49849			2422.49	19.3961	5.49832	33.302
30.772	19.1244						2444.38	19.5787	5.49824						2445.12	19.7392	5.49842						2465.44	20.2201	5.49839						33.302	20.1854	5.4984			36.1	21.6678		2422.47	21.411	5.49857			2424.09	19.3954	5.49832	33.302
30.816	19.1284						2445.98	19.5764	5.49826						2446.73	19.7376	5.49844						2467.64	20.2177	5.49843						33.302	20.1857	5.49845			36.07	21.6645		2424.08	21.4094	5.49854			2425.7	19.3905	5.49835	33.302
30.816	19.1294						2447.59	19.5785	5.49831						2448.33	19.7385	5.49844						2469.24	20.2257	5.49842						33.302	20.1842	5.49842			36.07	21.6638		2425.68	21.4085	5.49849			2427.3	19.3943	5.49828	33.302
30.859	19.1288						2449.19	19.5797	5.49836						2449.94	19.7353	5.49844						2470.85	20.2258	5.49843						33.302	20.1844	5.49842			36.042	21.6601		2427.28	21.4134	5.49853			2428.91	19.3901	5.49826	33.302
30.859	19.1324						2450.8	19.576	5.49835						2452.14	19.7372	5.49846						2472.45	20.2243	5.49848						33.302	20.1828	5.49841			36.042	21.6593		2428.89	21.4114	5.49852			2430.51	19.3869	5.49823	33.302
30.903	19.1297						2452.4	19.5765	5.4983						2453.75	19.7358	5.49844						2474.06	20.2196	5.49845						33.302	20.185	5.49845			36.013	21.6624		2430.49	21.4148	5.49855			2432.11	19.3916	5.49825	33.302
30.903	19.1307						2454	19.5767	5.49833						2455.35	19.7339	5.49838						2475.66	20.2221	5.49844						33.302	20.1819	5.49843			36.013	21.6597		2432.1	21.4154	5.49854			2434.32	19.3963	5.4983	33.302
30.96	19.1272						2456.21	19.5811	5.49834						2456.95	19.734	5.49838						2477.27	20.2168	5.49842						33.302	20.1803	5.49843			35.983	21.6616		2433.7	21.4118	5.49851			2435.92	19.3996	5.49836	33.302
30.96	19.1293						2457.81	19.5796	5.49832						2458.56	19.739	5.4984						2478.87	20.2154	5.49842						33.302	20.1818	5.49841			35.983	21.6606		2435.91	21.4157	5.49855			2437.53	19.3954	5.49832	33.302
31.004	19.1266						2459.42	19.5794	5.49832						2460.16	19.7381	5.49839						2480.47	20.2206	5.4984						33.302	20.183	5.49844			35.953	21.6514		2437.51	21.413	5.49856			2439.13	19.3927	5.49829	33.302
31.004	19.1274						2461.02	19.5799	5.49835						2461.77	19.7359	5.49834						2482.08	20.2192	5.49844						33.302	20.186	5.49841			35.953	21.6552		2439.11	21.4157	5.49854			2440.74	19.3928	5.49832	33.302
31.046	19.1328						2462.62	19.5786	5.49834						2463.37	19.7396	5.49836						2484.28	20.2228	5.49842						33.302	20.1846	5.49835			35.925	21.6561		2440.72	21.4139	5.49857			2442.34	19.3909	5.49827	33.302
31.046	19.1297						2464.23	19.5794	5.49831						2464.98	19.7407	5.49836						2485.89	20.2183	5.49848						33.302	20.1836	5.49843			35.925	21.6541		2442.32	21.4168	5.49851			2443.94	19.391	5.49829	33.302
31.09	19.1288						2465.83	19.5838	5.49833						2466.58	19.7417	5.49839						2487.49	20.2163	5.49839						33.302	20.1818	5.4984			35.896	21.651		2443.93	21.4186	5.49859			2445.55	19.3914	5.4983	33.302
31.09	19.1312						2467.44	19.582	5.49838						2468.78	19.7395	5.49839						2489.1	20.2195	5.49842						33.302	20.1816	5.49837			35.871	21.6436		2445.53	21.4144	5.4986			2447.15	19.3949	5.49826	33.302
31.14	19.1364						2469.04	19.5898	5.49834						2470.39	19.7366	5.49839						2490.7	20.2163	5.49843						33.302	20.1826	5.49838			35.871	21.6426		2447.14	21.4117	5.49854			2448.76	19.3944	5.49829	33.302
31.14	19.1303						2470.65	19.583	5.49837						2471.99	19.7389	5.49834						2492.3	20.221	5.4984						33.302	20.1857	5.49844			35.843	21.6464		2448.74	21.4121	5.49847			2450.96	19.3907	5.49835	33.302
31.191	19.1349						2472.85	19.5793	5.4983						2473.6	19.7355	5.49833						2495.51	20.2212	5.4984						33.302	20.1835	5.49846			35.843	21.64		2450.34	21.4085	5.49849			2452.57	19.39	5.49834	33.302
31.191	19.1389						2474.46	19.581	5.49834						2475.2	19.7377	5.49834						2497.12	20.2239	5.49841						33.302	20.1872	5.49837			35.808	21.6412		2452.55	21.4091	5.49846			2454.17	19.3887	5.49837	33.302
31.234	19.138						2476.06	19.5823	5.49835						2476.81	19.7387	5.49838						2498.72	20.2191	5.49848						33.302	20.1857	5.4984			35.808	21.6403		2454.15	21.4152	5.49848			2455.77	19.3911	5.4983	33.302
31.278	19.1437						2477.66	19.5899	5.49839						2478.41	19.7344	5.49835						2500.93	20.2188	5.49841						33.302	20.189	5.4984			35.78	21.6429		2455.76	21.4127	5.49847			2457.38	19.3936	5.49835	33.302
31.278	19.1435						2479.27	19.5816	5.49833						2480.02	19.7372	5.49834						2502.53	20.2212	5.4984						33.302	20.1874	5.49845			35.78	21.6383		2457.36	21.4098	5.49849			2458.98	19.3953	5.49835	33.302
31.327	19.1446						2480.87	19.5861	5.49832						2481.62	19.733	5.49841						2504.13	20.2227	5.49848						33.302	20.1846	5.49849			35.753	21.6394		2458.97	21.4135	5.49856			2460.59	19.3956	5.4983	33.302
31.327	19.1426						2482.48	19.5829	5.4984						2483.22	19.738	5.4984						2505.74	20.2249	5.49846						33.302	20.1819	5.49843			35.753	21.6386		2460.57	21.4127	5.49853			2462.19	19.3931	5.49834	33.302
31.372	19.1482						2484.08	19.5835	5.49834						2485.43	19.737	5.49839						2507.34	20.2256	5.49847						33.302	20.1803	5.49842			35.727	21.6408		2462.17	21.4141	5.49855			2463.8	19.3957	5.49831	33.302
31.372	19.1512						2485.69	19.5784	5.4984						2487.03	19.7411	5.49841						2508.95	20.2244	5.49847						33.302	20.18	5.49842			35.695	21.6369		2463.78	21.416	5.49859			2465.4	19.3962	5.49839	33.302
31.416	19.153						2487.29	19.5769	5.49824						2488.64	19.7399	5.49841						2510.55	20.215	5.49851						33.302	20.1818	5.49841			35.695	21.6409		2465.38	21.4173	5.4986			2467.6	19.395	5.49835	33.302
31.416	19.1567						2489.49	19.5752	5.49831						2490.24	19.7363	5.49848						2512.16	20.2187	5.49845						33.302	20.1867	5.49838			35.668	21.6329		2466.99	21.4137	5.49861			2469.21	19.3971	5.49835	33.302
31.459	19.1586						2491.1	19.5852	5.4983						2491.84	19.7373	5.49839						2513.76	20.2202	5.49845						33.302	20.1804	5.49835			35.668	21.6371		2469.19	21.4146	5.49858			2470.81	19.4001	5.49836	33.302
31.502	19.1587						2492.7	19.5783	5.4983						2493.45	19.7354	5.49836						2515.36	20.2209	5.49847						33.302	20.1834	5.4984			35.64	21.6319		2470.8	21.4112	5.49859			2472.42	19.3967	5.49834	33.302
31.502	19.1591						2494.31	19.5772	5.49827						2495.05	19.7323	5.4983						2517.57	20.2248	5.49847						33.302	20.1817	5.49844			35.64	21.6336		2472.4	21.4125	5.49856			2474.02	19.3964	5.4983	33.302
31.557	19.1637						2495.91	19.5735	5.49829						2496.66	19.7402	5.49829						2519.17	20.2163	5.49844						33.302	20.1875	5.49839			35.611	21.6337		2474	21.4128	5.49851			2475.62	19.3913	5.49834	33.302
31.557	19.1634						2497.52	19.5771	5.49826						2498.26	19.7389	5.49835						2520.78	20.2151	5.49848						33.302	20.187	5.49839			35.611	21.6241		2475.61	21.4113	5.49855			2477.23	19.3945	5.49832	33.302
31.603	19.165						2500.72	19.5842	5.49836						2499.87	19.7426	5.49841						2522.38	20.2149	5.49844						33.302	20.184	5.49841			35.578	21.6214		2477.21	21.4172	5.49853			2478.83	19.3902	5.49832	33.302
31.603	19.1696						2502.33	19.589	5.49838						2502.07	19.7392	5.49841						2523.99	20.2188	5.4984						33.302	20.1861	5.49841			35.578	21.6228		2478.82	21.4133	5.49856			2480.44	19.3926	5.49833	33.302
31.646	19.17						2503.93	19.5825	5.49837						2503.68	19.7368	5.49834						2525.59	20.2183	5.49839						33.302	20.189	5.49841			35.551	21.623		2480.42	21.419	5.49856			2482.04	19.3931	5.49833	33.302
31.646	19.1705						2506.14	19.5877	5.49834						2505.28	19.734	5.49842						2527.19	20.2225	5.49836						33.302	20.1848	5.49842			35.551	21.6231		2482.03	21.4139	5.49857			2484.25	19.3911	5.49829	33.302
31.689	19.1707						2507.74	19.5796	5.49828						2506.88	19.7383	5.49834						2528.8	20.2223	5.4984						33.302	20.1833	5.49833			35.523	21.6201		2483.63	21.4162	5.49856			2485.85	19.3939	5.49828	33.302
31.689	19.1737						2509.35	19.5744	5.49833						2508.49	19.7394	5.49838						2530.4	20.219	5.49835						33.302	20.1866	5.49836			35.523	21.6221		2485.83	21.4204	5.49857			2487.45	19.3929	5.49837	33.302
31.74	19.1731						2510.95	19.5766	5.49833						2510.09	19.7386	5.49836						2532	20.2198	5.49838						33.302	20.1861	5.49841			35.496	21.6171		2487.44	21.4155	5.4986			2489.06	19.3954	5.49834	33.302
31.74	19.1804						2512.55	19.5818	5.49836						2511.7	19.742	5.49841						2534.21	20.2222	5.49835						33.302	20.1869	5.49839			35.496	21.6178		2489.04	21.4193	5.49858			2490.66	19.3928	5.49835	33.302
31.782	19.1822						2514.16	19.5839	5.49837						2513.3	19.7383	5.49843						2535.82	20.2233	5.49845						33.302	20.1891	5.4984			35.464	21.6148		2490.65	21.4171	5.49858			2492.27	19.3929	5.49839	33.302
31.782	19.1814						2515.76	19.5834	5.49837						2514.91	19.7371	5.4984						2537.42	20.2222	5.49844						33.302	20.1845	5.49839			35.464	21.6133		2492.25	21.4182	5.49855			2493.87	19.3915	5.49836	33.302
31.827	19.1838						2517.37	19.581	5.49831						2516.51	19.7337	5.49839						2539.02	20.2214	5.49842						33.302	20.1854	5.49842			35.437	21.6107		2493.86	21.4124	5.49854			2495.48	19.3949	5.49836	33.302
31.827	19.1866						2518.97	19.5824	5.49837						2520.32	19.7446	5.49844						2540.63	20.2276	5.49842						33.302	20.1861	5.49845			35.437	21.6115		2495.46	21.4132	5.49852			2497.08	19.3933	5.49833	33.302
31.876	19.1906						2520.58	19.5821	5.49837						2521.92	19.7385	5.49846						2542.23	20.2234	5.49848						33.302	20.185	5.49844			35.411	21.614		2497.06	21.412	5.4985			2498.68	19.3922	5.49826	33.302
31.876	19.1861						2522.78	19.58	5.49835						2523.53	19.7419	5.49838						2543.84	20.2237	5.49847						33.302	20.1864	5.49845			35.411	21.6105		2498.67	21.416	5.49853			2500.89	19.3935	5.49826	33.302
31.927	19.192						2524.39	19.5829	5.49831						2525.13	19.7382	5.49841						2545.44	20.2234	5.49844						33.302	20.1861	5.49839			35.384	21.6083		2500.27	21.4166	5.49856			2502.49	19.3889	5.49827	33.302
31.927	19.191						2525.99	19.5812	5.49835						2526.74	19.7407	5.49843						2547.05	20.219	5.49846						33.302	20.1835	5.49835			35.384	21.6022		2502.48	21.4136	5.4985			2504.1	19.3921	5.49831	33.302
31.971	19.1928						2527.59	19.5815	5.49833						2528.34	19.7375	5.49833						2548.65	20.2158	5.49845						33.302	20.183	5.49835			35.356	21.6028		2504.08	21.4179	5.49861			2505.7	19.396	5.4983	33.302
31.971	19.1978						2529.2	19.5844	5.49836						2529.94	19.7367	5.49839						2550.85	20.22	5.49845						33.302	20.1859	5.49837			35.356	21.6052		2505.68	21.4149	5.49855			2507.31	19.3948	5.49833	33.302
32.015	19.1979						2530.8	19.5783	5.4983						2531.55	19.733	5.49839						2552.46	20.2265	5.49841						33.302	20.1831	5.49839			35.324	21.6067		2507.29	21.4137	5.49849			2508.91	19.397	5.49836	33.302
32.015	19.2003						2532.41	19.5728	5.49827						2533.15	19.7361	5.49834						2554.06	20.2217	5.49837						33.302	20.1808	5.49833			35.324	21.5982		2508.89	21.4162	5.49857			2510.51	19.3967	5.49837	33.302
32.058	19.2058						2534.01	19.5748	5.49823						2535.36	19.7385	5.49837						2555.67	20.221	5.49839						33.302	20.1806	5.49832			35.296	21.5969		2510.5	21.4098	5.49851			2512.12	19.3937	5.49831	33.302
32.058	19.2079						2535.61	19.5752	5.49828						2536.96	19.738	5.49844						2557.27	20.2179	5.49839						33.302	20.1832	5.49834			35.296	21.5926		2512.1	21.413	5.49855			2513.72	19.397	5.4983	33.302
32.107	19.2132						2537.22	19.5794	5.49832						2538.57	19.733	5.4984						2558.88	20.217	5.49835						33.302	20.1846	5.49845			35.27	21.598		2513.71	21.4139	5.49858			2515.33	19.3958	5.49836	33.302
32.107	19.2124						2539.42	19.5819	5.49831						2540.17	19.7373	5.4984						2560.48	20.2198	5.49837						33.302	20.182	5.49839			35.27	21.5978		2515.31	21.4103	5.49853			2517.53	19.3959	5.49829	33.302
32.157	19.2115						2541.03	19.5842	5.4983						2541.77	19.7333	5.49839						2562.08	20.2167	5.49837						33.302	20.1849	5.49842			35.24	21.5946		2516.91	21.4084	5.49848			2519.14	19.3992	5.49838	33.302
32.157	19.2227						2542.63	19.5796	5.4984						2543.38	19.7346	5.49835						2563.69	20.2177	5.49836						33.302	20.1841	5.49845			35.24	21.5896		2519.12	21.4082	5.49849			2520.74	19.3977	5.49835	33.302
32.201	19.2221						2544.24	19.5778	5.49838						2546.59	19.7349	5.49832						2565.29	20.2201	5.49839						33.302	20.1873	5.49839			35.209	21.5921		2520.72	21.4189	5.49853			2522.34	19.3954	5.49833	33.302
32.201	19.2224						2545.84	19.5781	5.49835						2548.19	19.7412	5.49834						2567.5	20.2181	5.49842						33.302	20.1807	5.4984			35.179	21.5912		2522.33	21.414	5.49858			2523.95	19.3956	5.49832	33.302
32.246	19.2273						2547.45	19.5813	5.49834						2549.79	19.74	5.49837						2569.1	20.2242	5.49842						33.302	20.182	5.49837			35.179	21.5907		2523.93	21.4125	5.49852			2525.55	19.3975	5.49831	33.302
32.246	19.2327						2549.05	19.5807	5.49836						2552	19.7388	5.49834						2570.7	20.2212	5.49848						33.302	20.1842	5.49839			35.153	21.5883		2525.54	21.415	5.49856			2527.16	19.3957	5.49839	33.302
32.29	19.2354						2550.65	19.5855	5.49837						2553.6	19.7356	5.4984						2572.31	20.2186	5.49848						33.302	20.1833	5.4984			35.153	21.5864		2527.14	21.4181	5.49855			2528.76	19.3927	5.49839	33.302
32.29	19.2362						2552.26	19.584	5.49837						2555.21	19.7343	5.49838						2573.91	20.2193	5.49845						33.302	20.1845	5.49843			35.125	21.5822		2528.74	21.4153	5.49861			2530.36	19.3933	5.49832	33.302
32.34	19.2404						2553.86	19.5854	5.49838						2556.81	19.7339	5.49832						2575.52	20.218	5.49844						33.302	20.1868	5.49839			35.125	21.586		2530.35	21.4164	5.49851			2531.97	19.395	5.49835	33.302
32.34	19.2408						2556.07	19.5839	5.49832						2558.42	19.7332	5.49833						2577.12	20.2176	5.49845						33.302	20.1882	5.49845			35.091	21.5825		2531.95	21.4131	5.49855			2534.17	19.3934	5.49837	33.302
32.384	19.2466						2557.67	19.586	5.4984						2560.02	19.7367	5.49834						2578.73	20.2193	5.49846						33.302	20.1891	5.4985			35.091	21.581		2533.56	21.417	5.49854			2535.78	19.3944	5.49827	33.302
32.384	19.2463						2559.28	19.5806	5.49838						2561.62	19.7384	5.49839						2581.93	20.2211	5.4984						33.302	20.189	5.49844			35.063	21.5838		2535.76	21.4176	5.49858			2537.38	19.3973	5.49829	33.302
32.426	19.2486						2560.88	19.5832	5.49834						2563.23	19.7357	5.4983						2584.14	20.222	5.49844						33.302	20.185	5.49846			35.063	21.5835		2537.37	21.4145	5.49858			2538.99	19.3952	5.49832	33.302
32.426	19.2485						2562.48	19.5807	5.49832						2564.83	19.7424	5.49831						2585.74	20.2184	5.49847						33.302	20.1847	5.49839			35.035	21.5796		2538.97	21.4114	5.49854			2540.59	19.3934	5.49834	33.302
32.47	19.2498						2564.09	19.5843	5.49827						2566.44	19.7388	5.49836						2587.35	20.2189	5.49845						33.302	20.1844	5.49844			35.035	21.5784		2540.57	21.4106	5.49856			2542.2	19.3965	5.49837	33.302
32.47	19.2534						2565.69	19.5866	5.49832						2568.64	19.7408	5.49836						2588.95	20.2227	5.49848						33.302	20.1869	5.49844			35.008	21.5774		2543.78	21.4102	5.4985			2543.8	19.3905	5.49832	33.302
32.521	19.2555						2567.3	19.5876	5.49838						2570.28	19.7359	5.49835						2590.56	20.225	5.49851						33.302	20.1842	5.49842			35.008	21.5743		2545.39	21.4113	5.49851			2545.4	19.3975	5.49835	33.302
32.565	19.2588						2568.9	19.5811	5.49833						2571.89	19.7382	5.49839						2592.16	20.2271	5.49847						33.302	20.1924	5.49839			34.978	21.5788		2546.99	21.4122	5.49859			2547	19.4008	5.49831	33.302
32.565	19.2624						2570.5	19.5845	5.49835						2573.49	19.7405	5.49843						2593.76	20.2228	5.49842						33.302	20.1897	5.49841			34.978	21.5737		2548.6	21.4179	5.49857			2548.61	19.3962	5.49831	33.302
32.608	19.265						2572.71	19.5849	5.4984						2575.09	19.7407	5.49837						2595.37	20.225	5.49843						33.302	20.189	5.49844			34.949	21.5757		2550.2	21.4131	5.49856			2550.82	19.3929	5.49827	33.302
32.608	19.2644						2574.31	19.5861	5.49837						2576.7	19.7401	5.4984						2596.97	20.2249	5.49847						33.302	20.1898	5.49842			34.949	21.5766		2552.41	21.4138	5.4986			2552.42	19.3943	5.49831	33.302
32.652	19.2695						2575.92	19.587	5.49832						2578.3	19.7349	5.49837						2598.58	20.2214	5.49847						33.302	20.1864	5.49844			34.922	21.5713		2554.01	21.417	5.4986			2554.03	19.3908	5.49831	33.302
32.652	19.2712						2577.52	19.5863	5.49834						2579.91	19.7311	5.49834						2600.78	20.2152	5.49845						33.302	20.1834	5.49839			34.922	21.5702		2555.61	21.4158	5.4986			2555.63	19.3936	5.4983	33.302
32.708	19.2711						2579.13	19.5864	5.49838						2581.51	19.7368	5.49842						2602.39	20.2269	5.49846						33.302	20.1877	5.49835			34.893	21.568		2557.22	21.4127	5.49855			2557.23	19.3965	5.49834	33.302
32.708	19.2734						2580.73	19.585	5.49836						2583.12	19.7331	5.49836						2603.99	20.2259	5.49848						33.302	20.1896	5.4984			34.893	21.5711		2558.82	21.4155	5.49861			2558.84	19.3939	5.49833	33.302
32.751	19.2755						2582.33	19.5849	5.49839						2585.32	19.733	5.49839						2605.59	20.2235	5.49848						33.302	20.185	5.49842			34.864	21.5712		2560.43	21.4161	5.49854			2560.44	19.3887	5.49827	33.302
32.795	19.2767						2583.94	19.5813	5.49841						2586.93	19.7368	5.49836						2607.2	20.225	5.49845						33.302	20.1894	5.49844			34.864	21.5676		2562.03	21.4173	5.49854			2562.05	19.3976	5.49837	33.302
32.795	19.2861						2585.54	19.5887	5.49839						2588.53	19.7355	5.49834						2608.8	20.2229	5.49846						33.302	20.1916	5.49844			34.833	21.5685		2563.64	21.4121	5.49852			2563.65	19.3964	5.49834	33.302
32.839	19.2885						2587.15	19.5878	5.49842						2590.13	19.7353	5.49834						2610.41	20.2193	5.49845						33.302	20.1899	5.49844			34.833	21.5716		2565.24	21.4162	5.49852			2565.26	19.3963	5.4983	33.302
32.839	19.2907						2589.35	19.5856	5.49841						2591.74	19.7304	5.49846						2612.01	20.2223	5.49853						33.302	20.1927	5.49848			34.804	21.5671		2566.84	21.4165	5.49857			2567.46	19.3972	5.49833	33.302
32.895	19.2933						2590.96	19.5876	5.49844						2593.34	19.7392	5.4984						2613.62	20.2197	5.49842						33.302	20.1852	5.49845			34.804	21.5656		2569.05	21.4125	5.49855			2569.06	19.3928	5.49837	33.302
32.895	19.2889						2592.56	19.5881	5.49837						2594.95	19.7351	5.49845						2615.22	20.2184	5.49844						33.302	20.1863	5.49846			34.778	21.5628		2570.65	21.4141	5.49851			2570.67	19.3906	5.49834	33.302
32.939	19.2938						2594.16	19.5887	5.49841						2596.55	19.7335	5.49839						2617.43	20.2253	5.49845						33.302	20.1821	5.49844			34.778	21.5622		2572.26	21.4094	5.49851			2572.27	19.3944	5.49831	33.302
32.939	19.3003						2595.77	19.5852	5.49842						2598.16	19.7373	5.49842						2619.03	20.2201	5.49848						33.302	20.1844	5.49843			34.75	21.5631		2573.86	21.4126	5.4985			2573.88	19.3981	5.49843	33.302
32.983	19.3052						2597.37	19.5834	5.49834						2599.76	19.738	5.49839						2620.63	20.2215	5.49847						33.302	20.187	5.49844			34.75	21.5612		2575.47	21.415	5.49855			2575.48	19.3997	5.49847	33.302
32.983	19.3136						2598.98	19.5832	5.49836						2601.96	19.7367	5.49834						2622.24	20.2222	5.49845						33.302	20.1865	5.49844			34.719	21.5654		2577.07	21.4137	5.49855			2577.09	19.3988	5.49843	33.302
33.027	19.3215						2600.58	19.5792	5.49834						2603.57	19.7325	5.49833						2623.84	20.2243	5.49847						33.302	20.1906	5.49843			34.719	21.558		2578.67	21.4147	5.49853			2578.69	19.3953	5.49839	33.302
33.027	19.3242						2602.19	19.5846	5.49834						2605.17	19.7353	5.49838						2625.45	20.2256	5.49849						33.302	20.1916	5.49837			34.692	21.5609		2580.28	21.4131	5.49855			2580.29	19.3956	5.49834	33.302
33.071	19.3302						2603.79	19.5824	5.4984						2606.78	19.7394	5.4984						2627.05	20.2238	5.4985						33.302	20.1895	5.49841			34.692	21.5619		2581.88	21.4172	5.49858			2581.9	19.3909	5.49834	33.302
33.071	19.3385						2605.99	19.5814	5.49834						2608.38	19.7395	5.49842						2628.65	20.2234	5.49843						33.302	20.1866	5.49842			34.665	21.5616		2583.49	21.4169	5.49856			2584.1	19.3978	5.49834	33.302
33.12	19.3378						2607.6	19.5828	5.49832						2609.99	19.7402	5.49839						2630.26	20.2267	5.49841						33.302	20.1851	5.49839			34.665	21.5614		2585.69	21.4181	5.49859			2585.71	19.3908	5.4983	33.302
33.12	19.3382						2609.2	19.5885	5.4984						2611.59	19.74	5.49837						2631.86	20.2236	5.49846						33.302	20.185	5.49843			34.638	21.5632		2587.3	21.4131	5.49857			2587.31	19.397	5.49832	33.302
33.171	19.3453						2610.81	19.584	5.49845						2613.19	19.7396	5.49841						2634.07	20.2225	5.49843						33.302	20.1857	5.49841			34.638	21.5575		2588.9	21.4153	5.49859			2588.91	19.3953	5.49841	33.302
33.171	19.3538						2612.41	19.5799	5.49838						2614.8	19.736	5.49839						2635.67	20.2132	5.4984						33.302	20.1882	5.4984			34.602	21.5593		2590.5	21.4111	5.49851			2590.52	19.3985	5.49836	33.302
33.214	19.3519						2614.02	19.5825	5.49837						2616.4	19.7347	5.49836						2637.28	20.221	5.49836						33.302	20.1914	5.49836			34.602	21.5565		2592.11	21.4121	5.49853			2592.12	19.4008	5.49835	33.302
33.214	19.3554						2615.62	19.5819	5.49835						2618.61	19.7322	5.49836						2638.88	20.224	5.49842						33.302	20.1893	5.49842			34.575	21.5566		2593.71	21.4141	5.4985			2593.73	19.4	5.49839	33.302
33.257	19.3547						2617.22	19.585	5.49833						2620.21	19.7365	5.49837						2640.49	20.2247	5.49842						33.302	20.1877	5.49838			34.575	21.5582		2595.32	21.4152	5.4985			2595.33	19.4049	5.49843	33.302
33.257	19.3638						2618.83	19.5806	5.49831						2621.82	19.7411	5.49839						2642.09	20.2255	5.49844						33.302	20.1905	5.49838			34.549	21.5511		2596.92	21.4146	5.49852			2596.94	19.4002	5.49839	33.302
33.314	19.3652						2620.43	19.5826	5.49827						2623.42	19.738	5.49841						2643.69	20.2192	5.49843						33.302	20.1862	5.49846			34.549	21.5504		2598.52	21.4136	5.49854			2598.54	19.3972	5.49834	33.302
33.314	19.3701						2622.64	19.5882	5.49833						2625.02	19.7388	5.49843						2645.3	20.2203	5.49842						33.302	20.1877	5.49843			34.52	21.5526		2600.13	21.417	5.49852			2600.74	19.3986	5.49841	33.302
33.357	19.3835						2624.24	19.5811	5.49837						2626.63	19.7406	5.49842						2646.9	20.22	5.49838						33.302	20.1857	5.49839			34.52	21.5484		2602.33	21.4153	5.49856			2602.35	19.3963	5.49834	33.302
33.357	19.3841						2625.85	19.5856	5.49842						2628.23	19.7369	5.49849						2648.51	20.2176	5.49841						33.302	20.1881	5.49842			34.489	21.5488		2603.94	21.4145	5.49851			2603.95	19.3984	5.49832	33.302
33.401	19.3878						2627.45	19.5815	5.49838						2631.44	19.7376	5.49841						2650.71	20.2203	5.49841						33.302	20.1836	5.49835			34.489	21.5449		2605.54	21.4084	5.49854			2607.16	19.3976	5.49836	33.302
33.401	19.387						2629.05	19.5858	5.49835						2633.05	19.737	5.49839						2652.31	20.219	5.49843						33.302	20.1853	5.49837			34.46	21.5463		2607.15	21.4126	5.4985			2608.77	19.3972	5.49833	33.302
33.445	19.3904						2630.66	19.5917	5.49839						2635.25	19.7361	5.49842						2653.92	20.2226	5.49838						33.302	20.1868	5.49842			34.46	21.5458		2608.75	21.4156	5.49856			2610.37	19.3973	5.49838	33.302
33.445	19.3958						2632.26	19.5887	5.49839						2636.85	19.7331	5.49834						2655.52	20.2213	5.49843						33.302	20.1863	5.49846			34.433	21.5441		2610.35	21.4164	5.49855			2611.97	19.3936	5.49835	33.302
33.494	19.3961						2633.87	19.5944	5.49839						2638.46	19.7335	5.49836						2657.13	20.2191	5.49844						33.302	20.1858	5.49845			34.433	21.5455		2611.96	21.4148	5.49853			2613.58	19.3937	5.49832	33.302
33.494	19.4025						2635.47	19.5895	5.49844						2640.06	19.7323	5.49829						2658.73	20.216	5.49845						33.302	20.1848	5.49841			34.403	21.5451		2613.56	21.4133	5.49851			2615.18	19.3981	5.49843	33.302
33.538	19.404						2637.08	19.5869	5.4984						2641.67	19.7313	5.49833						2660.34	20.2208	5.49834						33.302	20.1867	5.49849			34.403	21.5434		2615.17	21.4144	5.4985			2617.39	19.3976	5.49834	33.302
33.538	19.4103						2639.28	19.5842	5.49837						2643.27	19.7428	5.49837						2661.94	20.2239	5.49839						33.302	20.1879	5.49849			34.374	21.5448		2616.77	21.4115	5.49851			2618.99	19.3985	5.49836	33.302
33.588	19.4143						2640.89	19.5895	5.49834						2644.88	19.7423	5.49838						2663.54	20.2263	5.49844						33.302	20.1892	5.49844			34.374	21.5472		2618.98	21.4157	5.49853			2620.6	19.3974	5.49839	33.302
33.588	19.4229						2642.49	19.5911	5.49841						2646.48	19.7406	5.49837						2665.15	20.221	5.49843						33.302	20.1888	5.49846			34.343	21.544		2620.58	21.4146	5.49862			2622.2	19.3912	5.49831	33.302
33.631	19.435						2644.09	19.5963	5.49839						2648.08	19.7428	5.49836						2667.35	20.2216	5.49847						33.302	20.1848	5.49842			34.343	21.5425		2622.18	21.4158	5.49863			2623.8	19.3933	5.49837	33.302
33.631	19.4427						2645.7	19.594	5.49843						2649.69	19.7386	5.49834						2668.96	20.2215	5.4984						33.302	20.1829	5.49839			34.316	21.5437		2625.39	21.4129	5.49855			2625.41	19.3909	5.49832	33.302
33.682	19.4417						2647.3	19.5872	5.49841						2651.89	19.7388	5.49833						2670.56	20.2222	5.49842						33.302	20.1782	5.49832			34.316	21.5431		2627	21.4102	5.49849			2627.01	19.3927	5.4984	33.302
33.682	19.447						2648.91	19.5862	5.49832						2653.5	19.733	5.49835						2672.17	20.2218	5.49847						33.302	20.1818	5.49831			34.289	21.5401		2628.6	21.4133	5.49848			2628.62	19.3956	5.49836	33.302
33.725	19.4566						2650.51	19.5845	5.49835						2655.1	19.7415	5.49834						2673.77	20.2241	5.49841						33.302	20.188	5.49839			34.289	21.5393		2630.21	21.4129	5.49853			2630.22	19.3981	5.49838	33.302
33.725	19.4616						2652.11	19.5834	5.49838						2656.7	19.7408	5.49835						2675.37	20.2247	5.4984						33.302	20.1882	5.49842			34.258	21.5388		2631.81	21.413	5.49851			2631.82	19.3979	5.4984	33.302
33.77	19.4612						2653.72	19.5829	5.49834						2658.31	19.7436	5.49837						2676.98	20.2281	5.49844						33.302	20.1908	5.49839			34.258	21.539		2633.41	21.414	5.4985			2634.03	19.3986	5.49841	33.302
33.77	19.4786						2657.53	19.5869	5.49829						2659.91	19.7466	5.4984						2678.58	20.2228	5.49848						33.302	20.1912	5.4984			34.227	21.5393		2635.62	21.4085	5.49848			2635.63	19.3943	5.49834	33.302
33.814	19.4875						2659.13	19.5821	5.49833						2661.52	19.7398	5.49841						2680.19	20.2216	5.49845						33.302	20.186	5.49844			34.227	21.5325		2637.22	21.4113	5.49845			2637.24	19.3956	5.49833	33.302
33.814	19.4901						2660.74	19.5815	5.49836						2663.12	19.7405	5.49837						2681.79	20.2231	5.49842						33.302	20.1865	5.49844			34.199	21.533		2638.83	21.4117	5.49849			2638.84	19.3962	5.49839	33.302
33.856	19.5078						2662.34	19.5823	5.49836						2664.73	19.7391	5.49836						2684	20.2217	5.4984						33.302	20.1817	5.49835			34.199	21.5367		2640.43	21.4142	5.49848			2640.45	19.3946	5.49834	33.302
33.856	19.5174						2663.95	19.5788	5.49836						2666.33	19.7388	5.4984						2685.6	20.2281	5.49838						33.302	20.1838	5.4984			34.172	21.5361		2642.04	21.4155	5.49851			2642.05	19.3936	5.49832	33.302
33.912	19.5481						2665.55	19.584	5.49832						2668.53	19.7392	5.49841						2687.2	20.2244	5.49846						33.302	20.1849	5.49839			34.172	21.5366		2643.64	21.4105	5.49848			2643.66	19.3952	5.49834	33.302
33.912	19.5521						2667.15	19.5856	5.49834						2670.14	19.7452	5.4984						2688.81	20.2251	5.49841						33.302	20.1856	5.49834			34.145	21.5319		2645.24	21.4135	5.49851			2645.26	19.3965	5.49835	33.302
33.956	19.5573						2668.76	19.5887	5.49835						2671.74	19.7409	5.49839						2690.41	20.225	5.4984						33.302	20.1845	5.49836			34.145	21.527		2646.85	21.4136	5.49848			2646.86	19.3979	5.49836	33.302
33.956	19.5649						2670.36	19.5912	5.49835						2673.35	19.7402	5.49838						2692.02	20.2229	5.49845						33.302	20.183	5.49834			34.115	21.53		2648.45	21.4133	5.49857			2650.67	19.3949	5.49827	33.302
34	19.5637						2672.57	19.5842	5.49841						2674.95	19.7431	5.49836						2693.62	20.2185	5.49836						33.302	20.1838	5.49837			34.115	21.5301		2650.06	21.4118	5.49854			2652.28	19.3956	5.49834	33.302
34	19.5791						2674.17	19.5817	5.49835						2676.56	19.7409	5.49836						2695.23	20.2169	5.49839						33.302	20.1858	5.49834			34.084	21.5291		2652.26	21.4076	5.49851			2653.88	19.3932	5.4983	33.302
34.043	19.5908						2675.78	19.5855	5.49832						2678.16	19.7379	5.49836						2696.83	20.2168	5.49843						33.302	20.1826	5.49836			34.084	21.5284		2653.87	21.4134	5.49857			2655.49	19.3957	5.4983	33.302
34.043	19.5899						2677.38	19.5887	5.49836						2679.76	19.7401	5.49835						2698.43	20.2173	5.49837						33.302	20.1821	5.49835			34.056	21.5264		2655.47	21.4098	5.49852			2657.09	19.3987	5.49836	33.302
34.094	19.5934						2678.98	19.5873	5.49838						2682.97	19.7389	5.49843						2700.64	20.2218	5.49843						33.302	20.1866	5.49834			34.056	21.5274		2657.08	21.4084	5.49858			2658.69	19.4001	5.49835	33.302
34.094	19.6024						2680.59	19.5917	5.49837						2685.18	19.7441	5.4984						2702.24	20.2239	5.49842						33.302	20.1861	5.4984			34.029	21.5303		2658.68	21.4065	5.49852			2660.3	19.3994	5.49835	33.302
34.137	19.6174						2682.19	19.5853	5.49838						2686.78	19.7392	5.49846						2703.85	20.2214	5.49842						33.302	20.1852	5.49839			34.029	21.5239		2660.28	21.4049	5.49852			2661.9	19.4001	5.49837	33.302
34.137	19.6206						2683.8	19.583	5.49835						2688.39	19.7389	5.49839						2705.45	20.2215	5.49837						33.302	20.1885	5.49835			33.997	21.5237		2661.89	21.4082	5.49857			2663.51	19.3982	5.49834	33.302
34.187	19.6394						2685.4	19.5836	5.49837						2689.99	19.7376	5.49843						2707.06	20.2175	5.49839						33.302	20.1897	5.49842			33.997	21.5221		2663.49	21.4063	5.49851			2665.11	19.4016	5.49838	33.302
34.187	19.6462						2687	19.5823	5.49835						2691.59	19.7357	5.49837						2708.66	20.2157	5.49844						33.302	20.1847	5.49843			33.971	21.5209		2665.1	21.4118	5.49856			2667.32	19.3943	5.4984	33.302
34.23	19.6488						2689.21	19.5836	5.49837						2693.2	19.7354	5.49839						2710.26	20.2175	5.4984						33.302	20.1849	5.49836			33.971	21.52		2666.7	21.4113	5.49856			2668.92	19.4007	5.49834	33.302
34.23	19.6563						2690.81	19.5842	5.49834						2694.8	19.7373	5.49835						2711.87	20.2234	5.49839						33.302	20.1853	5.49835			33.943	21.5179		2668.91	21.4106	5.49853			2670.52	19.4001	5.4983	33.302
34.281	19.6592						2692.42	19.5898	5.49837						2696.41	19.7413	5.49838						2713.47	20.2249	5.49845						33.302	20.1883	5.49832			33.916	21.5174		2670.51	21.4069	5.49846			2672.13	19.4024	5.49839	33.302
34.281	19.6732						2694.02	19.5886	5.49838						2698.01	19.7447	5.4984						2715.08	20.2222	5.49838						33.302	20.1872	5.49834			33.916	21.5206		2672.11	21.4061	5.49852			2673.73	19.4011	5.49841	33.302
34.325	19.6889						2695.63	19.5867	5.49843						2699.62	19.7446	5.49841						2717.28	20.2224	5.4984						33.302	20.1908	5.49843			33.916	21.5174		2673.72	21.4074	5.49849			2675.34	19.3943	5.49839	33.302
34.325	19.6882						2697.23	19.586	5.49839						2701.82	19.7468	5.4984						2718.89	20.222	5.49835						33.302	20.1883	5.49844			33.888	21.5178		2675.32	21.4108	5.4985			2676.94	19.3966	5.49839	33.302
34.368	19.6872						2698.84	19.583	5.49838						2703.43	19.7412	5.49841						2720.49	20.223	5.49843						33.302	20.1892	5.49838			33.888	21.5175		2676.93	21.4147	5.49853			2678.55	19.3963	5.49838	33.302
34.368	19.6943						2700.44	19.5851	5.49834						2705.03	19.74	5.49839						2722.09	20.2285	5.49842						33.302	20.1917	5.49839			33.856	21.5163		2678.53	21.4148	5.49864			2680.15	19.3914	5.49834	33.302
34.411	19.6935						2702.04	19.5883	5.49839						2706.63	19.7433	5.49844						2723.7	20.2279	5.49841						33.302	20.1882	5.49843			33.856	21.5131		2680.14	21.4156	5.49858			2681.75	19.3943	5.49836	33.302
34.411	19.696						2703.65	19.5856	5.49833						2708.24	19.7402	5.49838						2725.3	20.227	5.49839						33.302	20.1898	5.4984			33.83	21.5109		2681.74	21.4185	5.49856			2683.96	19.3916	5.49834	33.302
34.462	19.7189						2705.85	19.5858	5.4983						2709.84	19.7412	5.49841						2726.91	20.2286	5.49839						33.302	20.1864	5.49841			33.83	21.5103		2683.34	21.4175	5.49855			2685.56	19.3951	5.49829	33.302
34.462	19.7195						2707.46	19.5824	5.49832						2711.45	19.7428	5.49838						2728.51	20.2275	5.49839						33.302	20.1851	5.4984			33.8	21.5156		2685.55	21.4095	5.49854			2687.17	19.3953	5.49835	33.302
34.506	19.7248						2709.06	19.5873	5.49832						2713.05	19.7424	5.49841						2730.12	20.2271	5.49836						33.302	20.1898	5.49843			33.8	21.5098		2687.15	21.4057	5.49847			2688.77	19.3967	5.49831	33.302
34.506	19.7283						2710.66	19.5846	5.49835						2714.65	19.7427	5.4984						2733.93	20.2237	5.4984						33.302	20.1917	5.49845			33.771	21.5069		2688.76	21.4066	5.49849			2690.38	19.3952	5.49838	33.302
34.55	19.7288						2712.27	19.5834	5.49837						2716.26	19.7424	5.49841						2735.53	20.2291	5.49836						33.302	20.1873	5.49846			33.771	21.4999		2690.36	21.4096	5.49845			2691.98	19.3929	5.49835	33.302
34.55	19.7357						2713.87	19.5855	5.49844						2718.46	19.7421	5.49835						2737.13	20.2264	5.49829						33.302	20.1863	5.49843			33.74	21.4988		2691.97	21.4094	5.49852			2693.58	19.3936	5.49843	33.302
34.6	19.758						2715.48	19.5837	5.49836						2720.07	19.7389	5.4984						2738.74	20.227	5.49833						33.302	20.1845	5.49843			33.74	21.5		2693.57	21.416	5.49864			2695.19	19.3917	5.49842	33.302
34.6	19.7604						2717.08	19.5881	5.49833						2721.67	19.7418	5.49842						2740.34	20.2271	5.49839						33.302	20.1838	5.49842			33.713	21.5025		2695.17	21.4109	5.49859			2696.79	19.3942	5.49838	33.302
34.644	19.7751						2718.69	19.588	5.49835						2723.28	19.7385	5.49839						2741.95	20.2257	5.49844						33.302	20.186	5.49837			33.713	21.5031		2696.78	21.4106	5.49855			2698.4	19.3925	5.49844	33.302
34.644	19.7952						2720.29	19.584	5.49835						2724.88	19.7433	5.49837						2743.55	20.2281	5.49843						33.302	20.1879	5.49838			33.685	21.5026		2698.38	21.4129	5.49858			2700.6	19.3931	5.49835	33.302
34.693	19.7929						2722.49	19.5875	5.49835						2726.48	19.7424	5.49839						2745.15	20.2248	5.49842						33.302	20.1854	5.49836			33.685	21.4962		2699.99	21.4097	5.49857			2702.2	19.3991	5.49837	33.302
34.693	19.8128						2724.1	19.5843	5.4984						2728.09	19.7467	5.49847						2746.76	20.2292	5.49842						33.302	20.1897	5.49839			33.658	21.4981		2702.19	21.4119	5.49853			2703.81	19.3961	5.49835	33.302
34.738	19.8067						2725.7	19.5924	5.49834						2729.69	19.741	5.4985						2748.36	20.2315	5.49842						33.302	20.1848	5.49837			33.658	21.4933		2703.8	21.4096	5.49856			2705.41	19.3967	5.4984	33.302
34.738	19.8122						2727.31	19.5884	5.49839						2732.9	19.7352	5.49841						2750.57	20.2336	5.49845						33.302	20.1867	5.49838			33.623	21.4921		2705.4	21.4117	5.49853			2707.02	19.3949	5.49832	33.302
34.781	19.82						2728.91	19.5869	5.49836						2735.11	19.7347	5.49832						2752.17	20.2255	5.49844						33.302	20.1868	5.49839			33.623	21.4913		2707	21.4119	5.49855			2708.62	19.4003	5.49838	33.302
34.781	19.8253						2730.52	19.5892	5.49836						2736.71	19.7426	5.49839						2753.78	20.2271	5.49839						33.302	20.1856	5.4984			33.596	21.4894		2708.61	21.411	5.49854			2710.23	19.3945	5.49832	33.302
34.831	19.826						2732.12	19.5872	5.49833						2738.31	19.7397	5.49834						2755.38	20.2238	5.49838						33.302	20.1883	5.49839			33.596	21.4889		2710.21	21.4126	5.49853			2711.83	19.3933	5.49836	33.302
34.831	19.8384						2733.72	19.5826	5.49831						2739.92	19.7396	5.49839						2756.98	20.2285	5.49842						33.302	20.1899	5.4984			33.568	21.49		2711.82	21.4089	5.49855			2713.43	19.3953	5.49838	33.302
34.88	19.8405						2735.33	19.5818	5.49836						2741.52	19.7351	5.49834						2758.59	20.23	5.49845						33.302	20.1893	5.49839			33.568	21.4857		2713.42	21.4121	5.49854			2715.04	19.3948	5.49839	33.302
34.88	19.8591						2736.93	19.5806	5.49828						2743.13	19.7352	5.49833						2760.19	20.2295	5.49845						33.302	20.189	5.49838			33.539	21.4836		2715.03	21.4089	5.49856			2717.24	19.3935	5.49839	33.302
34.925	19.8567						2739.14	19.5834	5.49834						2744.73	19.7376	5.49836						2761.8	20.231	5.49846						33.302	20.1864	5.49838			33.539	21.4834		2716.63	21.4105	5.49856			2718.85	19.3967	5.49836	33.302
34.925	19.8572						2740.74	19.5893	5.49833						2746.34	19.736	5.49836						2763.4	20.2294	5.49841						33.302	20.1916	5.49839			33.51	21.4866		2718.83	21.4083	5.49855			2720.45	19.3968	5.49834	33.302
34.969	19.8742						2742.35	19.5863	5.49829						2747.94	19.7407	5.49838						2765.01	20.2252	5.49845						33.302	20.1932	5.49844			33.51	21.4813		2720.44	21.4121	5.49853			2722.06	19.3962	5.49837	33.302
34.969	19.876						2743.95	19.5846	5.49834						2749.54	19.7427	5.49834						2767.21	20.2281	5.49838						33.302	20.1859	5.49845			33.479	21.4797		2722.04	21.4152	5.49858			2723.66	19.3948	5.49829	33.302
35.017	19.8732						2745.55	19.5818	5.49835						2751.75	19.7432	5.49836						2768.82	20.2279	5.49841						33.302	20.1854	5.49841			33.479	21.4772		2723.65	21.4093	5.49853			2725.26	19.3952	5.49835	33.302
35.017	19.8977						2747.16	19.5799	5.49832						2753.35	19.7364	5.49839						2770.42	20.233	5.49839						33.302	20.1814	5.49839			33.451	21.476		2725.25	21.4111	5.4985			2726.87	19.3951	5.49834	33.302
35.068	19.9013						2748.76	19.5846	5.49837						2754.96	19.7377	5.4984						2772.02	20.2266	5.49842						33.302	20.1847	5.49832			33.451	21.4784		2726.86	21.4116	5.49853			2728.47	19.3926	5.49834	33.302
35.068	19.917						2750.37	19.5847	5.49838						2756.56	19.7424	5.49841						2773.63	20.2212	5.49839						33.302	20.1862	5.49834			33.426	21.4736		2728.46	21.4052	5.49849			2730.08	19.3946	5.49834	33.302
35.113	19.9457						2751.97	19.5824	5.49837						2758.16	19.7387	5.49839						2775.23	20.2202	5.49839						33.302	20.1876	5.49835			33.426	21.4676		2730.06	21.4065	5.49849			2731.68	19.3947	5.49834	33.302
35.113	19.9551						2753.58	19.5858	5.49836						2759.77	19.7446	5.49837						2776.84	20.2269	5.49839						33.302	20.1935	5.49842			33.416	21.4643		2731.67	21.4067	5.49844			2733.89	19.3983	5.49839	33.302
35.156	19.9645						2755.78	19.5863	5.4984						2761.37	19.7433	5.49839						2778.44	20.2313	5.49848						33.302	20.1898	5.49839			33.416	21.4639		2733.27	21.4076	5.49849			2735.49	19.3947	5.4984	33.302
35.156	19.9876						2757.39	19.5828	5.49838						2762.98	19.744	5.49837						2780.05	20.2315	5.4985						33.302	20.1886	5.49839			33.394	21.4607		2735.48	21.4084	5.49844			2737.09	19.3928	5.4984	33.302
35.199	19.9981						2758.99	19.581	5.49838						2764.58	19.7446	5.49841						2781.65	20.2343	5.4985						33.302	20.1828	5.49828			33.394	21.4577		2737.08	21.4085	5.4985			2738.7	19.3979	5.4984	33.302
35.199	20.0099						2760.59	19.5785	5.49834						2766.19	19.7435	5.49841						2783.85	20.2399	5.49849						33.302	20.1866	5.49835			33.371	21.4567		2738.69	21.4101	5.49848			2740.3	19.3987	5.49839	33.302
35.25	20.0213						2762.2	19.5818	5.49829						2768.39	19.7371	5.49836						2785.46	20.2295	5.49849						33.302	20.1882	5.49843			33.371	21.4561		2740.29	21.4052	5.49848			2741.91	19.4001	5.49838	33.302
35.25	20.0275						2763.8	19.5799	5.49829						2769.99	19.7392	5.49838						2787.06	20.2279	5.49848						33.302	20.184	5.49842			33.347	21.4512		2741.89	21.406	5.49844			2743.51	19.3992	5.49834	33.302
35.3	20.0423						2765.41	19.5872	5.49833						2771.6	19.741	5.49841						2788.67	20.2266	5.49845						33.302	20.1905	5.49837			33.347	21.4486		2745.1	21.4067	5.49848			2745.12	19.4006	5.49834	33.302
35.3	20.0577						2767.01	19.5888	5.49837						2773.2	19.7394	5.49837						2790.27	20.6985	5.50832						33.302	20.1924	5.49842			33.322	21.4445		2746.71	21.4094	5.49852			2746.72	19.3999	5.49839	33.302
35.343	20.0569						2768.61	19.5877	5.49839						2774.81	19.7404	5.49837						2791.88	21.1898	5.51847						33.302	20.193	5.4984			33.322	21.4406		2748.31	21.4088	5.49854			2748.32	19.3955	5.49834	33.302
35.343	20.0696						2770.22	19.5892	5.49841						2776.41	19.7354	5.49834						2793.48	21.6945	5.52861						33.302	20.1888	5.49842			33.3	21.4441		2749.91	21.4099	5.49852			2750.53	19.3922	5.49833	33.302
35.387	20.1018						2772.42	19.59	5.4984						2778.02	19.7387	5.49834						2795.09	22.2107	5.53878						33.302	20.1875	5.4984			33.3	21.441		2752.12	21.4137	5.49852			2752.13	19.3976	5.49839	33.302
35.387	20.1168						2774.03	19.5832	5.49835						2779.62	19.7362	5.49841						2796.7	22.7145	5.54867						33.302	20.1894	5.49838						2753.72	21.4112	5.49854			2753.74	19.4042	5.49843	33.302
35.431	20.126						2775.63	19.5876	5.49841						2781.22	19.7356	5.49834						2798.3	23.2515	5.55883						33.302	20.1951	5.49843						2755.33	21.4118	5.49852			2755.34	19.4017	5.4984	33.302
35.431	20.1375						2777.24	19.5872	5.49841						2782.83	19.7353	5.49834						2800.51	23.7974	5.56898						33.302	20.1958	5.49842						2758.54	21.4103	5.49853			2756.95	19.3983	5.49838	33.302
35.48	20.1393						2778.84	19.5897	5.49835						2785.03	19.7393	5.49837						2802.11	24.35	5.57919						33.302	20.1908	5.49846						2760.14	21.4122	5.49853			2758.55	19.3981	5.49838	33.302
35.48	20.1373						2780.45	19.5929	5.49841						2786.64	19.7397	5.49843						2803.72	24.9011	5.58903						33.302	20.1907	5.49838						2761.74	21.4124	5.49852			2760.15	19.3963	5.49841	33.302
35.526	20.1672						2782.05	19.5905	5.49839						2788.24	19.7411	5.49838						2805.32	25.4814	5.59922						33.302	20.19	5.49842						2763.35	21.4108	5.49854			2761.76	19.3944	5.49835	33.302
35.526	20.1733						2783.65	19.5881	5.49838						2789.85	19.7365	5.49838						2806.93	26.0722	5.60938						33.302	20.1862	5.49839						2764.95	21.4122	5.49847			2763.36	19.3942	5.49832	33.302
35.574	20.1912						2785.26	19.5846	5.49838						2791.45	20.1962	5.50817						2808.53	26.6771	5.61947						33.302	20.1842	5.4984						2766.56	21.411	5.49853			2764.97	19.3904	5.4983	33.302
35.574	20.2025						2786.86	19.5854	5.49836						2793.06	20.6788	5.51843						2810.14	27.2982	5.6297						33.302	20.1862	5.49836						2768.76	21.4123	5.49851			2767.17	19.3941	5.49837	33.302
35.619	20.2105						2789.07	19.5823	5.49835						2794.66	21.1687	5.52857						2811.74	27.9023	5.63958						33.302	20.1905	5.4984						2770.37	21.4109	5.49851			2768.78	19.3922	5.49833	33.302
35.619	20.2368						2790.67	19.5942	5.49839						2796.27	21.6681	5.53874						2813.35	28.5423	5.64975						33.302	20.1919	5.49844						2771.97	21.4086	5.49857			2770.38	19.3945	5.49836	33.302
35.669	20.2475						2792.28	19.5862	5.49839						2797.87	22.1625	5.54858						2814.95	29.1957	5.65989						33.302	20.1886	5.4984						2773.57	21.4105	5.49855			2771.98	19.3909	5.49837	33.302
35.669	20.254						2793.88	19.5876	5.49837						2799.48	22.6834	5.55873						2817.16	29.8541	5.67004						33.302	20.1905	5.49843						2775.18	21.4118	5.49852			2773.59	19.3923	5.49829	33.302
35.712	20.2662						2795.49	20.0384	5.50826						2801.68	23.2218	5.56893						2818.77	30.5114	5.67986						33.302	20.1935	5.49842						2776.78	21.4093	5.4985			2775.19	19.3971	5.49835	33.302
35.712	20.2776						2797.09	20.5141	5.51845						2803.29	23.7721	5.57908						2820.37	31.2018	5.69017						33.302	20.1928	5.49848						2778.39	21.414	5.49853			2776.8	19.3953	5.49832	33.302
35.757	20.2873						2798.7	21.0063	5.52859						2804.9	24.311	5.58901						2821.98	31.9194	5.7003						33.302	20.193	5.49849						2779.99	21.41	5.4985			2778.4	19.3985	5.49831	33.302
35.757	20.3077						2800.3	21.4997	5.53875						2806.5	24.8698	5.59912						2823.58	32.6337	5.71046						33.302	20.1953	5.49852						2781.6	21.406	5.49854			2780.01	19.4	5.49833	33.302
35.799	20.3412						2801.91	21.9926	5.54855						2808.11	25.4499	5.60926						2825.19	33.3636	5.72066						33.302	20.1933	5.49849						2783.2	21.4082	5.49845			2781.61	19.399	5.49832	33.302
35.799	20.3618						2803.51	22.5132	5.5588						2809.71	26.0394	5.61944						2826.79	34.0879	5.73048						33.302	20.1953	5.49843						2785.41	21.4103	5.49851			2783.81	19.3995	5.49839	33.302
35.856	20.3887						2805.72	23.0459	5.56892						2811.32	26.6472	5.62961						2828.4	34.8485	5.7407						33.302	20.195	5.49846						2787.02	21.413	5.49851			2785.42	19.3962	5.49836	33.302
35.856	20.409						2807.32	23.59	5.57915						2812.92	27.2385	5.63949						2830	35.6287	5.7508						33.302	20.1951	5.49844						2788.61	21.4133	5.49856			2787.02	19.3939	5.49839	33.302
35.901	20.4088						2808.93	24.1191	5.58898						2814.53	27.8617	5.64964						2831.61	36.4242	5.76102						33.302	20.1898	5.49848						2790.22	21.414	5.49859			2788.63	19.3947	5.49836	33.302
35.901	20.4137						2810.54	24.6809	5.59912						2816.13	28.5003	5.65981						2833.82	37.2097	5.77091						33.302	20.1926	5.49844						2791.82	21.4127	5.49863			2790.23	19.4011	5.49837	33.302
35.945	20.4228						2812.14	25.2508	5.60925						2818.34	29.1486	5.66996						2835.42	38.0256	5.78103						33.302	20.1908	5.49838						2793.43	21.4133	5.49857			2791.84	19.3996	5.4984	33.302
35.945	20.4267						2813.75	25.8397	5.61944						2819.95	29.7939	5.67982						2837.03	38.8644	5.79124						33.302	20.1998	5.49842						2795.03	21.4091	5.49854			2793.44	19.3991	5.4984	33.302
35.987	20.4284						2815.35	26.4398	5.62961						2821.55	30.4762	5.69001						2838.63	39.7201	5.80143						33.302	20.1986	5.49843						2796.64	21.4098	5.49851			2795.04	19.4022	5.49839	33.302
35.987	20.4259						2816.96	27.031	5.63951						2823.16	31.1617	5.70019						2840.24	40.5895	5.81158						33.302	20.1905	5.49848						2798.24	21.406	5.49851			2796.65	19.4008	5.49845	33.302
36.039	20.4275						2818.56	27.6535	5.64967						2824.76	31.865	5.71035						2841.84	41.4406	5.82143						33.302	20.1954	5.49842						2799.84	21.4082	5.49852			2798.25	19.399	5.49837	33.302
36.039	20.4265						2820.17	28.2909	5.65987						2826.37	32.5855	5.72054						2843.45	42.3452	5.83157						33.302	20.1926	5.49846						2802.05	21.4124	5.49853			2800.46	19.3954	5.4984	33.302
36.082	20.4323						2822.37	28.9351	5.66998						2827.97	33.2922	5.73037						2845.05	43.2598	5.84171						33.302	20.1931	5.49846						2803.65	21.4104	5.49851			2802.06	19.3978	5.49834	33.302
36.082	20.4474						2823.98	29.5618	5.6798						2829.58	34.0359	5.74059						2846.66	44.1917	5.85195						33.302	20.1917	5.49841						2805.26	21.4111	5.4985			2803.66	19.3969	5.49833	33.302
36.125	20.4606						2825.59	30.2379	5.69002						2831.18	34.7924	5.75065						2848.26	45.1196	5.8617						33.302	20.1946	5.49838						2806.86	21.4124	5.49849			2805.27	19.3954	5.49834	33.302
36.125	20.4609						2827.19	30.927	5.7002						2832.79	35.5656	5.76085						2850.47	46.0819	5.87183						33.302	20.1939	5.49838						2808.47	21.4122	5.49853			2806.87	19.3976	5.49835	33.302
36.169	20.4694						2828.8	31.6216	5.71036						2834.99	36.3381	5.77076						2852.08	47.0705	5.88208						33.302	20.1926	5.49841						2810.07	21.409	5.49855			2808.48	19.3941	5.49829	33.302
36.169	20.4668						2830.4	32.3419	5.72057						2836.6	37.1445	5.78094						2853.68	48.0787	5.89226						33.302	20.1908	5.49841						2811.67	21.4137	5.49856			2810.08	19.391	5.49838	33.302
36.219	20.4682						2832.01	33.0445	5.73043						2838.2	37.9595	5.79109						2855.29	49.103	5.90243						33.302	20.1901	5.49839						2813.28	21.4139	5.49856			2811.69	19.3893	5.49831	33.302
36.219	20.482						2833.61	33.7813	5.7406						2839.81	38.7996	5.80135						2856.89	50.1137	5.91225						33.302	20.1908	5.4984						2814.88	21.4101	5.49855			2813.29	19.3928	5.4983	33.302
36.269	20.4871						2835.22	34.5394	5.75076						2841.42	39.6421	5.81146						2858.5	51.1798	5.92247						33.302	20.1898	5.49841						2816.49	21.4102	5.4985			2814.89	19.3893	5.4983	33.302
36.269	20.4877						2836.82	35.3099	5.7609						2843.02	40.4859	5.82129						2860.1	52.2646	5.93265						33.302	20.1909	5.4984						2820.3	21.4066	5.49852			2817.1	19.395	5.49826	33.302
36.312	20.4975						2839.03	36.0683	5.77083						2844.63	41.3716	5.83151						2861.71	53.3592	5.94284						33.302	20.1926	5.49838						2821.9	21.4017	5.49849			2818.7	19.4001	5.49836	33.302
36.312	20.4988						2840.63	36.8608	5.78102						2846.23	42.2653	5.84167						2863.31	54.442	5.95258						33.302	20.1942	5.4984						2823.5	21.4049	5.49848			2820.31	19.3998	5.49839	33.302
36.357	20.5197						2842.24	37.6749	5.7911						2847.84	43.1759	5.85182						2864.92	55.5941	5.96276						33.302	20.195	5.49847						2825.11	21.4114	5.49853			2821.91	19.3957	5.49838	33.302
36.357	20.5425						2843.85	38.5043	5.80126						2849.44	44.0788	5.86159						2867.12	56.752	5.97293						33.302	20.1959	5.49848						2826.71	21.4082	5.49854			2823.52	19.3936	5.49838	33.302
36.4	20.5534						2845.45	39.3525	5.81147						2851.65	45.0305	5.87179						2868.73	57.937	5.98314						33.302	20.1962	5.49845						2828.32	21.4059	5.4985			2825.12	19.396	5.49833	33.302
36.4	20.5751						2847.06	40.1803	5.82136						2853.25	45.9918	5.88198						2870.34	59.0927	5.99302						33.302	20.1921	5.49848						2829.92	21.4069	5.49846			2826.72	19.3935	5.49839	33.302
36.458	20.5896						2848.66	41.0588	5.83148						2854.86	46.9868	5.89219						2871.94	60.3092	6.00317						33.302	20.1889	5.4984						2831.53	21.4074	5.49848			2828.33	19.3979	5.4984	33.302
36.458	20.5975						2850.27	41.9499	5.84166						2856.47	47.9811	5.90232						2873.55	61.563	6.0133						33.302	20.1904	5.49844						2833.13	21.4077	5.49847			2829.93	19.4007	5.49842	33.302
36.501	20.6157						2851.87	42.8533	5.85185						2858.07	48.9778	5.91218						2875.15	62.8225	6.02352						33.302	20.1879	5.49839						2835.33	21.4089	5.49849			2831.54	19.399	5.49843	33.302
36.501	20.6314						2853.48	43.7496	5.86169						2859.68	50.0139	5.92236						2876.76	64.1135	6.03366						33.302	20.194	5.49843						2836.94	21.4078	5.49851			2833.74	19.3982	5.49844	33.302
36.545	20.6581						2855.68	44.6895	5.87185						2861.28	51.0709	5.93248						2878.36	65.3822	6.04354						33.302	20.1925	5.49843						2838.54	21.4124	5.49846			2835.35	19.3945	5.49839	33.302
36.545	20.6917						2857.29	45.6402	5.88196						2862.89	52.1595	5.94267						2879.97	66.7124	6.05371						33.302	20.1917	5.49843						2840.15	21.4115	5.49857			2836.95	19.3923	5.49836	33.302
36.589	20.6954						2858.89	46.6272	5.89219						2864.49	53.2233	5.95255						2881.57	68.0799	6.06389						33.302	20.1896	5.49845						2841.75	21.4074	5.49852			2838.55	19.3953	5.49841	33.302
36.589	20.7198						2860.54	47.6217	5.90239						2866.1	54.3373	5.96275						2883.78	69.4553	6.07411						33.302	20.1892	5.49842						2843.36	21.4073	5.49852			2840.16	19.3959	5.4984	33.302
36.639	20.7236						2862.14	48.6024	5.91221						2868.3	55.4774	5.97295						2885.39	70.8094	6.08388						33.302	20.1932	5.49839						2844.96	21.4062	5.49851			2841.76	19.3989	5.49847	33.302
36.639	20.7485						2863.75	49.642	5.92237						2869.91	56.6252	5.9831						2886.99	72.2432	6.09401						33.302	20.1938	5.49843						2846.56	21.4056	5.49846			2843.37	19.3981	5.4984	33.302
36.688	20.7654						2865.35	50.6979	5.93259						2871.51	57.7603	5.9929						2888.6	73.7005	6.10423						33.302	20.1949	5.49843						2848.17	21.4044	5.49847			2844.97	19.4014	5.49843	33.302
36.688	20.7891						2866.96	51.774	5.94276						2873.12	58.954	6.00303						2890.2	75.184	6.11449						33.302	20.1931	5.49841						2849.77	21.4051	5.49847			2846.58	19.3992	5.49839	33.302
36.733	20.7913						2868.56	52.8266	5.9526						2874.72	60.1783	6.01322						2891.81	76.6651	6.12464						33.302	20.1959	5.49838						2851.98	21.4079	5.49856			2848.18	19.3928	5.4984	33.302
36.733	20.8024						2870.17	53.9285	5.96277						2876.33	61.4244	6.02343						2893.41	78.118	6.1344						33.302	20.2027	5.49848						2853.58	21.4032	5.49856			2850.38	19.3931	5.49833	33.302
36.777	20.8011						2872.38	55.0633	5.97292						2877.94	62.6811	6.03359						2895.02	79.6538	6.1446						33.302	20.1967	5.49845						2855.18	21.4089	5.49855			2851.99	19.392	5.49833	33.302
36.777	20.8267						2873.98	56.2058	5.98309						2879.54	63.9326	6.04347						2896.62	81.2263	6.15472						33.302	20.1896	5.49844						2856.79	21.4025	5.49856			2853.59	19.3959	5.49835	33.302
36.827	20.8512						2875.59	57.342	5.99296						2881.15	65.2322	6.05369						2898.23	82.7915	6.16494						33.302	20.1889	5.49845						2858.39	21.4059	5.49853			2855.2	19.3922	5.49834	33.302
36.827	20.8766						2877.19	58.5238	6.0031						2882.75	66.5614	6.06378						2900.44	84.3594	6.17481						33.302	20.1948	5.4984						2860	21.4087	5.49855			2856.8	19.3969	5.49838	33.302
36.871	20.9198						2878.8	59.7418	6.01329						2884.96	67.9221	6.07396						2902.04	85.959	6.18505						33.302	20.1946	5.49848						2861.6	21.4061	5.49858			2858.41	19.3986	5.49839	33.302
36.871	20.9439						2880.4	60.9714	6.02343						2886.56	69.2619	6.0839						2903.65	87.5825	6.19513						33.302	20.1911	5.4984						2863.21	21.4026	5.49854			2860.01	19.3939	5.49836	33.302
36.915	20.9929						2882	62.2279	6.03364						2888.17	70.6595	6.09402						2905.25	89.2853	6.20526						33.302	20.1926	5.49842						2864.81	21.4043	5.49853			2861.61	19.3959	5.49835	33.302
36.915	21.0059						2883.61	63.4711	6.04349						2889.77	72.0878	6.10416						2906.86	90.9857	6.21542						33.302	20.1938	5.49842						2866.41	21.404	5.49857			2863.22	19.3927	5.49832	33.302
36.957	21.0242						2885.22	64.7723	6.05368						2891.38	73.5415	6.11432						2908.46	92.6994	6.22531						33.302	20.1961	5.49842						2868.62	21.4074	5.49857			2864.82	19.3933	5.49831	33.302
36.957	21.0293						2886.82	66.0909	6.06386						2892.99	75.0215	6.12455						2910.07	94.4276	6.23553						33.302	20.1965	5.49844						2870.22	21.4091	5.49851			2867.03	19.3963	5.49835	33.302
37.002	21.0366						2889.03	67.4386	6.07403						2894.59	76.4762	6.13439						2911.68	96.2229	6.24566						33.302	20.1951	5.4984						2871.83	21.412	5.49855			2868.63	19.3988	5.49838	33.302
37.002	21.0355						2890.64	68.7571	6.08386						2896.2	77.9857	6.14459						2913.28	98.0501	6.25579						33.302	20.1901	5.49843						2873.43	21.4061	5.49854			2870.24	19.3974	5.49838	33.302
37.052	21.0515						2892.24	70.1564	6.09402						2897.8	79.5364	6.15475						2914.89	99.8398	6.26562						33.302	20.1909	5.49845						2875.04	21.4097	5.4985			2871.84	19.3983	5.49834	33.302
37.052	21.0545						2893.85	71.5693	6.10421						2899.41	81.1008	6.16495						2917.89	101.874	6.27588						33.302	20.1935	5.49842						2876.64	21.404	5.49854			2873.44	19.4008	5.49843	33.302
37.095	21.0677						2895.45	72.9916	6.11432						2901.61	82.6454	6.17475						2919.5	103.759	6.28608						33.302	20.1928	5.49841						2878.24	21.405	5.49858			2875.05	19.3964	5.49837	33.302
37.095	21.0793						2897.06	74.4673	6.12453						2903.22	84.2943	6.18494						2921.1	105.648	6.29627						33.302	20.1954	5.49836						2879.85	21.4079	5.4986			2876.65	19.3973	5.49843	33.302
37.145	21.1113						2898.66	75.9182	6.13436						2904.82	85.9502	6.1951						2922.71	107.484	6.30607						33.302	20.1928	5.49839						2881.45	21.4098	5.49861			2878.26	19.3954	5.4984	33.302
37.145	21.1144						2900.27	77.4327	6.1445						2906.43	87.6076	6.20528						2924.31	109.427	6.31627						33.302	20.1942	5.49839						2883.06	21.4096	5.49863			2879.86	19.3964	5.49843	33.302
37.189	21.1349						2901.87	78.974	6.15471						2908.03	89.3203	6.21549						2925.92	111.365	6.32637						33.302	20.1936	5.4984						2885.26	21.4037	5.49853			2881.47	19.398	5.49844	33.302
37.189	21.1733						2903.48	80.5388	6.16487						2909.64	90.9901	6.22533						2927.52	113.34	6.33658						33.302	20.1939	5.49841						2886.87	21.4052	5.49853			2883.67	19.3964	5.4984	33.302
37.239	21.1746						2905.69	82.081	6.17474						2911.24	92.7299	6.23549						2929.13	115.32	6.34678						33.302	20.1908	5.49843						2888.47	21.4071	5.49853			2885.27	19.3981	5.49837	33.302
37.239	21.2056						2907.29	83.6887	6.18489						2912.85	94.5118	6.24561						2930.74	117.382	6.35665						33.302	20.189	5.49842						2890.08	21.405	5.49852			2886.88	19.3983	5.4984	33.302
37.283	21.2156						2908.9	85.339	6.19506						2914.46	96.2925	6.25583						2932.34	119.525	6.36676						33.302	20.1956	5.49836						2891.68	21.41	5.49856			2888.48	19.3975	5.49839	33.302
37.283	21.2297						2910.5	87.026	6.20522						2916.06	98.0729	6.26565						2934.55	121.681	6.37699						33.302	20.1939	5.49839						2893.28	21.4063	5.49857			2891.69	19.394	5.49838	33.302
37.326	21.234						2912.11	88.7256	6.21551						2918.27	99.9226	6.27588						2936.15	123.906	6.3871						33.302	20.1957	5.49849						2894.89	21.4047	5.4985			2893.3	19.3927	5.49836	33.302
37.326	21.2345						2913.71	90.4049	6.22535						2920.67	101.983	6.28598						2937.76	126.094	6.39695						33.302	20.1935	5.49847						2896.49	21.4055	5.49853			2894.9	19.397	5.49843	33.302
37.377	21.2401						2915.32	92.1495	6.23547						2922.28	103.937	6.29621						2939.36	128.199	6.40715						33.302	20.1915	5.49847						2898.1	21.4034	5.49854			2896.5	19.3928	5.49848	33.302
37.377	21.2495						2916.92	93.9548	6.24566						2923.88	105.842	6.30605						2940.97	130.462	6.41727						33.302	20.1887	5.49846						2899.7	21.4035	5.49849			2898.11	19.3969	5.49842	33.302
37.427	21.2539						2918.53	95.7879	6.25583						2925.49	107.849	6.31617						2942.57	132.773	6.42745						33.302	20.1888	5.49842						2901.91	21.4019	5.49853			2900.31	19.3957	5.49836	33.302
37.427	21.2607						2920.14	97.5771	6.26567						2927.09	109.905	6.32635						2944.18	135.139	6.43768						33.302	20.1855	5.49836						2903.51	21.4044	5.49855			2901.92	19.3999	5.49848	33.302
37.471	21.2727						2922.34	99.4625	6.27589						2928.7	111.927	6.33656						2945.78	137.479	6.44747						33.302	20.1885	5.49834						2905.11	21.404	5.49856			2903.52	19.3949	5.49845	33.302
37.471	21.281						2924.75	101.516	6.28602						2930.3	113.932	6.3467						2947.39	139.87	6.4577						33.302	20.1932	5.49839						2906.72	21.4028	5.49853			2905.12	19.396	5.49839	33.302
37.514	21.305						2926.35	103.472	6.29623						2931.91	116.021	6.35654						2949	142.393	6.46784						33.302	20.1952	5.49846						2908.32	21.4049	5.4985			2906.73	19.3941	5.49837	33.302
37.514	21.3109						2927.96	105.373	6.30603						2933.52	118.187	6.36671						2951.2	144.909	6.47811						33.302	20.195	5.49847						2909.93	21.4091	5.49854			2908.33	19.3925	5.49837	33.302
37.557	21.3476						2929.56	107.365	6.31622						2935.72	120.403	6.37693						2952.81	147.365	6.48792						33.302	20.1903	5.49849						2911.53	21.4043	5.49857			2909.94	19.3982	5.49837	33.302
37.557	21.3529						2931.17	109.38	6.32632						2937.33	122.656	6.38707						2954.41	150.017	6.49815						33.302	20.1913	5.49844						2913.14	21.4063	5.49846			2911.54	19.3991	5.49845	33.302
37.615	21.3524						2932.77	111.429	6.33657						2938.93	124.858	6.39699						2956.02	152.633	6.5083						33.302	20.1927	5.4984						2914.74	21.403	5.4985			2913.15	19.3987	5.49842	33.302
37.615	21.3514						2934.38	113.527	6.34672						2940.54	127.146	6.40718						2957.62	152.525	6.50825						33.302	20.2005	5.49849						2916.34	21.4042	5.49852			2914.75	19.397	5.49843	33.302
37.658	21.3562						2935.99	115.582	6.35661						2942.14	129.496	6.41735						2959.23	152.494	6.50827						33.302	20.1999	5.49853						2918.55	21.4056	5.49852			2916.95	19.3987	5.49839	33.302
37.658	21.3542						2937.59	117.732	6.36674						2943.75	131.847	6.42757						2960.83	152.482	6.50828						33.302	20.2	5.49854						2920.15	21.4041	5.49852			2918.56	19.3954	5.4984	33.302
37.702	21.3562						2939.8	119.905	6.37701						2945.35	134.23	6.43776						2962.44	152.454	6.5082						33.302	20.2002	5.49852						2921.76	21.4062	5.49853			2920.16	19.3942	5.49843	33.302
37.702	21.3696						2941.4	122.12	6.3871						2946.96	136.598	6.44757						2964.04	152.441	6.50826						33.302	20.1965	5.49857						2923.36	21.4046	5.49851			2921.77	19.3939	5.49837	33.302
37.745	21.3825						2943.01	124.307	6.39701						2948.57	139.067	6.4577						2965.64	152.415	6.5083						33.302	20.192	5.4985						2924.97	21.4059	5.49848			2923.37	19.3986	5.49831	33.302
37.745	21.3805						2944.61	126.615	6.40711						2950.17	141.581	6.46788						2967.85	152.353	6.50824						33.302	20.1972	5.49842						2926.57	21.403	5.4985			2924.98	19.3918	5.49834	33.302
37.79	21.4073						2946.22	128.957	6.41735						2952.38	144.094	6.47811						2969.45	152.331	6.50826						33.302	20.1932	5.49842						2928.17	21.4053	5.49857			2926.58	19.3977	5.49835	33.302
37.79	21.4248						2947.82	131.326	6.42747						2953.98	146.603	6.48793						2971.06	152.314	6.50825						33.302	20.198	5.49842						2929.78	21.4073	5.49857			2928.18	19.3949	5.49836	33.302
37.846	21.4296						2949.43	133.703	6.43766						2955.59	149.204	6.49808						2972.66	152.313	6.50829						33.302	20.2018	5.49844						2931.38	21.4076	5.49856			2929.79	19.3937	5.49837	33.302
37.846	21.4361						2951.03	136.082	6.44746						2957.19	151.887	6.50824						2974.27	152.308	6.50829						33.302	20.1989	5.49843						2932.99	21.406	5.4986			2931.39	19.3935	5.49844	33.302
37.889	21.4602						2952.64	138.557	6.45773						2958.8	151.867	6.50827						2975.87	152.31	6.50825						33.302	20.1971	5.49845						2935.19	21.408	5.49856			2933.6	19.3974	5.4985	33.302
37.889	21.4544						2954.24	141.095	6.46793						2960.4	151.882	6.50826						2977.47	152.289	6.50826						33.302	20.1973	5.49845						2936.8	21.4083	5.49857			2935.2	19.399	5.4985	33.302
37.933	21.4533						2956.45	143.669	6.47805						2962	151.867	6.50826						2979.08	152.257	6.50822						33.302	20.1988	5.49846						2938.4	21.4091	5.49855			2936.81	19.3969	5.49845	33.302
37.933	21.4667						2958.06	146.211	6.48786						2963.61	151.835	6.50827						2980.68	152.246	6.50821						33.302	20.2016	5.49852						2940	21.4077	5.49855			2938.41	19.3973	5.49839	33.302
37.978	21.4706						2959.66	148.899	6.4981						2965.22	151.799	6.5082						2982.29	152.264	6.50828						33.302	20.2015	5.49854						2941.61	21.41	5.49855			2940.02	19.3951	5.49839	33.302
37.978	21.4777						2961.27	151.585	6.50821						2966.82	151.809	6.50829						2984.49	152.239	6.50823						33.302	20.2012	5.49851						2943.21	21.4059	5.49858			2941.62	19.3961	5.49844	33.302
38.027	21.4788						2962.87	151.578	6.50826						2969.02	151.81	6.50833						2986.1	152.231	6.50824						33.302	20.1997	5.49841						2944.82	21.409	5.49857			2943.22	19.3957	5.49841	33.302
38.027	21.482						2964.48	151.569	6.50822						2970.63	151.788	6.50827						2987.7	152.223	6.50822						33.302	20.1953	5.49845						2946.42	21.4109	5.49865			2944.83	19.3927	5.4984	33.302
38.071	21.5002						2966.08	151.57	6.50824						2972.23	151.782	6.50827						2989.3	152.215	6.50823						33.302	20.194	5.49836						2948.03	21.4061	5.49858			2946.43	19.3929	5.49837	33.302
38.071	21.5128						2967.68	151.559	6.50822						2973.84	151.759	6.50827						2990.91	152.208	6.50831						33.302	20.1953	5.49839						2949.63	21.4108	5.49857			2948.04	19.3976	5.49837	33.302
38.115	21.523						2969.29	151.57	6.5082						2975.44	151.763	6.50821						2992.51	152.218	6.50823						33.302	20.1962	5.49838						2951.83	21.4087	5.49857			2950.24	19.3995	5.49837	33.302
38.115	21.5233						2970.89	151.552	6.50822						2977.05	151.766	6.50831						2994.12	152.201	6.50824						33.302	20.202	5.49846						2953.44	21.4085	5.49857			2951.84	19.3928	5.4984	33.302
38.164	21.531						2973.1	151.537	6.5082						2978.65	151.78	6.5083						2995.72	152.181	6.50821						33.302	20.1989	5.49843						2955.04	21.4074	5.49855			2953.45	19.3934	5.49841	33.302
38.164	21.5294						2974.7	151.538	6.50817						2980.25	151.761	6.50829						2997.33	152.171	6.50825						33.302	20.1998	5.49845						2956.65	21.4092	5.49855			2955.05	19.3973	5.49841	33.302
38.215	21.5334						2976.31	151.537	6.50818						2981.86	151.74	6.50823						2998.93	152.161	6.50816						33.302	20.1952	5.49849						2958.25	21.4106	5.49855			2956.66	19.3951	5.49839	33.302
38.215	21.5343						2977.91	151.54	6.5082						2983.46	151.748	6.50824						3001.14	152.176	6.50821						33.302	20.194	5.49841						2959.86	21.4032	5.49858			2958.26	19.4008	5.49841	33.302
38.258	21.5435						2979.51	151.565	6.50822						2985.67	151.741	6.50833						3002.74	152.157	6.50819						33.302	20.1966	5.49843						2961.46	21.4094	5.49855			2959.87	19.4001	5.49843	33.302
38.258	21.5457						2981.12	151.561	6.50831						2987.27	151.746	6.50828						3005.95	152.181	6.50817						33.302	20.2002	5.49842						2963.06	21.4061	5.49859			2961.47	19.4003	5.49846	33.302
38.302	21.5441						2982.72	151.569	6.5083						2988.88	151.72	6.5082						3007.55	152.16	6.50822						33.302	20.2024	5.49845						2964.67	21.4069	5.49863			2963.07	19.3973	5.4984	33.302
38.302	21.5534						2984.33	151.556	6.50819						2990.48	151.717	6.50818						3009.16	152.164	6.5082						33.302	20.1998	5.49845						2966.27	21.4077	5.49856			2964.68	19.4014	5.49845	33.302
38.345	21.564						2985.93	151.549	6.50819						2992.08	151.726	6.50827						3010.76	152.16	6.50819						33.302	20.2013	5.49847						2968.48	21.4087	5.49853			2966.88	19.398	5.49846	33.302
38.345	21.5674						2987.54	151.555	6.50823						2993.69	151.721	6.50831						3012.36	152.142	6.50825						33.302	20.1984	5.49845						2970.08	21.4042	5.49851			2968.49	19.4013	5.49846	33.302
38.397	21.5808						2989.74	151.55	6.50813						2995.29	151.719	6.50825						3013.97	152.13	6.50828						33.302	20.2017	5.49847						2971.68	21.4032	5.49856			2970.09	19.3991	5.49847	33.302
38.397	21.5748						2991.34	151.559	6.5082						2996.9	151.727	6.50826						3015.57	152.139	6.50825						33.302	20.1989	5.49847						2973.29	21.4053	5.49857			2971.7	19.402	5.49842	33.302
38.44	21.5774						2992.95	151.551	6.5082						2998.5	151.74	6.50826						3017.78	152.124	6.50831						33.302	20.2024	5.49849						2974.89	21.4085	5.49855			2973.3	19.3977	5.49841	33.302
38.44	21.5791						2994.55	151.554	6.50824						3000.1	151.732	6.50832						3019.38	152.107	6.50828						33.302	20.2011	5.49849						2976.5	21.4057	5.49853			2974.9	19.3988	5.49841	33.302
38.483	21.5801						2996.16	151.543	6.50824						3002.31	151.72	6.50826						3020.99	152.109	6.50829						33.302	20.2022	5.49849						2978.1	21.3989	5.49854			2976.51	19.3975	5.49839	33.302
38.483	21.593						2997.76	151.514	6.50815						3003.91	151.713	6.50823						3022.59	152.089	6.50829						33.302	20.2035	5.49843						2979.71	21.4028	5.49853			2978.11	19.3953	5.49837	33.302
38.534	21.5924						2999.37	151.52	6.50818						3005.52	151.695	6.5082						3024.2	152.088	6.50826						33.302	20.2027	5.49848						2981.31	21.4058	5.49851			2979.72	19.3963	5.49842	33.302
38.534	21.5953						3000.97	151.51	6.50817						3007.12	151.692	6.50815						3025.8	152.102	6.50832						33.302	20.1975	5.49845						2982.91	21.406	5.49855			2981.32	19.3933	5.49843	33.302
38.577	21.5935						3002.57	151.525	6.50816						3008.73	151.714	6.50821						3027.4	152.096	6.50835						33.302	20.2005	5.49844						2985.12	21.4083	5.49852			2983.53	19.3887	5.49834	33.302
38.577	21.5927						3004.18	151.53	6.50826						3010.33	151.726	6.50824						3029.01	152.082	6.50832						33.302	20.2003	5.49846						2986.72	21.407	5.49859			2985.13	19.3939	5.49832	33.302
38.627	21.5965						3006.38	151.522	6.50827						3011.93	151.713	6.50825						3030.61	152.08	6.5083						33.302	20.2009	5.49844						2988.33	21.4105	5.49864			2986.73	19.3975	5.49836	33.302
38.627	21.5992						3007.99	151.526	6.50822						3013.54	151.716	6.50823						3032.22	152.082	6.50832						33.302	20.2024	5.4984						2989.93	21.4113	5.49863			2988.34	19.3955	5.49844	33.302
38.672	21.6034						3009.59	151.523	6.50822						3015.14	151.719	6.50833						3034.42	152.033	6.50823						33.302	20.1969	5.49846						2991.54	21.4122	5.49862			2989.94	19.3921	5.49831	33.302
38.672	21.5982						3011.2	151.52	6.50824						3016.75	151.69	6.50823						3036.03	151.994	6.5082						33.302	20.2011	5.49844						2993.14	21.41	5.49858			2991.55	19.3918	5.49835	33.302
38.715	21.5983						3012.8	151.525	6.50821						3018.95	151.709	6.50825						3037.63	151.987	6.50825						33.302	20.2015	5.49841						2994.74	21.409	5.49862			2993.15	19.3929	5.49836	33.302
38.715	21.5969						3016.01	151.528	6.50826						3020.55	151.707	6.50828						3039.24	151.993	6.50822						33.302	20.2031	5.49846						2996.35	21.4089	5.49856			2994.76	19.3932	5.49837	33.302
38.76	21.5991						3017.61	151.532	6.50822						3022.16	151.712	6.5083						3040.84	151.983	6.5082						33.302	20.2023	5.49851						2997.95	21.4073	5.49857			2996.36	19.397	5.49837	33.302
38.76	21.5969						3019.22	151.538	6.5083						3023.76	151.709	6.50834						3042.44	152.003	6.50817						33.302	20.1955	5.49846						2999.59	21.4068	5.49855			2997.96	19.3989	5.49847	33.302
38.814	21.5955						3020.82	151.548	6.50832						3025.37	151.703	6.50826						3044.05	151.975	6.50819						33.302	20.2012	5.49844						3001.8	21.4047	5.49853			3000.17	19.3977	5.49844	33.302
38.814	21.5948						3023.03	151.526	6.50824						3026.97	151.684	6.50832						3045.65	151.962	6.50812						33.302	20.1991	5.4985						3003.4	21.4048	5.49856			3001.77	19.3964	5.49846	33.302
38.858	21.5981						3024.63	151.523	6.50822						3028.58	151.68	6.50823						3047.26	151.923	6.50815						33.302	20.1995	5.4985						3005.01	21.4097	5.49857			3003.38	19.3944	5.49842	33.302
38.858	21.5942						3026.24	151.518	6.50813						3031.78	151.691	6.50828						3048.86	151.906	6.50809						33.302	20.2015	5.49845						3006.61	21.4104	5.49861			3004.98	19.3959	5.49841	33.302
38.903	21.5988						3027.84	151.51	6.5082						3033.39	151.711	6.50832						3051.07	151.904	6.50817						33.302	20.2033	5.49847						3008.22	21.4124	5.49859			3006.59	19.394	5.49841	33.302
38.903	21.5984						3029.44	151.526	6.50817						3035.59	151.702	6.50829						3052.67	151.908	6.5082						33.302	20.2041	5.49845						3009.82	21.4136	5.49862			3008.19	19.397	5.4984	33.302
38.946	21.6023						3031.05	151.519	6.50819						3037.2	151.716	6.50828						3054.27	151.893	6.50826						33.302	20.2035	5.49845						3011.43	21.406	5.49861			3009.79	19.3959	5.49845	33.302
38.946	21.5982						3032.65	151.513	6.50817						3038.8	151.691	6.50827						3055.88	151.906	6.5082						33.302	20.2036	5.49845						3013.03	21.4067	5.49859			3011.4	19.3994	5.49845	33.302
38.996	21.6106						3034.26	151.517	6.50813						3040.41	151.688	6.50826						3057.48	151.907	6.5082						33.302	20.2002	5.49847						3014.64	21.4077	5.4986			3013	19.3982	5.49843	33.302
38.996	21.6108						3035.86	151.514	6.50818						3042.01	151.689	6.50822						3059.09	151.908	6.50825						33.302	20.1998	5.49845						3016.24	21.4046	5.4986			3014.61	19.396	5.49841	33.302
39.039	21.6095						3037.47	151.51	6.50819						3043.61	151.691	6.50822						3060.69	151.901	6.50826						33.302	20.1988	5.49841						3018.44	21.4064	5.49858			3016.81	19.3967	5.49838	33.302
39.039	21.6102						3039.67	151.491	6.50822						3045.22	151.7	6.50824						3062.3	151.891	6.50817						33.302	20.1978	5.49844						3020.05	21.4079	5.49859			3018.41	19.3958	5.49836	33.302
39.083	21.6199						3041.27	151.517	6.50822						3046.82	151.708	6.50825						3063.9	151.883	6.50815						33.302	20.1967	5.49841						3021.65	21.4072	5.49858			3020.02	19.3956	5.49843	33.302
39.083	21.6211						3042.88	151.516	6.50828						3048.43	151.717	6.50833						3065.5	151.888	6.50821						33.302	20.2006	5.49843						3023.26	21.4114	5.49865			3021.62	19.3983	5.49842	33.302
39.133	21.6222						3044.48	151.503	6.50825						3050.03	151.699	6.50826						3067.71	151.914	6.5082						33.302	20.1972	5.4984						3024.86	21.4118	5.49865			3023.23	19.3943	5.49834	33.302
39.133	21.6195						3046.09	151.479	6.50822						3052.24	151.708	6.50826						3069.31	151.91	6.50823						33.302	20.1946	5.49843						3026.47	21.4077	5.49859			3024.83	19.3977	5.49839	33.302
39.183	21.6211						3047.69	151.48	6.5082						3053.84	151.7	6.50823						3070.92	151.909	6.50821						33.302	20.1976	5.49844						3028.07	21.4075	5.49857			3026.44	19.3934	5.49837	33.302
39.183	21.6219						3049.29	151.483	6.50818						3055.45	151.694	6.50824						3072.52	151.891	6.50821						33.302	20.1972	5.49843						3029.67	21.4065	5.49864			3028.04	19.3941	5.49833	33.302
39.228	21.6259						3050.9	151.462	6.5082						3057.05	151.689	6.50815						3074.12	151.905	6.50818						33.302	20.2002	5.49842						3031.28	21.404	5.4986			3029.64	19.3948	5.4984	33.302
39.228	21.6235						3052.5	151.478	6.50818						3058.65	151.701	6.50821						3075.73	151.91	6.50828						33.302	20.1966	5.49839						3032.88	21.4035	5.49849			3031.25	19.3905	5.4984	33.302
39.27	21.6244						3054.11	151.472	6.50824						3060.26	151.691	6.50822						3077.33	151.897	6.50825						33.302	20.1999	5.49844						3035.09	21.4042	5.49856			3033.45	19.3907	5.49839	33.302
39.27	21.6269						3056.31	151.47	6.5082						3061.86	151.715	6.50823						3078.94	151.888	6.50821						33.302	20.2005	5.49843						3036.69	21.4092	5.4986			3035.06	19.3897	5.49836	33.302
39.315	21.6298						3057.92	151.457	6.50822						3063.47	151.681	6.50824						3080.54	151.904	6.50821						33.302	20.1986	5.49841						3038.3	21.4078	5.49862			3036.66	19.3952	5.49831	33.302
[truncated: 48,440 more rows]
